# Supplementary material for: Industrial chicory genome gives insights into the molecular timetable of anther development and male sterility
Source: Front Plant Sci. 2023 Jun 13;14:1181529. doi: 10.3389/fpls.2023.1181529 (PMC10298185; doi:10.3389/fpls.2023.1181529)
Supplement: Supplementary file 2 [file Table_1.xlsx]

## Sheet: Supplemental Data Set 1
Supplemental Data Set 1: Cluster assignment and normalized expression levels (RPKM) of FC4 gene set.
				Fertile								CMS36								CMS30								Tissue panel
FC4_genes	Cluster	CMS36	CMS30	FB4	FB5	FB6	FB7	FB8	FB9	FB10	FB12	FB4	FB5	FB6	FB7	FB8	FB9	FB10	FB12	FB4	FB5	FB6	FB7	FB8	FB9	FB10	FB12	Anther	Leaf	Ligule	Ovule	Petal	Root	Seedling
cicin01g00020	8	non-DE	non-DE	1.16015	0.591927	1.07704	1.42798	1.66264	0.656343	4.55795	14.8657	0.638966	0.529632	0.434532	1.14463	1.27172	5.15176	13.7953	7.37941	1.16942	0.688908	1.01754	1.20963	1.81249	2.93582	8.50042	4.5231	1.13881	-0.512075	1.91261	-1.77841	0.836105	-1.06246	-0.534577
cicin01g00030	Unassigned	NA	NA	1.33101	0.936912	0.460499	1.28047	1.60097	2.79835	7.02453	13.1651	0.941206	0.743718	1.30108	1.21383	1.51888	4.85025	9.67667	3.30872	0.743414	1.33114	1.13842	1.54858	1.95775	3.66986	5.13446	3.24536	-0.916139	0.0776966	-0.159205	0.541017	0.323317	1.04945	-0.916139
cicin01g00070	3	non-DE	non-DE	1.83478	2.34513	11.5421	8.97808	4.24273	1.02471	0.509497	0.197941	1.2993	2.17348	2.54727	4.32531	2.12019	0.815453	0.400045	0.0965842	2.44834	3.30947	3.77359	2.77162	1.62242	1.11739	0.359426	0.0823004	0.25831	-0.19086	-0.111235	-0.302064	-0.200699	-0.258335	0.804884
cicin01g00170	7	non-DE	non-DE	0.575082	0.556298	0.523032	0.782523	1.04178	1.75381	4.4835	7.9953	0.347213	0.688519	0.588657	0.670332	0.635401	0.888966	1.01197	1.20419	0.647097	0.725609	0.340324	0.553965	0.756116	0.351045	0.780319	0.683826	-0.320566	-0.449148	-0.682062	0.188032	0.236622	1.79002	-0.762894
cicin01g00490	Unassigned	NA	NA	0.210735	0.232439	1.06597	0.681612	5.33655	4.49918	12.1174	7.83864	0	0.107962	0	0.216075	0.586102	0	0.42044	0.369992	1.26104	1.19102	2.14537	3.75554	4.49562	7.97928	4.82944	1.93837	-0.027694	-0.027694	-0.027694	-0.027694	0.166164	-0.027694	-0.027694
cicin01g00540	6	like fertile	non-DE	0.181829	0.776768	0.488341	0.645149	0.973146	12.6683	24.0859	0.63416	0.668524	0.440966	1.07573	1.20527	2.92753	13.5347	10.8836	1.00727	0.491088	0.600438	0.591316	1.4591	4.94865	9.83209	4.45032	3.33906	0.315173	-0.674984	3.13197	0.749861	-1.10474	-1.09164	-1.32564
cicin01g01030	3	non-DE	non-DE	22.6614	29.1579	46.5663	97.1537	65.0612	17.2066	10.2354	7.95824	23.8561	25.2525	29.6861	19.3301	21.2503	21.4154	16.2043	19.0794	22.7565	27.7972	29.1503	22.238	14.0318	12.6533	13.5138	15.0186	-0.823628	-1.35235	-0.803515	1.24885	-0.800155	1.15611	1.37468
cicin01g01270	9	like fertile	like fertile	230.59	193.355	104.194	51.0181	39.0149	17.4456	11.3226	9.71021	151.434	209.31	79.0512	59.7523	32.3668	14.4841	12.9846	15.9085	135.309	184.102	84.5738	40.9623	23.0548	17.8671	15.15	15.3577	-0.574315	1.45654	1.85691	-2.72747	1.42646	0.414239	-1.85236
cicin01g01280	9	like fertile	like fertile	22.03	17.15	8.79339	4.89158	5.8352	2.0178	1.22488	0.306956	21.0065	18.6536	7.36827	9.85506	4.5191	1.357	1.209	0.448623	14.1913	16.317	9.67907	4.48561	2.68073	2.65203	1.19691	1.23201	-0.161889	0.746604	1.53954	-1.66528	0.912795	0.12868	-1.50045
cicin01g01600	3	non-DE	non-DE	8.70877	21.7994	37.2717	26.8303	17.8444	8.57322	3.76727	6.08118	4.72762	5.5998	6.64976	8.38875	7.95424	3.57183	2.863	3.54981	7.23905	8.4018	8.74898	7.45523	6.33347	4.12964	4.46517	3.93852	0.390887	0.21785	-0.553278	-0.0654412	0.665339	-0.365495	-0.289862
cicin01g02090	7	non-DE	non-DE	3.24012	2.82966	1.73277	2.79392	3.02516	8.62024	17.5256	24.9054	4.16694	4.27522	2.5464	2.456	2.66255	4.26416	4.69532	2.35463	4.00974	3.30881	2.52527	2.57704	2.85238	1.79684	2.64178	2.61773	2.08478	-0.0980719	0.819453	-0.321131	-0.429769	-1.10385	-0.951404
cicin01g02390	2	like fertile	non-DE	6.04058	33.086	31.8217	1.40842	1.2974	1.12458	1.2009	1.24461	0.940166	1.70213	6.51082	3.31208	1.13232	0.9326	1.23384	1.00604	1.76851	1.08749	1.53381	1.35629	1.00095	0.911054	1.03184	2.96466	0.993426	-2.04351	-1.54489	-1.1299	-0.377599	1.46985	2.63264
cicin01g02440	9	like fertile	like fertile	80.9507	82.1523	68.1171	49.7764	39.8717	28.5039	20.7001	4.30634	62.3367	55.6523	58.3292	33.0109	33.8564	28.7272	17.5297	5.32456	57.5406	52.7081	43.8857	35.3175	32.528	23.2058	12.2994	2.28472	-3.16231	1.50307	-3.2031	0.0968289	-3.25196	4.46175	3.55573
cicin01g02770	Unassigned	NA	NA	2.13439	5.35426	0.570028	0.219429	0.318884	0.224399	1.00294	21.0834	0.870835	11.4668	2.90335	0.0422783	0.063334	0.0650148	0.0475718	0.151744	0.217023	11.1913	9.58878	0.389636	0.0888904	0.0516401	0.0914247	0.0216797	1.55436	-0.335319	-0.116402	-0.214245	-0.31742	-0.235656	-0.335319
cicin01g02860	10	non-DE	non-DE	0.571486	0	0.138858	0.342195	0.437058	3.3775	12.1968	10.3234	0.389494	0.515571	1.06357	1.46107	3.26321	3.12413	2.10651	1.00515	1.08807	0.307459	0.823171	0.634386	0.403431	0.178864	0.0557208	0.212791	-0.0238941	-0.0238941	-0.0238941	0.0354571	0.0840135	-0.0238941	-0.0238941
cicin01g02960	9	like fertile	like fertile	69.6866	47.8287	25.7535	13.2369	6.48481	3.37645	2.83388	0.937958	51.998	26.7668	9.79311	5.17788	2.36336	1.98009	1.19571	1.16438	45.2015	24.987	7.74248	4.68097	2.77957	1.77684	1.0756	0.848	-1.8643	0.653564	-1.5761	0.641677	-0.903219	0.240304	2.80807
cicin01g03040	9	like fertile	like fertile	6.54133	5.18686	2.52157	3.17216	2.91028	1.40655	1.46086	0.546258	11.2029	6.69914	4.473	3.18382	3.49937	1.80146	0.967338	0.37286	6.46948	4.60195	4.16351	3.08367	2.62324	1.65657	0.850029	0.304544	0.0839241	-0.0375902	-0.0375902	0.0479967	-0.0375902	0.0184402	-0.0375902
cicin01g03470	1	like fertile	like fertile	8.11961	9.84168	1.20394	0.881736	1.25834	0.683367	1.82759	0.964798	17.8847	18.9344	5.51431	5.52299	4.18313	4.0355	4.33156	3.2671	13.9369	19.3042	7.89239	3.7299	3.63198	3.41199	3.41813	3.16729	0.0952159	0.0446579	-1.0622	0.756966	-0.514617	0.240952	0.439024
cicin01g03550	10	non-DE	non-DE	38.8147	45.3208	70.3543	72.0514	58.5322	150.027	310.701	339.487	41.2272	53.3167	56.6862	108.979	102.581	101.802	113.127	67.0374	34.6986	46.3103	61.2388	61.0992	52.558	46.0769	42.6725	34.7662	4.05789	-0.891286	0.62129	-1.18123	0.212305	-1.04028	-1.77869
cicin01g03600	9	like fertile	like fertile	79.0121	81.0481	92.0733	64.0537	47.3845	19.0711	14.1357	9.73638	68.2251	73.5584	55.327	50.9865	24.734	14.0076	11.2512	10.3784	62.6378	56.4221	44.9092	35.6631	22.2601	18.7833	13.9511	8.93168	-1.25764	-0.664163	-0.926341	1.63382	0.670326	0.290317	0.253675
cicin01g03620	8	non-DE	non-DE	1.77771	1.24568	1.44191	1.48882	1.69267	1.66028	8.55012	101.513	2.30697	2.38991	2.01069	2.16801	2.59818	3.62929	4.23956	4.09759	2.58688	2.40377	1.90756	1.69258	2.09694	3.52106	3.06314	2.77674	1.04089	0.340979	-0.216806	-1.53817	1.10628	-0.134299	-0.598864
cicin01g03780	4	like fertile	non-DE	0.362172	2.48973	4.07529	3.62491	5.4549	1.78126	0.160307	0	0.398043	0.615768	1.7941	1.85405	0.80379	0.398067	0.101593	0.0770132	0.215749	0.308149	0.460473	0.395058	0.326555	0.179457	0.2906	0.122119	-0.0709671	0.725693	-0.17923	-0.121131	0.13107	-0.242717	-0.242717
cicin01g03870	3	like fertile	like fertile	8.52771	110.087	1205.4	1607.39	788.753	56.188	1.92128	1.71338	3.68508	26.3146	112.769	562.866	320.766	31.4301	4.55164	1.37258	4.14269	4.28086	146.314	160.08	93.8406	9.02834	1.47769	1.42855	0.341893	-0.178014	1.05908	-0.322341	-0.27497	-0.18215	-0.443501
cicin01g04530	1	like fertile	like fertile	4.97043	1.43533	0.027194	0.0111693	0.0320976	0.062014	0.0976507	0.0373961	4.34889	2.20321	0.413008	0.0758519	0.033084	0.0224875	0.0105969	0.011968	4.0111	2.56675	0.352909	0.0265915	0.0214538	0.0116763	0.0218248	0	0.207671	-0.0642345	-0.0427529	-0.0978356	0.000846303	-0.105071	0.101377
cicin01g04700	5	like fertile	non-DE	0.219448	0.276094	0.273271	2.39646	5.61598	1.7501	0.629553	0.0366253	2.14483	1.00035	0.375663	2.03724	1.01724	1.15319	1.45442	1.11555	0.397121	0.826875	0.530591	1.8192	1.19982	1.04037	0.832405	0.457224	2.78383	-0.469515	1.66325	-0.277459	0.11978	-1.69586	-2.12403
cicin01g04710	5	non-DE	non-DE	3.5639	1.65214	1.7889	15.3641	40.4261	18.4356	6.22035	0.45508	3.19382	8.98706	1.52916	4.28157	10.7979	8.78722	3.85319	0.771139	1.05993	7.44963	2.15126	0.835174	6.22473	5.89626	1.05055	0.983033	3.89377	-2.50515	6.42188	-2.3787	-2.12099	-0.725231	-2.58558
cicin01g05530	2	like fertile	like fertile	17.2549	32.0019	20.3612	1.83398	2.26315	2.15242	6.5947	5.10247	11.7902	14.4135	6.71333	3.05289	2.50789	2.59567	3.07467	4.30866	12.3604	18.0066	4.81016	2.3503	1.28456	1.0322	1.13703	0.736439	-0.400847	2.16832	-0.601219	-0.622321	1.50525	-0.852691	-1.19649
cicin01g05550	2	like fertile	like fertile	22.6647	141.209	91.4286	0	0.162459	0.803509	0.0647839	0.0642549	16.0355	39.8564	179.259	75.4269	4.35808	0.331216	0.305952	0.0751927	12.231	39.0176	85.2622	25.8115	0.528318	0.141152	0.265393	0	-0.00856998	-0.00856998	-0.00856998	-0.00856998	-0.00856998	0.0514199	-0.00856998
cicin01g05580	2	like fertile	like fertile	52.7224	92.0179	40.3387	5.99528	5.38916	5.15523	7.15999	6.54539	32.9072	42.8128	16.1549	2.37732	0.937927	1.30404	1.03461	1.17691	37.5461	59.1041	13.4202	2.56528	1.88299	1.28519	1.12099	1.26592	-1.04771	2.80377	-1.23012	-1.51477	2.64134	-1.43105	-0.221466
cicin01g05650	Unassigned	NA	NA	78.5773	102.617	70.1609	38.2077	34.858	22.8025	25.5883	1.91618	10.4932	7.37714	4.43865	3.65577	3.34723	2.55225	1.14033	2.33208	6.16382	3.11788	4.00797	2.7933	3.81571	2.48164	1.68094	4.54709	0.843327	-1.97885	6.42128	-0.156353	-2.16537	-1.91278	-1.05126
cicin01g05690	6	non-DE	non-DE	0.113205	0.278722	0.0670224	0.129816	0.181761	4.42249	12.8306	16.2117	2.0413	0.788978	1.3826	0.535817	0.893469	0.648228	0.416122	0.383739	1.20897	0.802616	0.875711	0.64545	1.00043	0.754663	0.458187	0.702551	0.0182706	-0.401109	0.139414	1.51458	-0.326485	-0.416815	-0.527852
cicin01g06510	Unassigned	NA	NA	0.0652276	0.155028	0.371078	1.32723	3.85845	1.46759	6.33162	6.01573	0.068814	0.287518	0.234154	0.640778	1.45261	4.55002	9.42804	10.1233	0.237185	0.270942	0.39642	0.865974	1.82851	6.47578	16.6258	2.87752	1.35721	-0.150471	-0.267106	-0.203331	-0.267106	-0.202088	-0.267106
cicin01g06530	10	like fertile	like fertile	4.39715	5.43087	4.57653	10.4853	21.6041	17.5908	34.0585	24.5777	1.31927	0.485496	0.980737	0.951262	1.66964	17.8796	32.6636	18.548	0.864428	0.746627	0.715073	0.915989	3.97112	28.2972	54.2994	8.7502	-0.745664	1.585	-0.711052	-0.820449	-0.155786	-0.573339	1.42129
cicin01g06570	4	like fertile	non-DE	0.560787	0.505876	1.28625	4.94164	2.80387	0.939244	0.709	0.958347	0.0647438	0.0540034	0.17235	0.669704	1.03978	0.229019	0.101991	0.0331996	0.15461	0.03321	0.111612	0.147532	0.0852657	0	0	0.0154716	-0.00474108	-0.00474108	-0.00474108	-0.00474108	-0.00474108	0.0284465	-0.00474108
cicin01g06770	8	non-DE	non-DE	0.977969	1.14117	0.936627	0.722261	1.23405	0.983015	0.976392	16.5262	0.105985	0.114458	0.192448	0.247019	0.181466	0.237918	0.137791	0.306147	0.241583	0.174487	0.188117	0.12048	0.178843	0.245925	0.216039	0.214611	0.330501	0.0326511	-0.0531008	-0.391958	-0.47519	0.780322	-0.223224
cicin01g06940	4	non-DE	non-DE	115.33	95.3357	369.211	663.607	516.788	183.173	65.1395	62.4462	375.606	289.987	297.968	328.561	307.414	223.055	223.076	260.95	408.206	323.149	318.839	326.576	304.663	268.624	285.794	355.563	-0.771413	-0.944364	0.897395	0.35929	-0.472802	0.498793	0.433102
cicin01g07000	9	like fertile	like fertile	439.541	354.741	266.071	226.066	199.64	167.843	116.909	45.4411	409.9	272.59	205.682	167.013	173.217	107.245	57.6109	15.0101	360.445	218.813	183.283	143.852	119.332	85.5402	41.0932	11.5893	0.400934	-0.29071	-1.03145	0.645446	-1.51616	0.6294	1.16254
cicin01g07010	9	like fertile	like fertile	24.2133	17.7494	13.7738	10.6654	10.7034	6.63143	4.98717	3.4633	17.0015	11.7458	6.82327	6.49751	7.05943	3.31179	2.6107	0.961838	16.079	9.0495	8.03642	6.0357	5.58591	4.50565	2.19362	0.530704	-0.041325	-0.041325	-0.041325	0.04557	0.0550756	0.0646542	-0.041325
cicin01g07040	1	like fertile	like fertile	264.895	147.181	2.64454	0.0724121	0	0.150081	0	0.96531	16.2088	13.9143	0.567936	0.264215	0	0.0761741	0.290934	0.850798	8.41661	8.86077	1.40483	0	0	0.151398	0	0.0989282	0.500434	-0.180436	-0.180436	0.401745	-0.180436	-0.180436	-0.180436
cicin01g07060	1	like fertile	like fertile	68.2853	62.2611	32.1359	17.0079	20.2295	14.8974	12.5207	10.5808	65.1108	56.0855	33.6506	19.4476	19.4566	12.5315	11.0206	7.64303	62.5374	45.0494	37.1212	22.6855	17.0936	16.128	7.76859	5.41002	2.18622	0.21049	-0.256556	0.331739	-0.574635	-0.698615	-1.19864
cicin01g07150	8	non-DE	non-DE	0.0664994	0	0.0475484	0	0	0.0293974	0.268559	30.9932	0	0	0	0	0	0	0.155799	0.130605	0	0	0	0	0	0	0	0.0461843	2.35176	-0.493413	-0.441452	-0.399806	-0.493413	-0.493413	-0.0302606
cicin01g07250	9	like fertile	like fertile	31.9433	25.9577	18.5515	13.0222	14.6684	11.0412	9.78352	3.75266	72.4688	41.0026	27.174	21.242	20.7293	12.4044	7.62544	2.66115	61.0051	32.2048	22.5978	26.044	21.6431	15.3372	7.36247	1.96599	0.0893507	-0.200565	-0.645409	0.00221066	-1.40448	0.75502	1.40387
cicin01g07570	6	like fertile	non-DE	10.3283	10.3983	12.1019	21.8618	20.252	83.5528	119.331	65.9328	4.21329	6.32981	11.123	10.783	25.1418	82.3654	62.763	50.2668	4.69547	7.04911	8.91716	14.4705	32.0083	52.1525	48.4319	68.1074	-2.61965	0.457192	0.832445	0.443546	-0.251073	0.859625	0.277917
cicin01g07800	4	like fertile	like fertile	4.14486	3.21683	184.659	166.214	88.8665	38.6559	2.36918	6.73438	1.86795	3.0754	7.40108	85.1723	67.6141	12.0006	4.20855	11.8693	1.85675	1.65914	12.8591	15.0377	30.504	7.81041	7.11443	20.7095	0.0762985	-1.05301	-1.0166	2.27225	1.76448	-2.5019	0.458477
cicin01g07950	1	like fertile	like fertile	49.2125	27.6438	10.336	1.08369	1.66274	0.973581	1.28034	1.22471	15.416	28.6006	9.58867	3.64445	1.46306	1.44479	2.45761	1.58459	11.8418	23.9109	11.6243	4.61801	0.96422	0.549183	0.979472	0.796787	0.493568	-0.267828	0.872564	0.290989	-0.26367	-0.949878	-0.175746
cicin01g08280	8	like fertile	like fertile	0.118621	0.0293297	0	0.0283022	0.0917689	0.0415466	0.125344	6.0856	0.0307738	0.0126442	0	0.0929818	0.0343955	0.168911	3.03003	24.2124	0.0448728	0.0248925	0.0687157	0.016089	0	0.120689	8.68293	25.6228	4.24616	-0.934455	-0.622739	-2.3464	0.422565	-2.35255	1.58742
cicin01g08710	6	like fertile	non-DE	0.105601	0.0207535	0.126417	1.6233	2.12002	5.495	5.85954	1.29212	0.178652	0.0848784	0.0444006	0.434281	1.01348	3.0466	1.8257	0.0189712	0.116907	0.0390781	0.0491931	0.0421519	0.0402213	0.044207	0.297656	0.227034	-0.0812475	-0.121638	0.180219	-0.121638	-0.020889	-0.0631602	0.228353
cicin01g08730	6	like fertile	non-DE	2.56381	1.63159	3.23575	21.7411	28.7917	100.823	98.315	23.439	4.18656	3.0291	2.77848	8.51723	20.2361	49.2975	28.8699	2.87855	4.12566	3.33149	2.84769	1.76601	2.45755	3.9645	5.07634	3.58182	0.357419	-0.473281	0.175825	-0.685034	-0.133805	-0.272656	1.03153
cicin01g08770	6	like fertile	non-DE	1.1777	0.688094	0.64577	1.05093	8.12883	30.7201	179.804	1031.14	0.811196	0.693756	1.0392	0.789188	0.547166	5.68034	13.977	12.3417	0.68405	0.810244	0.994159	0.589046	0.641648	0.617912	0.973437	2.54081	8.08137	-0.982998	0.690973	-0.322101	0.105266	-3.3354	-4.23711
cicin01g08960	5	like fertile	non-DE	47.038	33.576	144.534	372.155	277.68	141.784	128.232	58.8606	12.2394	34.933	20.8694	58.0074	67.2569	66.5697	46.3693	6.24283	5.33231	25.0035	31.2546	25.7268	26.2093	21.6306	16.6025	3.79399	-0.496285	-0.529936	-0.781537	2.34274	-0.852313	-0.487845	0.805171
cicin01g09030	10	non-DE	non-DE	12.9241	17.4965	14.5243	16.0694	24.3221	39.512	67.0877	75.6011	21.0462	30.553	26.0153	23.4929	24.6758	25.7845	20.1973	10.9376	17.7466	23.7791	25.4033	18.3087	15.1216	12.1805	11.6625	12.3929	1.61518	-1.6344	1.08697	2.61418	-0.0491745	-0.655413	-2.97735
cicin01g09130	3	like fertile	like fertile	266.959	2064.43	5957.75	1618.63	744.605	166.022	175.272	300.493	296.001	800.392	2850.77	5660.02	2047.11	748.742	986.529	1318.8	278.018	365.88	1714.78	1750.21	967.987	743.837	986.141	939.242	-0.209234	0.372977	1.08942	4.57149	-1.66178	-2.03053	-2.13234
cicin01g09200	4	like fertile	like fertile	15.042	72.9321	191.903	288.065	270.808	112.201	88.2763	52.1183	11.6023	23.6974	84.5182	131.085	110.083	63.9882	57.6476	55.3817	9.15878	22.9384	82.7266	72.4299	49.1162	37.1908	36.1051	29.2483	1.6837	0.669012	4.73319	-1.16043	-0.624261	-4.41462	-0.886592
cicin01g09340	9	like fertile	like fertile	29.4635	25.1348	18.9106	15.8495	13.099	12.3932	7.94272	5.33905	21.6062	15.0438	16.0372	10.8341	11.0921	10.3036	8.08926	6.72734	24.943	21.3911	14.2923	13.5014	14.8987	16.0944	12.0967	7.49029	0.457048	-0.90759	-1.83854	0.997458	1.35853	0.376126	-0.443027
cicin01g09380	9	like fertile	like fertile	241.35	186.189	148.05	112.626	113.234	82.3661	71.6688	29.9518	264.472	157.726	122.823	108.814	99.3994	61.4457	35.038	12.3665	230.228	133.768	111.117	100.464	94.1411	69.5119	34.1353	6.15738	-0.0030586	0.206377	-0.717957	1.48664	-1.19904	0.338536	-0.111497
cicin01g09390	10	non-DE	like fertile	10.5419	17.0818	21.1057	26.1423	28.2276	35.4255	77.6613	112.992	7.95431	15.3736	11.7477	9.96715	11.401	16.7267	17.6639	17.2924	4.35092	5.54721	9.1832	10.8333	16.4731	14.9672	20.239	16.9486	1.69917	-1.47715	2.25496	1.17364	-1.52547	-1.39645	-0.728695
cicin01g09490	Unassigned	NA	NA	4.8284	3.14178	3.75108	3.56374	4.56081	23.0375	36.9014	29.0482	3.75751	9.3177	1.67424	1.42096	1.75779	7.30593	4.75376	1.33452	2.94439	12.3472	2.7884	1.22224	1.3973	1.24168	1.34505	1.78416	0.676003	-0.732944	0.828397	1.20072	-0.802032	-0.840892	-0.329256
cicin01g09530	1	like fertile	non-DE	14.995	11.6989	4.61662	3.23736	3.66147	1.40303	2.07232	3.25747	1.66859	2.80517	1.05845	0.369338	0.456622	0.604692	0.288276	0.428004	1.70119	2.91875	1.82469	0.776876	0.610715	0.571595	0.51063	0.44298	0.288276	0.00519764	0.226669	0.0953795	-0.194378	-0.268285	-0.152859
cicin01g09620	8	like fertile	like fertile	0	0	0	0	0.120578	0.0834827	0.407992	9.54379	0	0	0	0	0	0.254231	4.05477	32.0031	0	0	0.0746095	0.0801739	0	0.318068	5.23421	14.2548	-0.96529	-0.96529	-0.96529	5.79174	-0.96529	-0.96529	-0.96529
cicin01g09670	6	like fertile	non-DE	0.038901	0.0178167	0.0357606	0.471147	0.887261	3.27148	43.6482	106.116	0.0573229	0.0513184	0	0.0496871	0.0299933	0.638199	2.7452	2.13295	0.0892528	0.132263	0.0281545	0.0151271	0.0783227	0.0158897	0.107033	0.243601	0.987611	-0.252964	0.00384816	-0.250799	-0.282738	-0.00482026	-0.200137
cicin01g09910	10	like fertile	like fertile	2.42179	2.11469	3.4648	5.12695	4.47464	6.11548	6.54964	14.5119	1.20032	2.22261	3.29206	3.9942	6.71182	10.1994	10.9462	15.8588	1.59751	2.71179	3.41969	3.54956	6.17704	6.85534	9.85275	21.8892	0.197742	-1.3896	0.674958	-0.00337628	2.47784	-1.06096	-0.896599
cicin01g10030	Unassigned	NA	NA	5.13331	2.24188	1.45286	1.49027	0.836794	0.614241	0.426231	0.375476	1.57037	0.712936	0.897803	1.14825	0.774738	0.509584	0.796696	0.424889	2.23733	1.44693	1.28554	0.65633	0.566501	0.726268	0.421374	0.481586	-1.75984	-0.385461	-1.85014	-1.41161	-1.2644	2.69711	3.97433
cicin01g10140	Unassigned	NA	NA	4.01071	39.9463	73.3773	21.701	26.9422	6.79565	5.27947	39.6701	1.12983	2.59224	22.399	21.8503	3.90506	1.81265	4.0323	2.66374	0.836634	1.27852	9.96718	7.52406	0.607836	0.518932	1.14261	0.514896	3.36497	-1.64477	1.63562	-0.591051	-0.753468	-0.312592	-1.69871
cicin01g10160	7	like fertile	like fertile	0.520847	0.557981	0.600331	0.468906	0.873078	2.1254	4.15533	12.2483	0.115074	0.489365	0.412893	1.1479	2.18201	4.18052	7.76144	18.3489	0.191067	0.125306	0.539206	1.62301	3.2672	6.55046	13.7183	26.3729	-2.67528	4.17189	-3.16622	-1.42224	2.42753	-3.60862	4.27293
cicin01g10180	Unassigned	NA	NA	0.52033	0.364988	0.315929	0.474803	0.615383	0.928014	5.30345	36.1097	0.239742	0.374029	0.315641	0.479195	0.882048	0.778165	12.5427	64.141	0.420073	0.281048	0.478096	0.350213	0.447876	1.97215	16.1278	13.2138	3.57698	-1.05939	1.16032	0.437874	-1.05209	-2.00255	-1.06114
cicin01g10220	4	like fertile	like fertile	0.930988	19.8791	678.977	1310.27	752.35	69.2992	1.13469	0.804078	2.12653	22.723	94.7033	531.004	253.713	15.3208	1.96316	0.370208	1.6317	2.97277	136.768	155.302	70.7759	3.90528	0.846642	0.468477	0.193757	-0.0282544	0.092356	-0.283663	-0.287308	0.0163366	0.296776
cicin01g10450	1	like fertile	like fertile	4022.78	2196.47	121.832	3.96856	2.10549	2.23868	0.693181	2.26789	3144.17	2967.67	953.56	108.371	15.4698	5.49527	3.84967	4.57754	2802.3	2129.81	843.324	74.6737	7.783	2.53245	3.69308	3.82174	-1.07418	-0.968213	-0.498636	1.42816	1.15306	0.752594	-0.792774
cicin01g10580	8	non-DE	non-DE	5.17074	3.60149	1.98137	2.08406	1.89215	3.10347	8.66915	30.8521	6.92429	5.12624	3.15601	1.94224	2.17233	1.46723	2.16004	1.45836	6.16939	4.0219	3.29506	2.95927	2.59067	1.95373	0.811881	0.979946	0.748435	0.546191	0.125252	-0.548578	0.654622	-0.547995	-0.977927
cicin01g10620	Unassigned	NA	NA	0.609275	0.814778	2.93689	6.60254	14.2069	27.7942	27.5437	4.18253	0.415469	0.725784	5.51954	29.3727	34.3872	11.9695	2.86428	0.484367	0.199436	1.01242	11.0601	26.3117	24.5097	9.94424	2.47825	0.741094	0.104673	-0.0174454	-0.0174454	-0.0174454	-0.0174454	-0.0174454	-0.0174454
cicin01g10890	8	non-DE	non-DE	1.98072	1.01566	0.39894	0.394508	0.399014	0.248571	0.217508	32.5319	0.482022	0.661291	0.249391	0.0986543	0.173613	0.0654305	0.119039	0.123529	0.601628	0.443051	0.134128	0.0961472	0.142184	0.141764	0.0214896	0.0520164	1.2152	-0.24719	-0.178886	-0.29008	-0.247502	-0.29008	0.0385409
cicin01g10910	1	like fertile	like fertile	48.4305	29.095	3.662	4.11248	2.21801	2.50535	1.48281	1.49215	24.0072	11.2052	2.74639	1.02326	1.0402	1.21103	1.81795	1.24705	14.7351	15.1762	2.82525	1.89675	1.93415	1.83981	1.46384	1.39979	-0.770393	1.12267	-0.826946	-1.33202	1.92279	0.499238	-0.615343
cicin01g11100	Unassigned	NA	NA	12.5476	47.4118	136.61	49.4716	25.37	14.0581	17.2039	17.6973	7.7844	9.94359	19.7592	41.2352	19.3038	18.1331	19.06	19.3708	6.70314	12.5567	20.473	14.9918	15.0068	16.6196	21.0076	19.1881	-2.1947	-0.410936	-1.97623	1.23057	0.898749	-0.101356	2.5539
cicin01g11450	10	like fertile	like fertile	3.2235	2.86694	3.58774	4.09551	9.47422	18.8963	46.8917	97.5933	6.50455	4.98428	4.38523	4.6652	7.15779	23.6176	64.1066	99.1166	3.33277	2.85995	2.96422	3.54984	5.56974	22.4678	66.7317	52.9589	4.55362	-1.54101	3.82442	-1.16783	-1.50846	-1.93904	-2.2217
cicin01g11680	Unassigned	NA	NA	0.266412	0.190873	0.151043	0.351077	6.22937	94.5184	98.4924	0.562235	0.345115	0.388659	0.352334	7.64333	58.8803	79.9869	18.9597	0.282541	0.681353	0.643727	0.469483	5.47846	38.6359	34.8945	6.32278	0.185515	0.346592	0.00382428	0.0146693	-0.107813	-0.0331216	-0.0960434	-0.128107
cicin01g11690	9	like fertile	like fertile	38.5299	33.533	20.5627	13.2083	14.6053	10.3754	7.51267	4.06964	55.0552	35.138	19.24	17.1546	15.746	8.90258	5.72187	2.49021	54.2734	29.3018	19.9309	15.0122	14.9338	10.3189	5.25921	1.4893	1.32746	-0.529784	-0.969565	0.556183	-0.912371	0.919597	-0.39152
cicin01g11760	7	non-DE	non-DE	0.542077	0.341975	0.197785	0.236917	0.265876	0.767696	6.68327	27.6184	0.0303591	0.244788	0.24489	0.0329344	0.0534335	0.419922	0.74637	0.326164	0.337804	0.258636	0.284974	0.0914169	0.052012	0.0676107	0.0742096	0	0.77589	-0.138901	-0.138901	-0.138901	-0.138901	-0.0813826	-0.138901
cicin01g12070	6	like fertile	non-DE	17.467	14.9433	23.9191	55.8336	69.1835	141.634	116.221	61.9998	10.1919	17.059	27.0795	56.9875	103.432	108.859	64.3467	56.5762	15.8114	20.3701	32.9771	42.3831	78.0611	63.0353	54.4271	82.3555	2.5427	-1.32219	1.53902	-1.94816	0.205867	-0.180425	-0.836813
cicin01g12120	Unassigned	NA	NA	20.9251	54.8116	11.218	118.476	222.202	89.1903	108.565	213.544	12.9441	29.0301	5.65909	4.25339	14.4292	27.3484	23.0625	5.3196	7.36571	10.323	3.9461	0.635847	1.68695	2.73931	2.07953	2.03213	4.12857	-0.87451	-0.502125	-0.00907196	-0.886604	-1.05565	-0.8006
cicin01g12220	1	like fertile	like fertile	15.9431	9.98052	4.1637	3.46677	3.5285	2.69898	2.21879	1.82687	14.0435	12.3569	4.44299	3.03181	4.30678	3.14742	2.55408	1.22285	15.9894	8.95705	4.36793	2.32664	2.99907	3.20182	2.3912	1.48934	-0.482255	-0.495077	-1.24737	-0.689096	-0.871341	2.86178	0.923353
cicin01g12250	9	like fertile	like fertile	7.91134	4.78361	6.62559	7.21128	3.95398	2.7996	1.85773	0.731413	8.89002	9.30599	5.9563	9.09299	7.69138	3.39167	2.93667	1.62145	15.9698	15.2167	13.3619	12.065	11.7759	9.03676	7.18523	3.81756	-1.45839	-0.29875	-1.45839	-0.108584	-1.02471	3.8165	0.532322
cicin01g12290	1	like fertile	non-DE	11.0847	4.96242	0.719769	0.910843	1.20178	1.21896	0.611449	0.582934	9.72394	6.06367	1.26116	0.495896	1.31224	0.550712	0.488273	0.134351	8.53241	4.9652	1.81873	0.340372	0.258259	0.375964	0.196549	0.0590477	0.267263	-0.215719	-0.215719	-0.18465	-0.215719	0.623729	-0.059184
cicin01g12320	9	like fertile	like fertile	16.5839	12.6359	9.24777	7.10976	7.97138	4.63429	3.49425	1.65234	18.9615	11.8839	8.15899	6.09332	6.31213	4.31523	3.40203	2.74594	18.7645	10.6869	7.65578	5.75305	5.47533	3.77159	2.81613	1.68381	-1.61299	0.394776	-1.50107	-0.461485	-0.833002	2.24947	1.76431
cicin01g12460	3	like fertile	like fertile	8.47348	7.62643	24.1369	40.2053	25.7077	10.3212	1.89239	1.99645	6.7045	8.0266	10.6146	12.8353	11.5407	4.52289	4.37702	6.33452	5.36635	5.64804	9.5426	7.7962	3.61314	2.41562	2.65412	2.63567	0.166111	-0.0253944	-0.751579	0.0803968	0.273889	-0.827899	1.08448
cicin01g12760	8	like fertile	like fertile	18.7307	14.7893	11.275	15.7136	13.1555	11.7858	18.8416	98.9435	13.5252	12.1343	11.957	12.7634	13.8181	25.7196	38.9177	72.5178	13.3817	14.4618	13.1922	13.9909	20.2767	23.8424	42.3378	82.6305	2.61652	-2.47147	2.31601	-0.185741	-2.04038	-0.239105	0.00416309
cicin01g12790	9	like fertile	like fertile	33.3278	34.0675	28.8709	21.9685	22.7896	17.7272	15.6225	5.63789	32.0492	35.0987	30.8524	26.9874	26.5696	22.9529	22.1157	12.5255	44.1237	44.7107	41.7641	45.4285	42.2117	35.5702	26.2244	10.6712	-1.22642	1.22666	-1.69892	1.84734	-1.98403	3.58184	-1.74646
cicin01g12860	5	like fertile	non-DE	15.3919	17.3224	27.0158	59.2062	95.4883	60.2804	24.358	26.7982	13.9602	18.3335	19.9284	51.4891	64.4916	24.0446	10.7816	8.30609	12.0931	12.3624	21.0812	20.2153	16.8971	8.32758	6.58833	8.20888	3.18825	-1.44453	-1.28816	0.806398	-0.870205	-0.96791	0.576158
cicin01g12950	7	non-DE	non-DE	0.493182	1.02967	0.751643	0.405535	0.449598	3.63009	12.152	30.135	0.434153	0.379373	0.83097	0.479513	0.525322	1.2997	1.56897	0.927055	0.725616	0.877695	0.865331	0.920828	1.22102	1.0467	1.31902	1.25914	0.869516	0.0785795	0.372115	-0.27328	-0.483569	-0.0354761	-0.527886
cicin01g13150	10	like fertile	like fertile	6.78814	5.70037	7.73865	7.16454	6.87487	23.8125	40.7221	22.8179	4.92348	3.68612	4.82347	6.16861	6.38998	13.3161	13.0429	11.6976	4.12073	3.55038	4.08706	4.14093	6.32112	7.15905	8.65758	10.9289	2.41803	-1.23764	1.49243	-1.57308	1.27807	-2.15762	-0.220189
cicin01g13240	2	like fertile	like fertile	53.0302	235.934	147.422	27.5644	30.2154	45.207	61.9161	28.8447	37.7569	89.1435	143.776	51.4656	44.6679	37.4651	29.0004	18.2339	23.0862	66.2011	84.4922	28.9333	23.4099	20.6472	19.2407	23.3221	-1.07203	0.41288	-1.38607	0.716361	0.606727	1.3403	-0.618165
cicin01g13730	Unassigned	NA	NA	2.67787	2.67351	3.56638	1.63264	2.90558	3.95972	12.6071	104.117	5.88963	5.83056	10.6862	6.20324	3.48268	3.02986	3.39826	3.12043	4.38741	3.00558	3.32932	2.89748	2.04434	2.84981	3.04259	1.76767	6.29285	-1.89181	-0.383658	-2.04531	-1.58748	0.888535	-1.27312
cicin01g13940	8	non-DE	non-DE	0.281317	0.245683	0.0494983	0.029221	0.0608594	0.206685	1.3325	27.8502	0.19272	0.190469	0.0488166	0.0937591	0.0800613	0.231568	0.252927	0.22234	0.202896	0.0871631	0.044991	0	0.0461847	0.0212531	0.0278579	0.0277748	1.15537	-0.177442	-0.265504	-0.265504	-0.265504	-0.222106	0.040694
cicin01g13970	4	non-DE	non-DE	0.674833	0.650083	4.21986	6.39988	1.69169	0.89557	0.417882	0.767333	1.25199	0.996387	1.09586	2.80297	1.05932	1.67423	1.26347	1.43894	1.11801	0.981409	1.13979	1.56124	1.58769	1.41444	1.14192	1.41942	-0.458508	0.278532	-0.415059	0.339504	0.0910326	-0.382346	0.546844
cicin01g14160	Unassigned	NA	NA	39.4634	153.761	90.9674	22.2905	66.8272	120.169	40.0726	19.0035	17.3182	55.0888	49.212	19.5833	56.722	37.3894	13.4844	25.8823	6.20583	36.1623	32.1516	13.5386	17.1593	17.0912	16.3018	27.5995	-1.61684	-0.576843	-1.2647	1.53886	-0.719093	2.34246	0.296153
cicin01g14170	3	like fertile	non-DE	3.25143	10.4592	37.5788	16.594	8.96236	2.66861	2.53594	2.63894	1.20798	3.1362	6.84594	20.0949	8.16076	3.67421	4.67366	2.59682	1.45485	2.07176	6.78066	7.93196	6.79692	9.14428	5.82211	4.4226	0.259452	-1.04484	-0.729181	-0.439159	-0.380537	0.811849	1.52242
cicin01g14600	8	non-DE	non-DE	2.46987	2.75127	1.56155	1.30455	1.08938	1.91781	2.27197	9.59985	3.12584	2.96285	2.78713	1.83158	2.03127	2.14725	2.25283	2.51599	1.58454	1.79101	1.49109	1.10346	0.798575	1.0245	1.13926	1.31518	-0.0629821	0.137938	-0.0894171	0.132495	0.182163	-0.152202	-0.147995
cicin01g14650	9	like fertile	like fertile	20.3988	18.734	15.1384	8.13415	7.21569	6.58064	5.41205	1.98565	13.734	10.5517	6.49097	6.40935	6.02884	3.17428	1.99081	1.31332	11.458	8.36941	5.6002	4.0491	4.42246	3.3023	1.40357	0.893897	0.0692049	-0.00413038	0.310391	-1.14943e-05	-0.0678162	-0.401069	0.0934319
cicin01g15210	6	non-DE	non-DE	1.6584	0.83563	1.04314	1.30898	1.59162	16.689	21.8564	2.14237	15.2867	9.54309	7.34648	12.8724	18.808	26.4744	22.8796	23.0401	14.0843	6.9162	9.14423	22.7713	26.6985	27.313	23.9678	15.7664	-0.226649	1.08152	-1.34893	1.17499	1.00323	0.100214	-1.78438
cicin01g15340	8	non-DE	non-DE	5.14366	3.13357	1.92222	2.69046	2.88149	3.96892	6.8609	48.7987	5.02168	4.7742	5.99307	3.20772	3.66328	4.52868	6.29642	7.56766	3.68377	4.41887	3.40566	3.15771	4.24798	6.39416	7.09469	7.98356	2.85591	1.02094	-0.286154	-2.63243	1.49133	-1.77686	-0.672744
cicin01g15560	9	like fertile	like fertile	32.2042	28.498	19.1829	17.4182	15.2319	12.4134	9.19514	5.3925	32.9343	23.1312	20.2899	14.2317	16.7272	11.2451	7.1698	3.54137	29.2364	19.6117	15.949	13.4283	14.1068	12.3705	7.41234	3.27755	0.962271	-0.844484	0.608942	-0.453424	-0.750972	0.842049	-0.364382
cicin01g15910	6	like fertile	non-DE	23.2837	28.5418	56.6628	73.1523	74.6367	131.398	133.5	54.3219	27.5916	45.6326	65.7328	74.6468	75.6791	79.0019	60.9432	53.0212	47.0007	65.2814	88.0538	92.1394	88.8828	63.7372	68.1675	51.3668	1.44551	-1.92972	0.703785	-0.332496	-0.179732	0.680746	-0.388092
cicin01g15950	9	like fertile	like fertile	53.7136	58.4105	39.7382	26.254	26.3365	18.1588	14.9883	8.36395	36.393	27.2977	24.7268	17.2836	15.9818	13.572	15.4362	11.6897	53.836	37.7344	28.3477	26.7303	25.0032	27.644	21.0064	12.4186	-2.45075	3.09594	-2.8274	-0.919506	2.85588	-1.74206	1.9879
cicin01g16280	8	non-DE	non-DE	24.8712	34.74	39.741	37.6695	35.4995	21.8884	42.8454	216.32	28.9395	37.4104	31.292	35.6155	23.426	11.3656	13.7421	13.6513	27.4967	33.4107	28.7858	19.7779	12.2529	9.23205	9.5697	9.73667	4.0889	-0.75219	1.54781	-1.50159	-1.53678	-1.26002	-0.586127
cicin01g16300	6	like fertile	non-DE	0.187618	0.162134	0.176055	1.35131	2.26181	8.37032	6.48105	0.480655	0.116576	0.143349	0.226664	0.600548	1.2181	4.00155	2.61754	0.332021	0.133671	0.224634	0.243352	0.304492	0.133279	0.257223	0.317752	0.373044	0.0930914	-0.0315549	0.0283078	0.06871	0.00860419	-0.0354966	-0.131662
cicin01g16730	1	like fertile	like fertile	158.969	130.758	19.4	0.50247	0.122246	0.552653	0.25004	0.0725253	187.873	196.845	95.3629	10.696	1.82668	1.19444	0.868592	0.799211	168.617	180.256	90.6781	5.8275	0.635208	0.477961	0.149776	0.214624	0.050077	0.0305939	-0.090472	0.01797	0.0372357	0.0450673	-0.090472
cicin01g16770	7	like fertile	non-DE	0.26328	0.111493	0.103853	0.158614	1.02408	3.56369	69.8772	633.192	0.0584913	0	0	0	0	1.19531	5.85163	6.13315	0.0496888	0.141939	0.0244215	0.0305801	0	0.115363	0.203021	0.488264	5.07869	-0.877184	-0.796138	-0.731469	-0.798225	-0.913671	-0.962007
cicin01g16780	8	non-DE	non-DE	6.87786	5.14038	4.7196	4.20091	4.9014	4.27723	8.60778	71.3903	10.2914	10.6098	7.98088	6.01267	6.24115	5.38713	6.83457	7.74096	7.07588	6.77464	4.55548	5.55879	5.68524	7.68611	7.34242	4.35973	3.24471	-0.489673	0.347328	0.0147423	-1.07027	-1.24507	-0.801761
cicin01g16820	2	non-DE	non-DE	5.47547	44.9689	18.3674	0.0357647	0.0610797	0.0374562	0.0570298	0.083311	0.0659438	0	0.0624008	0.0271137	0.0246035	0	0.152731	0.0533244	0.14005	0.0517616	0	0.0247641	0	0.0361163	0.0243106	0	-1.04184	-1.09829	3.90366	1.27682	-1.09829	-1.09829	-0.843779
cicin01g17090	Unassigned	NA	NA	2.20653	0.88754	0.111006	0.226059	0.360562	1.57525	4.91317	13.8544	18.8033	22.2736	3.762	0.695099	0.398622	1.64815	3.66348	28.1351	27.1279	20.0043	2.44514	0.401298	1.50634	2.58219	8.85912	20.4163	4.92007	-1.82366	2.23627	-1.32974	-0.20112	-1.8195	-1.98234
cicin01g17100	1	like fertile	like fertile	32.0107	32.2595	0.685328	0.130466	0	0.367337	0	0	12.0279	15.7206	2.14798	0	0	0.0954859	0.106337	0.389043	8.51745	15.7771	2.48706	0	0.0871751	0	0	0	0.56504	-0.109731	-0.109731	-0.0163864	-0.109731	-0.109731	-0.109731
cicin01g17110	Unassigned	NA	NA	7.8432	5.28099	0.350622	1.2412	3.97803	14.9609	47.9194	122.519	22.4332	24.6766	3.78357	1.5222	4.04792	16.3124	37.4414	90.4247	23.5343	37.1495	5.09154	4.77942	13.1827	29.4851	81.8539	132.235	5.78935	-2.34788	2.63615	-0.249643	-1.23483	-2.75417	-1.83898
cicin01g17420	Unassigned	NA	NA	46.0118	46.4143	197.32	493.365	410.919	163.315	87.3691	216.879	39.0947	64.2866	66.8227	111.011	99.7083	38.1614	42.0814	44.3294	38.3104	53.0939	63.6907	50.5748	49.4482	30.2509	41.4359	40.9776	3.76942	1.07257	0.290288	0.0465344	0.476867	-3.99605	-1.65963
cicin01g17430	8	like fertile	like fertile	50.6294	42.9387	29.9545	31.2577	32.5877	37.2332	63.7787	292.585	27.0804	24.2408	28.4481	29.6691	31.4796	37.5458	50.1116	85.337	30.0564	29.2981	28.7535	30.8893	34.6772	39.3055	52.309	93.0272	2.72159	-0.0209893	2.99687	-2.14801	0.345998	-1.7183	-2.17717
cicin01g17440	8	like fertile	like fertile	12.9153	12.7898	10.3948	14.6285	15.6344	16.7632	23.2525	99.2317	10.7206	10.8192	10.1281	13.0841	18.6482	17.6512	23.6132	30.6979	13.5457	13.6257	13.0224	12.7676	15.4642	18.761	22.0649	37.2693	2.66319	-0.174863	2.95449	-2.13553	0.171038	-1.32468	-2.15365
cicin01g17620	4	like fertile	non-DE	6.02916	7.5636	17.3956	28.9354	34.9642	13.4391	4.84388	4.74514	4.72008	7.58908	10.0412	16.5119	17.8838	6.17918	4.6253	4.03136	13.9829	15.9549	15.1737	20.6605	19.6786	13.7158	12.3056	12.5432	0.262624	-0.958983	-0.580218	0.687523	-0.234804	1.78581	-0.961953
cicin01g17930	Unassigned	NA	NA	2.37241	27.8234	59.8908	8.60492	8.0923	3.26226	2.0637	2.60818	1.36698	23.13	188.324	414.433	143.877	22.2138	3.85328	0.41831	0.694312	29.1544	269.78	394.141	98.3803	14.2818	3.67964	0.55386	0.173869	-0.0186803	0.38485	-0.0918306	-0.181506	-0.085197	-0.181506
cicin01g17940	Unassigned	NA	NA	0.889654	0.439946	0.204899	0.125176	98.7146	0.876832	70.4282	1057.16	0.328445	0.189663	0.532083	0.29572	0.344078	4.67113	256.249	1254.36	0.455801	0.672777	0.531075	0.173349	0.509895	63.9289	554.328	963.927	8.61473	-0.311247	0.896523	-1.18873	-2.34455	-2.40814	-3.25857
cicin01g18010	Unassigned	NA	NA	0.216494	0.0655918	0.171006	0.305854	0.522196	5.42363	4.48724	6.78706	0.311161	0.564813	0.850622	1.24136	1.5778	3.68259	8.41142	12.9585	0.0663527	0.3147	0.295485	0.952217	2.92203	4.39197	6.10324	6.61578	2.27921	-1.99006	3.13371	2.05328	-1.51399	-1.87924	-2.08291
cicin01g18160	Unassigned	NA	NA	7.04803	4.63526	0.767272	1.01308	1.00005	2.25557	2.33543	4.67185	1.04793	0.950277	0.70646	0.757659	0.994507	1.05425	1.52516	5.47225	2.2654	2.79623	2.31725	2.69239	2.74839	2.54638	2.60259	12.3488	3.15851	-2.24519	2.63398	0.807088	-1.22919	-2.40665	-0.718543
cicin01g18450	9	non-DE	non-DE	11.9429	10.089	11.6527	4.32871	5.05898	3.70351	1.88563	1.18574	0.232611	0.119674	0.0806105	0.0744236	0.0417857	0.085084	0.0742613	0.157701	0.0816537	0.113911	0.0587091	0.0923644	0.131127	0.149695	0.107506	0.107705	0.59042	-0.2138	1.4709	-0.501104	-0.322376	-0.500663	-0.523379
cicin01g18510	Unassigned	NA	NA	6.077	4.84222	4.75009	5.2085	7.23563	66.9628	157.934	56.2749	9.10945	11.7394	15.4693	23.2158	36.4081	124.96	130.171	71.4338	13.3153	17.9668	20.2625	28.4115	58.5477	106.202	81.4711	31.1399	1.01438	-0.240272	-0.350834	-0.286959	0.489517	-0.275001	-0.350834
cicin01g18550	6	like fertile	non-DE	0.214999	0.121354	0.28251	0.970546	3.34709	80.8059	127.535	21.6158	0.659554	0.341031	0.191962	0.427605	1.73659	22.1205	25.3591	3.87969	0.435512	0.195013	0.177132	0.48185	0.423057	1.18425	1.97891	2.32177	0.733622	-0.707996	2.18023	0.383301	-0.683074	-0.856923	-1.04916
cicin01g18590	Unassigned	NA	NA	0.797396	0.827821	1.10065	3.46391	7.02789	27.32	138.047	891.432	0.406654	0.521435	0.411837	0.32816	1.02962	9.12142	17.4828	13.0092	0.118592	0.526299	0.192675	0.310817	0.348584	0.557855	0.966062	2.64482	7.43861	-0.88141	-0.678169	-1.01383	-1.13215	-1.85418	-1.87887
cicin01g18730	8	like fertile	like fertile	6.27447	6.42937	7.8507	5.75809	5.71141	7.82801	11.0138	39.5344	3.14687	3.70394	6.55656	6.23214	5.50174	7.55569	13.3003	25.0531	4.04655	6.23443	8.74192	10.0149	13.7349	17.7657	30.0095	76.9569	-0.355833	0.630187	-0.419123	-0.521802	-1.14059	-0.911937	2.71909
cicin01g18750	5	like fertile	like fertile	0.214471	0.125345	0.319548	13.4951	42.8626	8.48026	0.365551	1.44566	0.106747	0.83583	3.26355	15.2495	31.8068	0.798189	2.08105	6.93658	0.218757	0.417174	4.43386	18.6085	19.5043	1.1858	3.10443	3.8493	0.101576	0.24002	-0.753488	-0.677736	-0.0650302	-0.641169	1.79583
cicin01g18790	5	like fertile	non-DE	0	0	0	6.63169	17.6126	2.89876	0.0279198	0.0432966	0	0.179853	1.07407	4.62453	10.3541	0.246935	0.166318	0.252251	0.0502484	0.129519	0.886576	2.35023	1.90037	0.0210538	0	0.0878538	-0.252403	-0.252403	-0.252403	0.395966	-0.252403	-0.252403	0.86605
cicin01g18840	9	like fertile	like fertile	15.1888	14.1791	12.0324	10.3076	8.59094	6.62309	5.25101	1.1512	23.0573	20.6532	22.2777	21.0236	19.1269	13.5246	7.13854	2.43834	27.545	26.872	28.3251	29.6235	30.5824	21.2672	10.1139	3.02277	-2.76353	2.93125	-1.88905	-2.59188	4.02978	-1.96391	2.24733
cicin01g18950	8	non-DE	non-DE	4.41856	5.41667	2.6681	3.27512	3.98894	4.0526	5.73872	19.5451	6.79518	8.11854	7.70082	7.09376	6.78369	7.99106	8.47333	9.14534	3.26227	7.90187	8.44191	4.27966	3.63447	4.07122	4.61003	5.08884	1.12921	-0.311982	0.423292	-0.640258	-0.0576691	-0.913588	0.370995
cicin01g19110	1	like fertile	like fertile	233.887	237.4	11.1283	0.6368	0.735196	2.16408	1.46488	1.64517	57.9066	60.3336	8.92667	1.95309	2.92188	3.20045	4.806	6.32294	113.082	132.793	26.9507	6.95957	7.46504	7.35795	9.67644	7.77627	2.54258	-0.275963	-0.18757	-0.495411	-0.413461	-0.585087	-0.585087
cicin01g19210	5	like fertile	like fertile	0.754758	0.765934	0.905371	3.41657	7.06167	3.32821	2.4187	1.82288	1.50673	0.980144	1.24131	3.13123	5.15537	3.08021	2.32792	2.70166	1.69994	1.23311	3.32404	9.14594	7.89351	2.5946	2.89396	3.69952	-0.0712934	-0.435208	0.767178	0.251178	-0.30074	0.174466	-0.385581
cicin01g19240	Unassigned	NA	NA	0.278318	0.639591	0.359873	0.704869	1.58537	41.3437	144.664	446.966	0.280151	0.317908	0.266492	0.285304	0.542633	13.0201	17.7961	6.72752	0.13264	0.119494	0.136561	0.0639918	0.0430604	0.0990767	0.570712	1.15351	5.28103	-0.93825	-0.859953	-0.896765	-0.92171	-1.13154	-0.532813
cicin01g19400	2	like fertile	like fertile	1.18249	14.0895	20.9303	1.0916	0.967132	0.698527	0.934718	1.55808	2.8916	5.89342	8.97099	5.47641	0.725331	0.386956	0.95445	1.37662	2.56126	5.23185	12.8519	7.52212	1.15958	0.702289	1.19001	1.00659	-0.0221859	-0.0565476	-0.10346	0.311768	-0.10346	-0.051475	0.0253603
cicin01g19430	2	like fertile	like fertile	11.3927	32.1444	9.82207	1.06844	0.962706	1.14177	1.54388	9.44248	4.75989	21.2988	18.6499	1.83661	1.03366	1.11569	1.09834	1.10613	1.39924	17.7879	19.7583	3.04622	0.748765	0.737409	0.657992	1.56915	2.91387	-0.549162	-0.102522	-0.199739	-0.716746	-0.531472	-0.814234
cicin01g19550	2	like fertile	like fertile	45.1297	251.711	363.269	5.82595	4.10041	1.3468	1.09405	0.378554	26.3352	77.5544	204.276	85.9168	9.13202	2.81317	1.41783	1.44228	9.01291	94.8335	132.611	39.3316	6.83837	1.43619	0.630134	0.267383	-0.526781	-0.127256	-0.312971	-0.277613	0.9694	-0.411757	0.686978
cicin01g19750	8	non-DE	non-DE	24.9369	24.5013	24.9557	21.1547	18.7922	26.2797	45.4551	134.667	25.2398	29.4793	32.1554	24.1084	21.9561	25.4104	24.8143	19.1127	23.5108	31.1657	32.9559	20.9606	20.5402	20.0535	19.1212	23.6965	1.50136	-1.00038	1.216	-0.411449	-0.91534	0.0872411	-0.477431
cicin01g19790	Unassigned	NA	NA	49.6242	42.9141	20.8178	10.9732	4.10027	2.92765	3.11034	2.88624	27.0298	15.9808	6.7997	7.80719	5.5673	4.35152	7.7653	8.70826	23.5138	13.344	4.42293	3.61125	3.08268	2.38498	1.71377	2.48477	-3.25019	1.03529	0.436401	-3.4319	4.68004	-0.988846	1.51921
cicin01g19820	2	non-DE	non-DE	29.7818	202.033	197.651	29.0173	15.1092	1.45792	0.34511	0	0.478863	1.16115	1.56181	1.39649	1.18826	1.01711	0.282239	0.129075	0.315227	0.258231	0.601279	1.20711	1.57295	0.538581	0.259068	0.0601514	5.43995	-2.07172	3.24807	-1.73739	1.8897	-3.53568	-3.23293
cicin01g19860	4	like fertile	like fertile	0.442626	0.362639	1.60284	6.14537	3.99329	0.890851	0.0397062	0.153253	0.444993	1.32075	1.73414	9.28026	10.8689	3.26181	1.01306	0.378935	0.337352	0.299304	1.72155	2.08189	2.18859	1.42851	0.684493	0.254956	0.349153	-0.100465	-0.100465	-0.0286627	-0.100465	-0.100465	0.0813686
cicin01g19870	Unassigned	NA	NA	2.44742	1.0529	0.286085	1.36789	0.615162	1.13871	2.306	5.57061	0.297457	0	0	0.147894	0.599349	0.175353	0.057683	0.0651464	0.0832538	0.189711	0.0672743	0.168479	0.0797275	0.30361	0.333243	0	0.0834618	0.465111	-0.36058	-0.444439	1.14561	-0.381543	-0.507625
cicin01g19890	4	non-DE	non-DE	1.53495	1.11216	2.33902	9.21345	8.65636	0.433594	0	0	0	0	0	0	0	0.0384833	0.0468938	0.0532421	0	0	0	0	0	0.0581001	0	0	-0.56757	0.406738	-0.56757	-0.56757	1.10431	-0.0693253	0.260989
cicin01g20070	4	non-DE	like fertile	0.824059	1.91763	2.61123	7.27579	4.50981	1.93297	1.75901	1.85421	0.757794	0.891667	1.38815	2.48244	2.12069	1.83906	2.15369	1.65876	0.674705	1.12137	5.12664	3.48044	1.53749	1.40328	1.8875	2.03537	1.096	-0.724205	0.555695	-0.47863	-0.620944	-0.37274	0.544828
cicin01g20160	9	like fertile	like fertile	390.82	321.328	227.751	170.825	164.504	124.705	77.987	33.4327	287.881	214.037	170.958	136.907	136.592	80.8685	44.0712	13.6948	283.172	192.526	160.92	119.629	110.144	80.0578	38.5531	10.1614	-0.404934	-0.0188926	-1.05501	1.45132	-1.51044	1.00816	0.529793
cicin01g20460	7	like fertile	like fertile	0.172074	0.167862	0.0937707	0.176513	0.131433	0.429225	8.32703	56.7818	0.155721	0.157992	0.142824	0.249189	0.215249	0.952144	2.17398	2.42765	0.26757	0.191014	0.282418	0.35675	0.431775	0.558347	1.09217	1.55381	2.31908	-0.317446	-0.45141	-0.372236	-0.221035	-0.47117	-0.485778
cicin01g20520	5	non-DE	non-DE	20.7258	20.9149	40.9536	109.394	112.786	50.7059	29.6682	38.4313	20.0051	21.5508	24.9134	34.1506	36.6682	28.1216	28.5437	28.7308	19.9691	22.5022	26.8901	26.7482	27.1948	27.3913	29.173	28.594	0.644053	0.372342	1.41448	-0.88524	-0.269118	-1.0397	-0.236813
cicin01g20820	5	like fertile	non-DE	3.99723	3.83015	50.4587	313.961	630.55	1069.28	162.221	15.4208	3.18274	2.87519	3.83195	44.3691	102.653	39.7992	29.6467	33.1935	3.37053	4.59285	9.19887	11.367	19.2565	17.4245	21.6209	28.4203	1.92351	-1.0614	3.28874	-0.754344	-1.24256	-0.94955	-1.20438
cicin01g20950	8	non-DE	non-DE	1.32006	0.832663	0.986354	0.391888	0.899806	0.899509	1.20777	42.8175	1.18444	1.65604	0.713631	1.07251	0.73694	0.969018	0.810872	0.823753	1.08111	1.08954	0.988525	0.731278	0.82401	0.797569	0.569237	0.495609	1.17947	-0.322717	-0.0881037	-0.284828	-0.393851	-0.244199	0.154232
cicin01g21170	10	like fertile	non-DE	2.92602	4.50417	4.89042	7.44869	9.10018	9.1066	14.6999	19.73	3.39081	2.54853	2.96286	4.5048	5.09311	5.73511	6.17725	9.39322	3.14079	3.06944	3.20701	4.59537	4.5305	5.00144	7.06105	9.53534	1.10387	-0.633362	1.07271	0.168955	-0.412892	-0.217275	-1.08201
cicin01g21290	10	like fertile	like fertile	1.38636	1.03098	1.54013	2.78411	2.61116	4.79282	4.90431	9.57375	0.479281	0.635174	0.875777	1.26155	1.9021	3.03592	4.34504	7.30535	0.550066	0.626691	0.912729	1.39937	1.78183	3.60099	4.44004	13.5596	2.09461	0.128737	0.924964	0.70925	1.09669	-3.87212	-1.08214
cicin01g21550	Unassigned	NA	NA	15.8844	9.24708	7.55832	4.99134	4.92777	2.73065	2.41476	1.57938	9.79211	29.0019	7.39317	1.78704	2.22678	1.84528	2.35005	2.11413	6.45312	23.0329	15.3471	1.36274	0.788138	1.32318	1.76448	1.77564	-1.46963	-0.831718	0.565219	-0.486195	1.56473	-1.96997	2.62756
cicin01g21830	Unassigned	NA	NA	0.955295	0.681637	1.17577	4.56939	5.5189	1.44332	0.388582	0.393173	0.539116	1.17646	0.503942	0.36715	0.219356	0.217674	0.334778	0.165858	0.432742	0.857504	0.919469	0.37903	0.201939	0.379388	0.191175	0.497491	0.669579	-0.185363	-0.291882	0.0309086	-0.201746	0.270385	-0.291882
cicin01g22030	Unassigned	NA	NA	1.99246	1.0198	1.60837	1.26153	4.89222	16.6456	5.61665	3.09628	1.90873	1.24497	0.828864	1.47591	1.25855	0.803916	2.50394	1.28268	0.924973	0.59229	0.583538	0.855443	0.902818	0.494286	0.832358	1.62969	-0.712941	-0.157037	-1.98466	-1.30488	1.50019	4.16915	-1.50982
cicin01g22080	Unassigned	NA	NA	1.00173	0.332257	0.59467	0.86788	1.44386	2.0585	3.46821	5.11925	9.31384	8.02897	9.29401	11.2629	17.4373	18.9506	25.4802	65.4008	17.561	13.0624	19.1921	27.4856	40.8712	54.8807	67.0957	162.77	1.50366	2.6201	-0.709662	-0.0605983	3.11037	-3.00471	-3.45916
cicin01g22090	6	like fertile	like fertile	0.576914	0.262928	0.199885	0.441246	23.984	72.1275	228.551	358.372	0.820064	1.51552	0.684434	3.44915	30.1777	171.136	363.102	400.783	0.588299	0.477463	1.68658	4.21833	48.2364	243.631	370.091	240.977	5.23073	-3.30074	4.58067	3.13034	-1.20323	-4.09542	-4.34236
cicin01g22100	10	like fertile	like fertile	10.1838	11.5207	10.0424	10.9765	29.7239	62.5636	183.754	255.326	15.3762	12.2663	10.5186	16.838	41.3198	177.561	345.619	348.566	15.3541	11.5771	11.7064	21.9741	62.5072	227.155	317.073	218.442	3.13498	0.709912	3.05864	1.02655	0.495744	-4.55272	-3.87311
cicin01g22250	4	non-DE	non-DE	0.178439	0.233658	0.836499	5.51961	4.62101	0.523679	0.245283	0.153972	0.920895	0.919345	1.30761	1.85235	2.28462	2.9265	2.77645	3.04427	1.151	1.06291	1.28146	1.51601	2.55954	2.27641	3.86989	5.60893	0.0347969	0.102244	-0.140583	0.115423	-0.0219654	0.0506673	-0.140583
cicin01g22310	7	like fertile	like fertile	1.88119	1.74292	1.47109	2.58768	1.76538	5.64249	5.64474	14.9763	1.53414	1.61111	1.59486	2.21728	4.04959	5.02325	7.67275	18.6343	1.72695	1.63096	1.86379	2.96895	3.91506	6.59157	10.6407	28.1016	-0.177447	1.44369	0.547937	-2.31017	0.679942	0.302159	-0.486109
cicin01g22560	7	like fertile	like fertile	34.9395	27.4211	20.1124	20.1836	24.0155	30.81	53.3881	141.616	19.7917	28.2068	34.3721	62.911	79.5183	188.317	333.11	747.088	26.9651	24.2368	29.6453	29.6262	49.361	140.317	339.82	673.52	0.585057	-5.28677	4.48521	-1.92945	2.56376	1.35576	-1.77356
cicin01g22650	Unassigned	NA	NA	9.94079	9.25295	6.30116	7.83756	8.37802	16.3979	25.3031	35.4407	8.24843	5.99906	7.78531	6.62184	9.14521	14.5208	23.1417	35.6718	8.46667	5.67218	11.1785	17.5252	10.543	14.2296	21.4074	45.1011	0.986568	-1.55018	1.89908	1.04623	-2.01455	0.336361	-0.703516
cicin01g22720	Unassigned	NA	NA	7.81967	9.77252	19.7588	42.4549	32.5124	22.8509	23.3394	46.7816	5.60528	7.14879	11.0108	17.2662	20.4034	23.2422	29.1819	36.8532	7.51285	9.28465	12.6513	15.1285	19.6416	20.5076	33.2877	38.3069	0.342482	-1.11133	-0.0407673	-0.0967107	-0.357692	0.478427	0.785587
cicin01g22870	7	like fertile	like fertile	3.969	10.2759	8.87582	5.97591	7.40283	11.5658	17.2006	40.8605	1.44822	2.29178	3.36993	5.31845	8.1914	15.0086	19.8732	39.3912	1.94172	1.9589	3.54472	4.15315	8.06571	11.1154	19.1057	30.7015	2.27538	0.484905	2.4741	-1.46924	0.949248	-2.34762	-2.36678
cicin01g22890	Unassigned	NA	NA	4.13007	30.0787	64.0021	4.24822	5.34246	2.78908	3.74718	38.282	1.09977	2.4772	14.4788	37.5112	16.1877	2.64995	5.86369	30.1419	0.908622	1.04905	9.40785	11.6967	5.10206	2.43175	8.20322	50.4173	3.12108	-3.76768	2.7678	-2.37612	-0.0473259	0.376008	-0.0737656
cicin01g22930	8	non-DE	non-DE	0.582532	0.175344	0.087659	0.123756	0.357825	1.50142	4.11601	68.3046	0.517445	0.929319	0.361158	0.205274	0.141938	0.879636	1.01852	0.597294	1.06584	1.22575	1.16444	0.857168	0.650998	0.614651	0.62675	0.582778	6.16852	-1.40153	-0.242623	-0.476357	-1.12489	-1.36914	-1.55399
cicin01g23050	6	like fertile	non-DE	0.0901171	0.0713947	0.308531	0.643034	1.51123	13.0169	27.7501	31.8231	0.0316907	0.397228	0.181732	1.11878	1.28311	4.52143	4.06926	0.633932	0.147935	0.181781	0.741823	0.286279	0.138345	0.341403	0.558402	0.334228	0.180477	0.061116	-0.0599129	-0.0599129	-0.00194162	-0.0599129	-0.0599129
cicin01g23060	6	like fertile	non-DE	0.234801	0.356973	0.341782	1.18891	1.88691	14.9656	32.8641	39.2277	0.204567	0.16009	0.317477	0.579454	1.64633	5.39043	5.29167	1.64698	0.391326	0.995309	0.668384	0.572558	0.276691	0.418573	0.76283	0.401074	0.541529	-0.208632	-0.117962	0.0577652	-0.20903	-0.0860404	0.0223694
cicin01g23110	6	like fertile	non-DE	2.21454	2.24524	1.95617	1.64792	2.64791	57.6509	132.553	126.835	2.2992	1.37984	1.66553	1.59007	2.15867	14.0366	20.4882	7.26441	2.53196	2.19906	1.86832	2.66602	3.23876	3.40218	4.48393	6.13784	0.657638	1.04232	2.7907	-0.34595	0.379742	-2.25464	-2.26982
cicin01g23260	Unassigned	NA	NA	0.446789	0.266495	0.276564	0.304978	0.223125	2.1508	11.5616	26.9593	0.445969	0.280327	0.372709	0.271047	0.334868	0.784627	1.39818	0.643218	0.493653	0.47743	0.380637	0.349369	0.232923	0.231345	0.30004	0.208836	-0.0324202	0.131575	-0.253034	-0.173588	-0.00948754	-0.0964787	0.433433
cicin01g23300	8	non-DE	non-DE	0	0	0.19862	0	0.15629	0.376418	1.31335	12.9594	0	0	0	0	0	0	0	0	0.905981	0.869211	0.724124	0.921748	0.342018	0.558908	0.191486	0.437334	0.299761	-0.0499601	-0.0499601	-0.0499601	-0.0499601	-0.0499601	-0.0499601
cicin01g23510	Unassigned	NA	NA	20.1591	81.2405	48.0721	32.6327	34.1823	11.5153	24.1625	78.9595	10.4762	25.7783	66.4202	12.0673	5.86956	3.22524	3.36779	2.3647	5.93218	39.7364	61.1503	11.6503	3.10439	1.91258	1.47978	1.37953	2.06594	-0.252668	-0.65585	0.263507	-0.502236	-0.52888	-0.389815
cicin01g23530	5	like fertile	non-DE	71.1991	91.5327	182.19	435.033	460.159	264.26	224.555	210.3	51.393	53.4934	99.9737	250.743	227.295	136.459	144.414	169.487	55.0363	59.0935	127.37	169.392	169.25	169.006	165.372	206.972	1.71493	-0.789762	1.87116	-1.08672	0.889174	-1.34678	-1.252
cicin01g23540	Unassigned	NA	NA	0.115236	0.190853	5.1168	6.12139	3.59925	0.657927	0.519215	2.39052	0.0551563	0.0589614	0.257233	1.32638	0.436954	0.0472963	0.104308	0.13087	0.0673657	0.214044	0.79999	0.479055	0.11176	0.0714055	0.0674118	0.250764	2.26794	-0.507814	-0.507814	-0.210268	-0.0816044	-0.452623	-0.507814
cicin01g23890	5	non-DE	non-DE	14.8943	13.4631	12.1066	58.462	79.7407	40.3696	8.99771	8.91942	39.4657	39.3899	40.7037	33.4587	32.5813	27.1986	28.0035	23.6495	17.2293	12.7229	16.7945	15.2721	15.1536	19.9576	9.113	10.439	1.91371	-0.295437	-0.345381	-0.345381	-0.345381	-0.23675	-0.345381
cicin01g24000	9	like fertile	like fertile	16.7341	10.7906	11.423	4.59179	5.15737	5.00044	4.49517	2.95694	26.7614	22.0249	20.7171	17.5266	15.0032	13.1398	11.7382	10.2582	19.1405	13.5322	11.9786	10.258	8.61701	8.57808	6.84634	5.11935	0.734788	0.675355	-0.85535	0.444215	0.362123	-0.692235	-0.668894
cicin01g24020	4	non-DE	non-DE	0.804071	0.47268	12.3432	45.0767	23.1435	2.03967	0.614259	0.586182	0.351667	0.405323	0.839993	0.599063	0.802783	0.554564	0.651359	0.668242	0.338689	0.484289	0.579264	0.83356	0.60296	0.544327	0.396738	0.566209	0.00917776	0.493009	-0.400433	-0.802082	-0.563734	-0.0914456	1.35551
cicin01g24060	9	like fertile	like fertile	27.8211	25.1417	27.7626	27.297	25.5002	11.8184	6.14173	3.92957	14.4175	12.0953	12.2194	9.6626	8.39635	5.15037	3.20159	3.0187	17.005	15.2213	13.1609	14.2095	10.735	7.38892	5.35462	4.77036	0.111175	-0.0702411	-2.0417	1.08663	-1.2352	0.654714	1.49462
cicin01g24100	1	like fertile	like fertile	20.2987	10.775	3.98995	2.90013	2.97597	1.98616	5.73496	2.07412	5.63404	4.29553	1.40866	1.18034	1.24349	1.32547	1.32092	0.498038	9.20436	6.5499	2.31775	1.45626	0.707985	0.471483	0.655173	0.369729	0.193626	-0.161372	-0.15255	0.246364	-0.0957795	-0.156572	0.126285
cicin01g24420	8	like fertile	like fertile	30.4222	27.2961	29.3656	28.1984	40.5987	56.4236	44.4757	327.727	31.0083	29.377	29.5018	32.054	50.4039	56.9915	42.05	211.888	25.9366	22.6181	25.8713	35.6351	46.8872	45.3948	52.2938	390.966	6.14653	-2.1691	0.621148	4.07571	-3.14425	-3.12617	-2.40387
cicin01g24770	5	like fertile	like fertile	0.726993	0.726411	3.51	127.078	250.617	143.703	2.31678	8.65783	0.22643	0.239461	2.18275	78.3031	142.127	29.2529	4.69572	14.912	0.112653	0.489904	15.76	65.9416	128.882	4.75055	5.73518	23.7955	-1.27319	-0.394637	-1.03491	2.08166	3.31226	-1.24524	-1.44595
cicin01g24850	9	like fertile	like fertile	7.7739	10.3725	7.75012	5.36842	5.94622	1.82876	0.934205	0.530101	11.5542	11.7121	13.4355	13.6919	4.27035	1.09691	1.0295	1.00139	14.0889	12.5908	15.3328	12.8323	6.911	2.26836	1.45898	0.999807	-1.2908	1.75855	-1.44307	-0.237746	0.265952	0.841561	0.105556
cicin01g24950	6	non-DE	non-DE	4.05015	4.41975	2.54259	3.18329	4.70451	10.3765	24.0353	8.87456	2.4297	3.00232	3.22531	2.35322	3.83047	8.60784	5.86199	3.95615	3.24835	3.02074	3.01276	3.14864	5.90123	4.91924	4.82744	2.94234	-0.0548389	-0.358534	0.0958922	-0.475207	-0.483518	0.820825	0.455382
cicin01g24960	7	non-DE	non-DE	4.7246	4.40449	3.87339	4.25411	5.60146	19.3255	33.1194	246.855	3.27135	4.85385	6.85259	3.52856	4.36478	8.08307	9.414	9.04608	2.1179	4.10488	6.32603	3.90684	4.51242	4.49452	6.23934	6.03577	2.78555	-1.12273	1.81256	-0.794766	-0.725118	-0.494607	-1.46089
cicin01g25130	1	like fertile	like fertile	27.4121	12.2815	0.460349	0.359408	0.284024	1.15847	1.33971	0.270112	57.8752	57.6832	24.1489	19.8888	18.4991	17.0184	19.3042	19.4106	15.8307	14.2823	4.15697	2.27424	1.66392	1.83336	1.37419	1.00315	-0.640416	-0.580445	-0.774537	0.2378	-0.104651	2.36246	-0.500207
cicin01g25240	10	like fertile	like fertile	20.6563	30.5712	36.2073	62.1432	70.7522	68.2897	86.9635	178.965	15.4774	22.5487	30.39	37.1912	40.4256	60.5978	98.2146	189.879	17.2956	22.0238	35.9709	39.1127	52.022	59.2719	149.428	212.242	-2.41831	2.54532	2.28188	1.25946	-1.31044	-3.4409	1.083
cicin01g25770	4	non-DE	non-DE	26.15	41.6207	78.1231	165.879	174.123	91.0317	34.9932	41.3868	26.0548	32.3544	32.3674	55.8729	51.6901	27.1097	31.4446	26.6183	20.797	23.4078	34.4621	34.8445	31.5295	27.7456	22.836	20.8085	0.299813	0.632169	0.318701	-0.0579016	-0.463092	-0.351844	-0.377846
cicin01g25970	7	like fertile	like fertile	1.96583	1.66305	1.65483	1.52716	1.53534	4.40016	5.64567	16.034	2.80866	3.53909	3.32654	2.34937	2.8941	3.46378	7.80955	30.508	0.731581	1.50133	1.50779	1.23023	0.96539	3.21406	10.6694	39.3363	1.17749	-1.55737	1.71542	1.5952	-0.464135	-1.64312	-0.823485
cicin01g25990	8	non-DE	non-DE	16.2565	13.8727	8.61391	9.52338	14.078	13.3373	18.3829	57.2852	15.1403	14.7148	10.1881	9.75951	13.5708	9.05733	7.58	9.66583	13.8985	14.9319	10.1116	11.6614	11.4452	8.79696	8.39299	9.99602	1.46579	-0.877825	-0.761974	0.124141	-0.406391	0.383617	0.0726437
cicin01g26000	Unassigned	NA	NA	4.50222	2.05299	0.191475	0.231038	0.458882	4.35108	11.8361	10.2804	8.32604	12.7398	1.66643	0.182355	0.133816	1.86088	1.49899	0.286378	3.51547	7.99928	2.77036	0.249605	0.275609	0.215372	0.219355	0.362	-0.102729	-0.102729	-0.0716908	0.0421933	-0.102729	-0.0755427	0.413227
cicin01g26020	10	like fertile	non-DE	4.243	3.06517	4.70483	5.53876	7.00899	13.4657	41.4446	33.4766	4.76655	2.51795	1.55591	1.96507	3.41407	13.9104	20.9282	12.262	2.37901	0.97219	0.797565	0.740036	1.82871	5.89143	7.53031	3.84894	2.40634	0.263803	-1.75615	-1.03757	1.46367	-0.935423	-0.404669
cicin01g26090	9	like fertile	like fertile	273.338	378.272	369.207	154.671	107.063	30.9905	18.3711	9.92633	238.655	305.475	465.304	309.644	104.031	27.2496	14.7705	6.48541	295.175	307.315	321.964	259.823	128.868	27.0426	12.664	5.76383	0.0875264	0.214028	-0.0938606	0.276583	0.114262	-0.14341	-0.455127
cicin01g26100	1	like fertile	non-DE	6.79084	3.17296	1.39206	0.260112	0.880204	0.341245	0.263063	0.301069	1.86113	4.73083	0.754007	0.244949	0.462932	0.199699	0.363318	0.592819	0.561694	1.16406	0.37141	0.226638	0.433958	0.475595	0.157577	0.225802	-0.741192	-0.469843	-0.569889	1.98019	0.196761	-0.86855	0.472526
cicin01g26270	Unassigned	NA	NA	6.21713	12.6375	5.38809	1.51729	1.88164	1.75364	1.4213	1.37213	39.3953	39.4141	36.4781	33.558	29.3557	20.0322	23.6986	24.9762	34.7828	38.2297	43.8826	40.7822	28.0353	30.4414	23.514	25.7362	-0.143843	-1.22881	2.77298	-0.367123	0.319902	0.171192	-1.5243
cicin01g26360	5	like fertile	like fertile	2.68131	2.4337	4.02017	11.3644	14.9207	22.5148	17.4534	3.42318	2.34358	1.74183	2.33581	6.88439	14.2454	16.6144	7.94534	5.91612	2.93007	2.69235	3.91164	11.8037	22.1768	14.5886	7.66279	13.3877	-0.302241	-0.240579	0.287737	1.30257	-0.251708	-1.7519	0.956124
cicin01g27090	Unassigned	NA	NA	0.0439032	0	0.0346569	0	0.0601849	2.29558	6.89355	27.2712	0	0.0629977	0.0510668	0.0300104	0.0136161	1.8453	1.80796	0.0920931	0	0.02952	0.0127538	0.0274099	0.193805	0.807589	0.753932	0.0940663	5.13257	-0.945311	-0.716491	-0.875435	-0.730605	-1.00554	-0.859187
cicin01g27110	Unassigned	NA	NA	53.5232	72.3159	156.082	205.675	168.792	105.224	177.867	413.306	58.085	87.1804	121.26	121.58	61.3158	34.6653	31.9321	8.86573	57.248	85.6632	136.938	102.189	39.2847	12.0709	11.0537	7.21763	3.03398	-0.64625	0.139343	1.28362	-1.17202	-1.3379	-1.30077
cicin01g27230	10	like fertile	like fertile	0.550687	0.437029	0.523445	1.07307	2.02428	2.70718	12.1225	31.2168	1.69503	0.553394	0.884771	1.66942	2.12282	4.88373	6.83623	8.15284	1.34154	0.792264	1.14984	2.17977	3.80219	5.36483	8.78625	9.56478	2.9392	-1.7687	3.68914	-1.12645	-1.20072	-0.846318	-1.68613
cicin01g27320	1	like fertile	like fertile	36.2311	19.9167	5.15514	3.65584	5.19776	5.09945	4.9378	6.04138	41.0527	27.9788	8.71921	7.66128	8.89413	9.27453	12.3384	15.4295	41.198	33.6795	11.6551	9.48978	13.6191	17.8335	18.5972	18.1784	-0.20508	-0.21169	-1.02438	-0.0173216	-0.329989	0.855741	0.932719
cicin01g27420	Unassigned	NA	NA	6.45433	8.50183	3.30254	1.07217	0.50268	0.299019	0.240763	0.0487848	0.152651	0.370808	0.400774	0.159853	0.179115	0.544142	0.235514	0.145891	5.61335	6.59275	6.87203	4.64798	5.17354	6.31961	5.74123	4.5151	0.286419	0.0675664	-0.196454	-0.0714116	0.0941291	-0.307614	0.127366
cicin01g27480	6	like fertile	non-DE	5.20708	6.05198	4.89451	6.18305	9.78801	52.3194	53.1857	10.2466	4.71908	4.29591	4.88928	9.54046	30.0345	32.5054	17.065	10.2648	5.95606	4.26215	5.94585	11.693	29.1868	25.8473	13.5	9.89897	2.48358	-2.3922	3.25366	-1.45141	0.423601	-1.91019	-0.407038
cicin01g27500	6	like fertile	like fertile	21.1545	33.0996	76.3787	142.777	190.919	263.325	366.354	160.91	32.2306	65.1627	115.361	229.201	330.525	425.759	303.061	107.986	34.606	69.3942	144.206	220.31	311.701	318.926	175.334	57.1542	0.21971	-1.05228	0.280235	4.015	-1.33514	-0.931932	-1.19559
cicin01g27550	4	like fertile	non-DE	1.12464	2.34691	69.6592	134.985	97.8865	15.9404	0.699267	1.50819	2.0147	2.03839	2.60279	20.2251	21.0776	3.09021	0.761265	0.913604	1.7558	2.09361	4.31233	3.35879	4.94293	1.76637	0.896728	0.915386	-0.816485	-0.364077	-0.87044	-0.573781	1.36658	1.32311	-0.0649048
cicin01g27820	7	non-DE	non-DE	0.958187	0.787528	0.683296	0.681873	0.765016	3.22941	17.8723	159.348	0.716551	0.940216	0.518226	0.497156	0.543132	1.31993	1.60477	1.19058	0.883555	0.815976	0.710782	0.648673	0.82046	0.682118	0.722056	1.18815	6.34593	-1.34779	-0.717111	-0.0891463	-1.28207	-1.29709	-1.61271
cicin01g27830	7	non-DE	non-DE	0.0992594	0.109482	0	0.321049	0.1398	0.483957	6.49982	58.9515	0	0	0.112137	0.407098	0.184307	0.760651	0.177229	0.424471	0	0.103076	0.0865038	0.0929552	0.0897019	0.0976408	0.091253	0	5.84576	-0.89875	-0.83955	-1.07269	-0.889387	-1.07269	-1.07269
cicin01g27930	Unassigned	NA	NA	50.2343	40.5221	37.2596	50.6721	42.4303	20.7461	9.17061	11.1724	41.0068	40.4217	27.9465	18.0005	11.907	11.7277	12.995	15.1329	29.2542	31.1404	21.6385	15.3181	9.72702	9.9982	9.99531	13.8225	-2.28018	0.608157	-0.53209	-1.38189	1.75779	1.16875	0.659472
cicin01g28070	1	like fertile	non-DE	274.549	490.804	62.1748	0.350677	0.219533	0.224836	0.445668	1.66041	0.084948	0.187578	0	0.0675722	0	0.3406	1.32692	4.58374	0.0625394	0	0.0514548	0	0	0.0580795	1.30477	3.44223	0.38215	-0.655178	-0.205316	3.02559	-0.778938	-0.884154	-0.884154
cicin01g28280	9	like fertile	like fertile	29.8853	24.3979	17.9001	12.3627	12.3421	9.67649	5.89862	3.07559	43.6046	31.9918	21.3902	17.3903	16.0482	8.87363	5.82152	3.40866	39.6555	23.62	19.3596	16.8763	13.4139	11.1137	7.35245	6.95272	3.02253	-0.818015	-0.421631	0.611651	-1.5552	-0.281922	-0.557418
cicin01g28510	4	like fertile	like fertile	4.13439	1.49556	8.72322	27.5392	18.7975	2.78356	1.31509	1.35972	5.55835	5.57346	5.46906	16.5198	14.3305	4.22891	3.03545	4.32545	5.93621	5.03574	8.11756	5.65187	4.52751	1.97987	3.04157	2.726	-1.51472	0.509167	1.73488	-2.67568	-0.418491	1.18931	1.17553
cicin01g28540	7	non-DE	like fertile	0.470856	0.432034	0.150724	0.309579	0.478903	0.831605	4.96826	17.0131	0	0.0137599	0	0	0.0124947	0.102912	0.11916	0.0406207	0	0.0139455	0.0234069	0.0300849	0.386494	3.13169	4.51741	2.69966	1.44927	-2.28261	0.308791	2.95225	1.90099	-2.2129	-2.11579
cicin01g28590	4	like fertile	non-DE	0.103088	0	11.2999	18.1797	10.372	1.16084	0.259836	0.175671	0.168334	0.0438596	0.0967179	2.8272	2.8236	0.232343	0.114645	0.397353	0.0453411	0	0.312967	0.455113	0.538607	0	0.0393528	0.0402262	0.225494	-0.0375823	-0.0375823	-0.0375823	-0.0375823	-0.0375823	-0.0375823
cicin01g28660	Unassigned	NA	NA	0.783931	0.762767	0.664168	0.268516	0.451173	0.228012	2.13849	8.93836	1.79693	1.74186	2.8219	5.09791	5.11422	3.6324	5.31966	4.11348	0.63392	0.615914	1.30993	1.53179	0.574991	0	0.0800392	0.0681079	1.55617	-0.212577	-0.372951	-0.160368	-0.307469	-0.129857	-0.372951
cicin01g28680	7	non-DE	non-DE	1.03689	0.943652	1.01731	1.14493	1.23103	1.59419	4.92443	8.38928	1.12202	1.45904	1.55988	1.73753	1.88333	2.6837	2.33182	3.02896	1.78099	2.00307	1.765	1.99427	1.98036	1.82474	2.56247	3.47387	1.47431	-2.03868	1.39038	2.24802	-0.215185	-0.976421	-1.88243
cicin01g28710	2	like fertile	non-DE	1.14243	0.731494	1.45544	1.25973	1.32994	2.17801	3.46429	17.5168	0.674872	0.970722	1.58087	2.56873	3.53613	10.2313	15.8221	17.119	1.01862	1.29381	1.2096	1.34556	3.99271	5.44169	8.05696	9.29312	-0.461675	-1.33929	2.03268	-1.58767	-0.357335	0.957749	0.755546
cicin01g28760	3	like fertile	non-DE	11.7233	12.1079	17.2578	19.4973	13.9585	4.12969	1.52438	0.36138	4.75776	4.75715	5.7881	4.56425	3.95905	1.32789	0.664431	0.38319	5.24147	5.9766	5.21467	3.57498	2.30883	0.760092	0.425639	0.483749	-0.1837	-0.24807	-0.177385	0.573482	-0.24807	-0.24807	0.531812
cicin01g28900	7	like fertile	like fertile	1.31974	1.57347	1.8586	1.88929	2.62885	2.90205	4.08003	13.1743	0.945758	1.00503	1.21769	1.35039	2.40142	3.6878	5.06457	12.0981	0.936355	1.20635	2.04901	2.88703	3.51397	4.71318	8.26156	33.0744	-1.20797	-0.793241	0.727074	5.82664	-0.958222	-1.43035	-2.16393
cicin01g28940	3	like fertile	like fertile	109.004	146.186	179.827	205.311	218.454	143.399	42.9732	4.16658	126.958	149.832	194.665	289.224	270.32	73.639	18.414	2.21657	133.55	158.036	226.153	209.812	110.066	32.5787	9.26127	1.12898	-0.603976	-0.292918	1.90749	0.824557	-1.19629	-1.00361	0.364737
cicin01g29000	9	like fertile	like fertile	136.547	125.269	71.8383	31.9544	24.43	6.46277	0.961046	1.17878	111.766	85.6226	50.9949	30.3859	7.89621	0.822666	0.492109	0.155764	105.838	75.7602	46.6075	28.4256	8.59599	0.51493	0.521358	0.409978	-0.815228	-1.01929	-1.01666	-0.180813	-1.03705	2.24753	1.82151
cicin01g29150	Unassigned	NA	NA	0.0553819	0.0845999	1.85807	2.6554	1.47058	0.639521	1.64233	6.47264	0.269133	0.20248	0.263229	0.198081	0.240021	0.418113	0.294648	0.125155	0.19715	0.202053	0.157326	0.075933	0.0789248	0.155332	0.129156	0.0711963	1.00107	-0.17519	-0.17519	-0.144851	-0.17519	-0.15546	-0.17519
cicin01g29210	8	non-DE	non-DE	0.162141	0.199818	0.0827045	0.103989	0.132591	0.0364288	1.54879	12.5953	0.200659	0.0408462	0.266964	0.0638404	0.0231221	0.0235915	0.0522984	0.0783628	0.175412	0.0897753	0.190543	0.158234	0.045014	0.0170075	0.0160563	0.0160084	1.76172	-0.305108	-0.305108	-0.272353	-0.282269	-0.29177	-0.305108
cicin01g29610	Unassigned	NA	NA	0.18539	0.38342	0.363293	0.522943	0.610696	0.751011	0.914924	8.65656	0.300117	1.07654	2.37181	1.14124	0.682382	0.580943	1.02507	14.8882	0.360171	1.10255	2.35162	1.00582	0.553801	0.562634	1.93083	19.0168	2.20781	-2.89892	5.67261	-2.89521	1.2331	-0.700201	-2.61918
cicin01g29640	Unassigned	NA	NA	0.935673	0.738507	1.45193	3.19857	11.8568	143.011	230.651	106.973	1.14376	5.20954	21.273	21.9868	6.96011	53.394	50.7654	11.0038	2.49616	10.9542	49.7646	27.3352	3.94754	5.33146	6.64263	7.12429	1.81507	0.54168	-0.290481	-0.930851	-0.169035	0.0924382	-1.05882
cicin01g29720	6	like fertile	non-DE	2.67231	2.14184	3.48201	2.58623	2.68567	10.4054	23.4561	8.04822	6.00721	6.14187	7.10136	8.18686	7.86204	15.4039	24.5422	9.4902	6.56659	7.1056	6.97526	12.1942	12.1644	11.8421	15.0263	11.4577	-0.122851	-0.329563	0.881331	0.375383	0.686115	-0.166048	-1.32437
cicin01g29740	Unassigned	NA	NA	1.65993	1.4694	1.58226	1.56465	1.33357	2.04792	5.14198	14.5295	1.05497	0.862077	0.595827	0.428959	0.351943	0.606837	0.690211	0.320962	1.42098	1.4933	1.10342	0.851664	0.581155	0.583735	0.62722	0.405033	1.22688	-0.278873	0.444588	-0.369493	-0.241598	-0.215807	-0.565698
cicin01g29750	4	like fertile	non-DE	44.4678	153.466	788.981	1135.84	654.548	89.7599	58.5681	72.9546	46.0463	56.6349	119.383	247.29	137.183	48.8556	55.1047	69.8964	47.8187	42.9326	100.435	103.034	62.217	57.8387	58.8552	60.3475	-0.848319	1.00752	1.05429	-0.458732	0.509385	-0.647827	-0.616319
cicin01g29760	Unassigned	NA	NA	0.266608	0.581232	3.75788	6.88796	2.27219	1.11762	2.33501	0.659838	2.42693	1.39111	1.95813	2.58418	2.2383	2.37581	2.00121	1.28757	0.802581	0.588897	0.925854	1.50336	1.10543	1.36518	0.747278	0.928236	0.382634	-0.0948312	-0.208351	0.359159	-0.0885864	-0.141674	-0.208351
cicin01g29840	9	like fertile	like fertile	5.13681	2.56819	1.4426	1.59416	1.37087	0.533662	0.746682	0.567102	6.11101	1.32191	1.1822	1.47332	0.789773	0.722699	0.645007	0.564872	5.82887	1.81768	1.14135	0.842943	0.584498	0.63574	0.763683	0.790472	0.363873	-0.178556	-0.260251	-0.0451109	0.0723413	-0.0125108	0.0602155
cicin01g30250	1	like fertile	like fertile	5.65377	4.74168	1.06529	0.374526	0.576564	0.73625	0.611735	0.439163	5.99682	4.8382	1.91315	1.29366	0.860928	0.909225	0.794839	0.65414	4.67738	3.29029	1.81568	1.18461	0.829513	0.624554	0.524238	0.557478	-0.602901	0.0795081	-1.05403	-0.662621	1.6062	0.144088	0.48976
cicin01g30520	9	like fertile	like fertile	202.396	172.173	102.488	64.3302	58.8759	43.6557	26.219	16.043	239.03	201.392	167.435	122.361	112.779	81.3332	59.4137	31.5899	184.706	172.205	123.057	92.7491	91.7056	80.0459	43.3702	21.5267	1.16138	-2.07862	-1.62835	2.21788	-2.18175	0.318417	2.19105
cicin01g30540	7	non-DE	non-DE	3.59645	2.44395	3.18377	3.18099	3.7965	18.999	61.2622	288.444	1.56794	1.69619	1.87247	1.96443	3.24671	7.09213	12.788	9.08144	2.84251	2.9614	3.23409	3.40205	4.79589	5.8565	7.87442	4.94936	2.09171	-1.1992	0.508425	-0.277971	1.72872	-1.2653	-1.58638
cicin01g30560	5	non-DE	non-DE	9.77364	11.8741	47.1656	72.1558	73.0354	34.6295	35.8463	28.0117	16.6064	15.3404	18.8334	37.6153	36.4781	32.8243	32.5597	25.4561	15.3731	16.3263	21.3026	28.6951	32.8668	33.8176	32.1262	22.8058	-1.85119	0.866194	-1.854	1.75453	1.08542	0.534668	-0.535614
cicin01g30640	1	non-DE	non-DE	7.40335	3.32566	0.106031	0.613998	0.283311	0.500449	0.16577	0.25056	0.927962	0.216054	0	0.049108	0	0.0433274	0.0427581	0	1.06953	1.09815	0.224954	0.107296	0	0	0.167541	0.291291	0.567387	-0.167654	-0.0504517	-0.167654	0.15368	-0.167654	-0.167654
cicin01g30810	9	like fertile	like fertile	893.786	744.71	534.301	355.955	391.363	285.008	203.045	74.675	1114.99	767.592	511.59	464.808	379.153	204.112	124.555	43.4173	1028.71	592.198	476.599	395.884	325.086	239.318	111.397	30.3109	-0.0932654	0.389886	-1.20747	1.48204	-1.41437	0.574527	0.268654
cicin01g30970	1	like fertile	like fertile	6.36218	4.58918	0.191484	0.0308358	0	0.092834	0.0353367	0	2.86025	1.87082	0.114351	0.0711044	0	0.0648756	0.0292555	0.0820284	3.16652	2.92099	0.460996	0.0306886	0.0700504	0.076992	0.0845067	0	1.77025	-0.274391	-0.195543	-0.34912	-0.285992	-0.316089	-0.34912
cicin01g30990	Unassigned	NA	NA	0.455254	0.187431	0.922702	5.80251	4.09644	2.01831	0.0690221	0	0.374487	0.0327922	0.0361562	0.0366279	0.119109	0.0895847	0	0	0.218075	0.0626461	0	0.0716977	0.0289226	0	0	0	-0.0618892	-0.0618892	-0.0618892	-0.0618892	-0.0618892	-0.0618892	0.371335
cicin01g31110	10	non-DE	non-DE	0.913883	0.882604	0.6857	1.15643	0.963139	3.03357	5.68999	7.28256	0.816097	0.80043	0.763041	0.946179	1.06785	1.48002	1.52281	0.931336	1.10598	0.835577	0.980983	0.946233	1.07342	1.13303	1.29998	1.45491	-0.280124	-0.123063	0.124417	-0.0981744	0.170422	0.324747	-0.118225
cicin01g31170	1	like fertile	like fertile	255.203	171.343	7.97322	0.17214	0.0676541	0.134628	0.0489552	0.0959859	245.154	180.89	56.7286	7.14795	1.23797	0.330518	0.116242	0.0704546	202.87	197.271	25.082	2.37504	0.306864	0.0881717	0.10014	0.0770225	-0.12731	-0.0420454	-0.0802514	-0.12731	0.00516966	0.499056	-0.12731
cicin01g31240	10	non-DE	non-DE	0.529171	1.04523	0.697376	1.6859	3.12417	2.57681	3.48316	6.6921	0.187117	0.371546	0.295239	0.105901	0.154037	0.549742	0.343608	0.191457	0.274526	0.33657	0.264643	0.131862	0.117104	0.0325078	0.0687207	0.0355742	0.0402569	0.0411477	-0.0200973	-0.00309754	0.0475326	-0.0528711	-0.0528711
cicin01g31310	9	like fertile	like fertile	17.2356	15.3146	11.7985	10.1085	9.64924	7.17996	4.9647	2.24644	17.8431	14.0272	10.2413	8.26101	9.16558	6.21951	3.3652	0.983098	16.1744	10.5778	10.0003	8.75312	9.03608	6.68262	3.05814	1.16564	-0.0888655	0.140783	1.29642	-1.14463	-2.08077	1.1863	0.690756
cicin01g31360	2	like fertile	like fertile	2.62901	7.9331	4.84327	1.63982	1.62054	1.41602	0.876525	2.55237	2.97825	3.95373	8.3446	4.3877	2.0348	1.5611	1.39773	1.66143	2.10786	4.40214	11.4317	6.39056	1.03586	0.63978	0.60055	0.765176	-1.27281	0.82603	2.46525	-2.4424	-1.81428	-0.690588	2.9288
cicin01g31510	9	like fertile	like fertile	15.8073	14.3732	8.60733	7.34315	7.39676	5.70585	3.21495	2.08066	14.3801	13.1154	9.35607	8.12193	6.92695	4.60661	3.21625	1.53845	15.4808	10.6128	8.56835	7.16928	6.1406	5.29063	2.56961	0.57904	-0.413049	-0.00266128	-0.65429	-0.138497	-0.40563	0.909552	0.704575
cicin01g31630	5	non-DE	non-DE	1.10057	1.80602	2.20859	5.582	8.48381	3.84456	3.69069	4.73561	0.874781	0.648055	0.681777	0.861399	1.05455	1.0153	1.19721	0.668373	0.726595	0.605019	0.515539	0.66089	0.908624	0.910579	1.00472	1.07974	-0.150586	0.0198489	-0.950913	0.0202655	0.228726	0.306359	0.526299
cicin01g31660	3	like fertile	non-DE	23.2052	21.72	23.1527	33.353	54.4891	15.6071	4.99	1.8564	25.7795	20.9821	13.6221	30.3569	31.4784	7.16659	6.4045	6.08415	22.9347	17.5075	15.3362	22.9446	17.7203	9.16123	4.51664	4.11509	-1.87964	-0.559041	-1.25383	2.09586	1.36592	0.541233	-0.310503
cicin01g31720	2	non-DE	non-DE	4.89369	27.6609	54.685	0.969504	0.545337	0.590283	0.365072	0.417396	0.673363	1.18127	0.919605	0.966205	0.557251	0.481497	0.684642	0.352454	2.29062	0.562847	0.705875	0.483367	0.432629	0.263286	0.184196	0.423523	-1.20158	0.886001	-1.7713	-1.90679	0.320103	-0.55474	4.22831
cicin01g31730	2	non-DE	non-DE	1.02324	4.42032	9.39583	0.0855305	0.0238357	0.100699	0.0285149	0.0267469	0.0278976	0.0541894	0.0949274	0.030264	0.0982021	0.0500977	0	0	0.266521	0.0549206	0.101157	0.0247641	0.0477948	0	0.0827176	0.0588448	-0.442401	0.0716756	-0.442401	-0.442401	-0.125066	-0.306707	1.6873
cicin01g31740	6	like fertile	non-DE	0.0904764	0.225358	0.104895	0.317704	1.62862	33.2248	26.2213	0.135794	0.0330997	0.206736	0.014995	0.150325	0.135684	13.4982	12.9287	0.456851	0.1919	0.068124	0.0253873	0.0767752	0.117876	0.475757	1.20152	0.804071	-0.0237859	-0.0585053	-0.0490521	-0.113239	-0.0649808	-0.099026	0.408589
cicin01g31840	2	like fertile	like fertile	8.16821	28.4522	8.15342	0.0882832	0	0	0	0	3.78833	14.9808	5.42888	1.29528	1.82937	1.5997	1.10343	0.753485	4.06418	10.6584	9.03618	2.47221	2.02838	2.53761	2.12378	2.96029	1.5186	-0.811674	1.56778	-0.38686	-0.790256	-0.221867	-0.875718
cicin01g31870	7	non-DE	non-DE	8.14556	6.69263	6.6551	9.97408	7.55586	12.5416	19.2114	59.7934	3.78105	3.27753	3.80153	3.585	3.30446	3.98454	4.07723	5.20293	7.947	6.88674	5.71348	6.87942	6.71621	4.62358	4.93197	5.15743	1.29506	-1.55411	1.31489	-0.820118	-0.177755	0.0918747	-0.149843
cicin01g32020	2	like fertile	like fertile	51.8362	251.027	146.546	0.7042	0.947284	0.806552	1.96158	2.8898	29.0995	71.26	43.802	6.69565	3.08271	3.30385	2.73897	5.84312	8.86702	26.5168	8.47683	2.07624	0.890222	1.19661	1.07182	2.8353	-0.875917	0.436284	-0.215183	1.36938	-0.669884	-0.131849	0.0871643
cicin01g32080	7	non-DE	non-DE	1.7748	1.86628	1.17878	1.1697	1.24457	2.79245	6.9393	10.7751	0.633444	0.456543	0.449234	0.469344	0.298935	0.782664	0.663808	0.55635	0.565412	0.623249	0.557607	0.577287	0.590443	0.782233	1.24377	1.24213	1.41652	-1.10439	-1.00253	-1.04901	-0.883668	-0.976714	3.5998
cicin01g32150	7	like fertile	like fertile	5.48716	5.94082	7.83689	13.7808	11.5705	9.89741	34.6715	232.607	4.92738	5.78703	6.93615	8.08618	9.31958	13.3232	24.482	61.4804	5.00324	5.83453	6.47555	6.47803	8.3214	11.0116	29.044	38.7618	3.35108	-0.206361	-2.16189	-0.495295	-0.0419746	-0.698543	0.252986
cicin01g32420	9	like fertile	like fertile	9.98384	8.71931	5.37675	4.73651	3.74337	3.44181	2.11773	0.869341	9.23499	7.40612	5.53909	5.14173	4.20147	3.20267	1.42778	0.433067	10.082	7.25927	5.40697	5.63955	3.882	3.10535	1.31261	0.328809	1.8927	-0.00917142	-0.251444	-0.324838	-0.608431	0.416132	-1.11494
cicin01g32520	2	non-DE	non-DE	11.2365	41.2779	115.494	20.5564	9.88582	6.9754	6.19085	10.3626	6.01415	4.0554	4.57709	3.16312	3.64163	3.83937	3.74606	4.19362	0.352164	0.329366	0.729244	0.186813	0.202233	0.377863	0.0611306	0.147969	-0.526971	0.637162	-0.407828	-0.107705	0.592027	0.183973	-0.37066
cicin01g32590	2	non-DE	non-DE	46.2176	63.8174	70.2237	8.94443	10.5962	9.03896	8.09788	22.6589	18.3141	30.2855	14.9357	8.20522	7.68594	10.1441	16.5391	32.1127	17.8879	26.4345	15.4342	9.51821	10.0992	11.2326	21.7508	39.8384	1.50728	-0.377242	1.36616	0.286057	-1.01212	-1.27181	-0.498325
cicin01g32600	Unassigned	NA	NA	0.17472	0.248166	0.127655	0.154833	0.58605	50.8335	134.638	155.344	0.478738	0.450313	0.261962	0.249192	0.209824	11.9649	16.8252	3.88625	0.417156	0.393895	0.157221	0.156614	0.286905	0.313328	0.663029	1.35948	0.648555	0.157316	-0.314241	0.00272204	-0.165127	-0.249823	-0.0794016
cicin01g32660	2	like fertile	like fertile	266.242	474.626	495.022	83.9411	62.2855	46.6573	46.7109	49.9222	136.667	256.884	150.466	123.035	55.2787	45.0781	42.5822	46.6774	100.724	184.139	100.444	56.3625	49.8719	45.7888	48.7501	56.2261	0.479063	-0.26977	0.255133	0.408923	-0.270706	-0.0242654	-0.578376
cicin01g33010	1	like fertile	like fertile	6.95019	2.46561	0.548113	0.462442	0.395089	0.47188	0.597684	0.700818	5.6903	2.31239	0.926355	0.243713	0.360122	0.405445	0.41446	0.389596	6.80055	2.18741	0.70337	0.404145	0.379129	0.230724	0.398162	0.602839	-0.0953774	-0.131521	-0.140054	-0.00707295	-0.082525	0.196007	0.260544
cicin01g33170	Unassigned	NA	NA	0.929012	1.0512	5.9245	1.60539	1.49007	12.1816	66.5981	448.254	0.673822	0.328799	0.709492	1.28962	0.446739	2.88972	5.86298	4.50752	0.737028	0.467702	0.507561	0.661811	0.721422	0.232236	0.924167	3.17039	6.14964	-1.86215	1.98123	-1.17487	-1.42189	-1.91086	-1.76111
cicin01g33430	2	like fertile	like fertile	132.844	594.563	699.656	6.04392	4.50543	4.28874	4.016	3.91802	63.6243	188.931	940.403	524.147	57.3535	10.207	9.47437	9.97764	40.3476	130.603	525.783	357.78	32.1789	10.2864	9.06997	9.95439	-1.21411	0.0391322	0.749762	0.377065	-0.690345	0.569706	0.168793
cicin01g33600	9	like fertile	like fertile	9.18812	7.14561	4.70801	4.11482	4.07726	2.86726	1.61386	0.585719	10.4203	8.08358	6.30881	4.4616	4.89528	2.614	1.5802	0.871566	10.8406	7.31605	5.44788	4.54578	4.82669	3.37005	1.49202	0.598546	-0.270693	-0.028065	-0.487686	-0.0826579	-0.17221	0.751169	0.290143
cicin01g33630	6	like fertile	non-DE	0.62038	0.756422	3.06964	9.12586	19.9952	183.678	432.26	546.808	0.872888	1.39421	1.98314	9.70205	18.9879	74.2644	92.4543	30.4334	1.12285	0.935049	1.30607	1.60911	2.12132	6.02329	5.54244	6.76907	4.48956	-0.594289	-1.1233	-0.367932	-0.758125	-1.06605	-0.579872
cicin01g33690	9	like fertile	like fertile	42.1168	29.7781	19.9587	16.2995	14.8562	13.0352	9.50949	6.51829	38.1849	30.0009	20.8259	16.7509	14.6804	11.0347	9.01764	4.07296	42.5163	28.7345	21.6865	17.9385	14.131	12.8045	6.92068	3.12162	-0.997725	0.792844	-0.811284	1.5881	-0.823525	0.297161	-0.0455671
cicin01g33800	Unassigned	NA	NA	11.5139	20.9469	13.0876	6.13826	7.51017	13.8582	27.0839	37.8452	14.0292	22.2262	32.5412	11.784	10.5105	12.1931	12.1317	9.64371	11.7576	24.9421	36.3848	16.264	11.9152	10.5711	9.01516	6.14712	-1.08636	0.726759	-1.48673	1.32386	0.449614	-0.173348	0.246208
cicin01g33810	5	non-DE	non-DE	13.4201	16.7377	23.4722	80.5402	128.468	118.298	23.6829	22.4831	13.5227	18.7035	16.8277	18.5924	20.5401	14.9037	16.1882	19.1728	12.467	16.0478	16.6797	13.0481	11.4192	12.6344	15.0548	18.3377	1.26038	-0.365517	1.0235	-0.504402	-0.209204	-0.742126	-0.462638
cicin01g33860	Unassigned	NA	NA	0.762677	0.791156	0.442369	0.24182	0.828044	2.65085	6.71309	10.01	1.38578	0.583797	0.363395	0.642296	0.799382	1.64672	1.21231	1.37265	1.62409	0.868714	0.724508	1.75663	2.3195	2.73631	1.9671	1.89392	-0.065333	0.471619	-0.765303	0.891487	0.414408	-0.164284	-0.782593
cicin01g33960	4	like fertile	non-DE	0.806236	0.58735	7.61646	10.0714	4.18858	1.20742	0.58087	0.661199	0.728003	0.531909	0.61596	1.22563	1.0167	0.750757	0.461524	0.46027	0.36893	0.394835	0.675249	0.665775	0.560171	0.623093	0.25332	0.43474	0.705577	-0.0298734	-0.0226724	-0.111681	-0.0386095	-0.16303	-0.339712
cicin01g34290	6	like fertile	non-DE	3.12383	2.78793	1.32461	2.15952	35.008	380.669	913.996	3089.88	0.531581	2.14696	0.480735	1.16785	2.26114	106.256	154.652	70.3673	1.47067	1.32195	1.12803	0.277181	0.678154	3.11695	8.94789	10.2629	7.8017	-1.13017	0.832671	1.33374	0.929829	-4.19968	-5.5681
cicin01g34380	3	like fertile	non-DE	3.06042	6.99381	67.3476	22.932	23.7666	8.99212	2.57469	4.71962	0	0.623835	1.26589	14.5265	14.3491	3.34892	2.91867	7.31756	0.127273	0.163975	1.8123	4.57754	7.91783	2.18192	4.37736	11.4644	0.052839	-0.351504	0.886522	0.105	1.10026	-1.31509	-0.478027
cicin01g34430	9	like fertile	like fertile	141.846	119.504	156.424	80.7246	45.1243	17.5635	12.1362	2.91119	133.932	117.075	84.4035	70.8018	41.6129	21.7886	13.2263	5.34122	144.995	98.5459	60.2061	43.2528	33.0103	19.2779	9.97289	2.91268	-1.81738	1.28929	-1.26002	2.16608	-0.598977	1.15886	-0.937852
cicin01g34450	Unassigned	NA	NA	984.901	1010.44	3637.99	4946.66	2451.31	906.862	845.479	778.551	937.267	1091.42	1115.56	1474.01	1270.97	1097.26	1192.13	1017.47	959.098	886.754	935.438	976.113	1096.99	1271.18	1111.69	669.409	-2.84748	1.87207	-1.50148	3.68909	-2.75543	3.6199	-2.07668
cicin01g34480	6	like fertile	like fertile	2.22386	1.41824	1.38048	1.88098	2.88226	12.9093	18.8451	5.81569	0.873657	1.90226	2.43801	5.96239	11.1881	23.5132	19.3608	11.1891	1.60795	1.31859	2.16886	3.78802	8.57603	10.8001	4.92669	3.48532	-0.118711	0.246351	-0.118711	0.0925355	0.00265008	0.0145965	-0.118711
cicin01g34530	3	like fertile	non-DE	20.1909	26.0622	28.4573	36.8052	36.8746	8.44842	4.84899	1.66117	17.569	21.3208	16.8849	21.3354	9.10231	2.37691	1.74518	0.557947	18.3804	15.9383	11.5944	11.0574	6.55825	2.24901	0.840151	0.0863197	-0.589733	3.58681	-1.26967	-1.46109	-1.23082	-1.56851	2.533
cicin01g34600	9	like fertile	like fertile	23.7264	24.7103	19.7522	17.0464	14.5666	10.3568	8.35927	4.31392	15.4852	17.1872	21.273	11.1048	10.4029	7.76881	5.96145	2.9097	8.84128	8.31596	9.76752	5.6032	3.84198	4.2052	2.33913	0.721891	1.33755	0.0469042	0.835295	0.700168	-0.908795	-1.00556	-1.00556
cicin01g34690	7	like fertile	like fertile	0.152221	0.258776	0.24933	0.332095	3.53238	1.91198	5.56208	89.146	0.509414	0.667507	0.941321	0.913456	1.58309	6.6642	37.3024	111.57	0.401541	0.587211	0.657921	1.16807	2.61725	17.9166	83.5802	127.317	5.06075	-0.534456	0.973126	-0.346187	0.145153	-2.88326	-2.41513
cicin01g34750	7	like fertile	like fertile	0.24224	0.323541	0.303374	0.208417	4.04942	1.22774	62.7698	531.605	0.229303	0.168661	0.183231	0.3806	0.36553	16.6127	60.526	108.395	0.168312	0.215702	0.225062	0.43359	0.710994	3.72103	38.3642	58.6312	3.75066	-0.742372	-0.46478	-0.462496	-0.768347	-0.788255	-0.524409
cicin01g34800	4	like fertile	non-DE	40.1808	61.7702	282.949	236.735	187.792	64.3623	51.4566	49.1479	47.0232	43.467	56.295	157.4	100.145	51.8493	79.2819	100.446	41.6002	40.1478	66.143	73.2931	67.6146	54.6329	59.212	49.7642	1.21236	1.14055	2.11428	-1.30005	0.16869	-1.77858	-1.55724
cicin01g35220	3	like fertile	like fertile	22.2219	398.075	767.754	237.343	105.746	10.4748	6.7158	1.80365	12.6414	42.0007	304.204	311.39	38.1245	9.19893	14.4454	4.33211	5.39308	11.3234	149.057	159.949	15.8455	1.60777	1.08757	1.32281	0.464576	0.148403	-0.761867	0.799092	-0.142359	0.375662	-0.883507
cicin01g35390	Unassigned	NA	NA	5.30002	6.18819	32.029	76.7907	57.4749	16.2816	4.18393	4.94321	2.69052	8.02913	5.71862	13.4043	11.5011	1.9312	1.4137	1.18081	16.5467	18.5578	34.1243	63.2218	92.4316	71.9873	28.0046	6.48202	0.968043	0.623348	-0.324918	-0.291741	0.294926	0.235652	-1.50531
cicin01g35400	8	like fertile	like fertile	5.79636	4.08878	4.12344	2.80402	7.70734	7.94724	9.7963	61.5279	6.36239	9.39354	11.9749	7.26041	19.5676	21.3259	32.7527	230.609	6.27882	6.31463	11.2596	12.3888	25.4753	35.4694	66.0408	486.619	-2.49145	3.66917	-2.16059	-1.28415	2.87998	2.21212	-2.82508
cicin01g35490	Unassigned	NA	NA	36.9167	38.9342	51.2373	58.4531	74.9797	98.9258	106.829	254.723	19.4533	24.8712	38.8237	39.7079	62.4605	67.4084	100.521	185.742	33.8792	30.3776	49.1382	68.7766	89.0777	145.587	180.707	396.099	-0.835297	2.85552	1.76419	-2.64146	2.30174	-3.74005	0.295354
cicin01g35510	2	like fertile	non-DE	221.006	766.662	527.121	37.1488	39.3717	43.5745	54.0537	121.614	45.5607	84.5574	159.988	59.6765	38.3176	39.2461	70.374	159.661	77.0922	83.2414	95.8608	54.8195	44.6706	60.3719	132.825	235.454	0.51181	-1.1319	-0.589173	0.0117638	1.76386	-0.262803	-0.303551
cicin01g35530	Unassigned	NA	NA	1.7559	2.02863	37.0577	39.8392	13.5795	1.41474	0.849593	2.84415	1.46355	1.40389	1.68773	3.58212	2.24104	1.30039	1.33872	0.685968	1.68197	2.18896	2.73892	3.29106	2.57699	2.17857	1.54114	0.648417	0.952341	-0.239076	-0.205266	-0.152205	0.239692	-0.260532	-0.334954
cicin01g35560	2	like fertile	non-DE	19.2576	59.6243	56.6418	4.51281	5.56843	4.64059	8.07184	8.01929	12.018	21.6466	59.071	16.8485	10.6191	8.74323	9.6392	9.91974	8.74172	18.6635	22.0969	10.7171	7.33244	7.39523	10.5724	10.7882	0.969568	-0.380804	-0.526577	-0.377159	0.57258	1.15652	-1.41413
cicin01g35670	10	like fertile	like fertile	0.38109	0.398853	1.23728	4.36001	10.4022	16.2187	7.70872	14.6913	0.217981	0.500541	1.52586	5.91558	12.6594	10.7707	11.7507	27.7795	0.641906	0.441003	1.97714	5.51336	6.08274	9.75188	12.7949	45.6553	2.57865	-1.85569	-0.684275	5.57666	-1.81679	-1.76767	-2.03089
cicin01g35790	8	like fertile	like fertile	4.0875	4.31987	4.67748	3.45103	4.67904	2.99858	8.05082	51.4995	9.37883	9.14511	8.74336	7.28002	7.94668	10.7031	17.5951	44.956	5.15067	4.96559	4.44752	5.25627	6.28569	11.8111	29.0826	42.5009	0.313636	1.15523	-0.199197	0.625072	-0.917625	-0.0547479	-0.922367
cicin01g35800	Unassigned	NA	NA	24.0621	130.3	3867.64	4661	2970.25	925.339	1453.22	994.364	25.3342	128.127	310.257	1877.85	1140.33	1357.51	2123.69	591.566	27.6818	35.3387	342.881	399.671	491.23	933.077	901.706	79.884	1.15277	0.91805	0.13336	-0.353503	-0.890931	0.147084	-1.10683
cicin01g35810	8	like fertile	non-DE	0.30436	0.440459	0.447082	0.409642	1.45252	1.11974	3.39998	42.0194	2.09403	0.718836	0.340337	1.02443	0.629114	1.1566	1.79176	2.40553	1.19941	0.188605	0.483332	1.17696	1.43607	1.67304	2.08721	1.84482	1.8828	0.00523677	-0.756499	0.163783	0.0026285	-0.327025	-0.970926
cicin01g35850	Unassigned	NA	NA	0.0687741	0.0860396	0.0369463	0.0293607	0.0984375	0.248854	2.2291	5.95961	0.178068	0.0815354	0.0383799	0.0178551	0.0434215	0.240441	0.391558	0.411141	0.0696779	0	0.0271925	0.0959715	0.0718514	0.0153467	0.134858	0.0547732	1.64156	-0.548689	-0.927149	-0.993028	0.19751	0.150172	0.479623
cicin01g35890	10	like fertile	like fertile	3.2871	3.38235	4.73167	8.23575	8.49571	11.464	21.9647	23.5273	2.36106	2.59638	2.96456	4.62175	5.12826	13.1175	18.4904	10.2105	3.1051	2.18214	3.52207	4.4314	7.58538	9.60835	11.2393	14.1991	-2.04465	1.63676	-0.475199	-0.333504	0.0461036	1.06006	0.110426
cicin01g35950	Unassigned	NA	NA	6.57142	5.66775	5.64601	3.92693	4.39527	13.7135	27.0909	13.7717	5.71394	7.04092	7.24411	8.69209	10.2812	17.3169	22.3241	18.1278	4.20847	3.5338	4.43747	4.10682	4.31641	5.69458	6.93956	8.64321	2.94197	-1.48189	3.83528	-1.9518	-1.09531	-1.62767	-0.620592
cicin01g35990	Unassigned	NA	NA	0.0558173	3.87994	14.8193	1.10608	0.377353	0.0164148	0.0124964	0.252881	0	0.05937	0.208005	1.315	0.237163	0.0114712	0	0.0116845	0	0.0120342	0.0443311	0.0995901	0.0561909	0.0113997	0.0149424	0.0922623	-0.028776	-0.0293151	-0.0286858	-0.037067	0.236217	-0.0561864	-0.0561864
cicin01g36010	8	like fertile	like fertile	0.908962	1.00022	0.734421	0.5732	0.689285	1.67596	1.54761	50.4091	0.717199	1.13908	0.611552	0.714512	1.05377	1.49443	2.69079	6.14683	0.642646	1.37061	1.04126	1.10301	1.33616	1.42221	2.88301	5.37369	3.87768	0.331675	-1.82581	0.709908	1.9306	-3.09379	-1.93026
cicin01g36080	1	like fertile	like fertile	25.6801	13.9261	4.67285	4.34304	3.5181	6.90331	6.51744	2.92351	27.4221	18.5663	6.04695	3.78145	4.13895	6.6448	6.6882	3.52119	24.5783	15.6828	7.44316	3.68039	4.86277	5.06446	4.72684	4.92719	-0.3536	-1.18128	-0.988427	1.12808	-0.91007	2.22737	0.0779147
cicin01g36140	7	non-DE	like fertile	1.88136	2.8915	2.34378	3.34057	4.03787	6.47014	9.95434	25.8677	1.62438	2.05502	1.80064	3.06135	4.39748	6.28579	5.82581	5.3721	3.5603	5.36369	6.35244	8.70267	11.8844	11.8299	12.1472	14.0387	1.76808	-1.30865	1.64445	1.03692	-1.11976	-0.738406	-1.28264
cicin01g36160	1	like fertile	like fertile	22.0977	11.225	0.418426	0.665888	0.128616	0.218397	0.0984715	0.749531	14.023	12.7389	1.9211	1.08435	0.338759	1.1362	1.17467	1.00961	12.2832	20.8172	2.47839	0.513113	1.17918	1.0876	0.907114	0.578054	0.0432577	-0.142985	-0.142985	0.00122444	-0.142985	0.52746	-0.142985
cicin01g36200	10	like fertile	like fertile	56.7388	74.6768	82.7845	93.3295	108.777	128.912	166.758	299.56	59.2575	66.5773	93.8744	116.939	157.158	194.935	217.075	231.17	67.565	75.3315	119.203	142.75	185.733	223.833	234.463	222.466	-1.35395	0.743699	-0.311513	1.39817	-1.08213	0.333036	0.27269
cicin01g36300	7	non-DE	non-DE	0	0	0	0	0.220906	0.407854	17.1533	161.964	0	0.171492	0	0	0.0486436	0.405104	1.56177	2.19577	0.0553784	0	0	0	0.0472476	0	0.163541	0.281815	1.79642	-0.432454	0.365847	-0.432454	-0.432454	-0.432454	-0.432454
cicin01g36330	9	like fertile	like fertile	179.893	172.771	141.098	119.332	119.615	112.895	84.118	27.9528	125.783	133.815	145.141	125.065	129.776	82.8379	45.5068	10.3383	121.196	107.654	107.021	94.154	89.2835	61.3372	22.3702	2.22702	-1.38536	4.75763	-1.71866	-1.12421	0.27044	-1.32541	0.525561
cicin01g36570	9	like fertile	like fertile	5.82816	3.75986	2.49477	2.21821	1.57562	1.51362	0.965506	0.716291	3.25541	2.16037	2.34151	1.45273	1.54436	1.34021	0.787438	0.742678	3.35967	3.08156	1.97238	1.3264	1.3319	0.99982	0.861125	0.747329	-0.106739	-0.138548	-0.122503	0.333047	-0.101675	-0.12488	0.261298
cicin01g36600	2	non-DE	non-DE	3.00349	8.10605	3.80128	0.439597	1.02343	0.984199	1.06628	0.995777	0.785061	0.817598	0.244275	0.533738	0.853149	0.647178	0.631539	0.525604	0.970881	0.628058	0.886694	0.670236	0.559579	0.604664	0.48414	0.660884	0.24286	0.040836	-0.00834474	-0.559862	-0.253077	-0.272739	0.810326
cicin01g36690	6	non-DE	non-DE	15.2716	13.8592	15.7975	18.7995	29.137	78.8267	57.6327	50.616	13.1501	18.9953	20.0201	20.6515	25.123	21.7224	26.9471	30.0596	11.8654	16.8318	18.7303	16.7126	14.9536	16.3407	18.2478	25.8058	1.00973	-0.719367	2.83902	-0.813081	0.391054	-1.65509	-1.05227
cicin01g36820	5	like fertile	like fertile	4.23249	4.071	5.41908	48.0105	85.4255	41.2402	7.93765	21.193	3.23203	3.32942	5.02719	42.3097	86.428	13.3128	13.9157	35.1594	3.30329	3.51849	11.1797	41.5352	61.5302	12.1358	22.177	45.8258	-1.1608	0.139342	-1.86379	2.61504	2.42553	-1.47988	-0.67544
cicin01g36940	9	like fertile	like fertile	6.3887	6.11756	4.79079	3.63113	2.51319	1.1362	0.79062	0.618692	5.05867	4.81911	2.59529	1.74372	1.42441	1.0875	1.06358	0.852706	4.93807	3.88947	2.36209	1.6194	1.05977	1.0736	1.04154	0.805539	-0.318753	0.111218	-0.259105	1.06583	-0.284464	-0.353842	0.0391203
cicin01g37080	1	like fertile	like fertile	7.38108	3.35103	1.90807	1.7683	1.56578	1.50509	1.65963	1.08107	3.44129	4.7146	2.38934	1.60884	1.31239	1.41933	0.94537	0.816512	4.87814	6.20995	5.37096	2.5806	1.36038	1.03941	1.04111	1.03577	1.60037	-1.01311	-1.28374	-0.1304	-0.899956	2.12023	-0.393378
cicin01g37180	Unassigned	NA	NA	1.08641	2.94733	6.34413	6.98271	4.63466	1.23728	0.752582	0.468067	0.790843	0.349628	1.77591	0.291389	0.274453	0.429077	1.87111	1.40724	0.223778	0.160929	6.3381	4.18674	0.975563	3.90717	0.627551	0.245736	-0.856972	-0.904334	-0.549156	-1.12599	0.503315	2.0196	0.91353
cicin01g37190	Unassigned	NA	NA	1.24874	2.54576	15.5199	5.67014	1.50153	0.990549	1.15391	1.42026	1.6739	1.1797	2.00623	2.97392	0.613041	0.703481	0.584853	0.755942	1.93729	1.03415	1.22062	1.4569	0.932871	0.937829	0.645776	0.536605	-0.00765673	-0.0947905	-0.0947905	-0.0541248	-0.0204662	-0.0130195	0.284848
cicin01g37220	6	like fertile	like fertile	40.0372	142.11	110.724	121.364	115.975	324.515	444.874	133.226	22.5101	58.8048	92.3872	68.8314	145.005	268.482	161.088	18.8181	11.6252	58.5497	77.5983	34.1325	91.1109	124.117	62.2737	7.73414	0.97566	-0.225846	-0.152643	-0.0260833	-0.383969	-0.181927	-0.00519087
cicin01g37280	3	like fertile	like fertile	5.6187	6.37069	14.4579	21.0364	21.4889	6.82735	2.24434	1.38741	3.63713	4.78712	7.58992	11.5956	4.54144	1.36758	1.17002	0.852722	3.70655	4.867	6.67581	5.15189	1.84336	0.922898	1.28637	0.691384	1.04343	-1.21519	1.67362	-0.330583	-1.46686	0.165184	0.130397
cicin01g37380	9	like fertile	like fertile	12.5225	8.46898	7.62918	6.42536	5.90465	3.94208	2.77345	1.50084	10.8888	7.16278	5.13187	3.81631	4.82688	2.62366	1.58935	0.495061	9.97519	5.84086	4.59291	3.96573	3.90059	2.47946	1.31002	0.473295	1.11641	-0.671552	-0.827927	0.28981	-1.00019	1.03618	0.057269
cicin01g37390	1	like fertile	like fertile	5.297	3.35735	0.852797	0.624528	0.318647	0.434635	0.511952	0.361433	2.33976	1.57154	0.864499	0.685336	0.589381	0.724031	0.554536	0.43008	2.22915	1.68179	0.46204	0.467025	0.567726	0.309052	0.361076	0.766844	-1.22138	0.0865526	-1.21067	-0.977339	2.77923	0.244606	0.299006
cicin01g37550	9	like fertile	like fertile	7.14226	6.79343	4.72569	3.38848	1.78872	0.890205	0.225944	0.0376492	8.30763	8.05774	6.38589	5.11751	4.21423	2.76484	2.74771	2.02916	6.46963	5.62014	3.10099	1.63425	0.985219	0.40882	0.555053	0.261363	-0.594475	0.90141	-0.725101	-0.763079	0.127932	0.344041	0.709272
cicin01g37620	8	non-DE	non-DE	0.34415	0.334513	0.221917	0.462703	0.505484	0.389448	1.19913	9.2502	0.518522	0.389584	0.165143	0.233725	0.1716	0.197235	0.202873	0.159895	0.35474	0.348947	0.271273	0.218908	0.26133	0.121952	0.147713	0.171687	1.90804	-0.311639	-0.351033	-0.232851	-0.310578	-0.331555	-0.370385
cicin01g37690	Unassigned	NA	NA	0.312975	0.612916	3.2635	16.785	9.56221	2.11741	4.28708	7.57372	0.235613	0.0839559	0.435446	1.90638	1.45216	0.70518	0.840293	0.411527	0.507262	0.987201	1.16438	0.236492	0.434716	0.146461	0.465736	0.261363	-0.293118	0.201631	-0.293118	-0.174493	0.371172	0.481045	-0.293118
cicin01g37700	Unassigned	NA	NA	1.7711	1.97586	17.7159	61.0024	29.9836	6.03268	12.9807	26.4466	1.95115	1.60951	2.10996	8.37047	7.14326	2.06613	2.39202	1.05913	1.8089	1.75524	3.40784	2.71368	3.05911	0.997974	0.832283	0.577423	-0.370298	0.983831	-0.580004	-0.199643	-0.102465	0.374868	-0.106289
cicin01g37750	5	like fertile	non-DE	1.64447	1.13362	4.63087	13.9163	12.9445	7.05948	2.22186	2.42439	0.605426	1.22335	2.49546	6.31409	5.87929	3.19868	1.76073	0.5994	0.707554	0.938182	1.58963	2.2543	1.56043	0.997167	0.418847	0.198532	2.05588	-0.318929	-0.192936	-0.375458	-0.396762	-0.375037	-0.396762
cicin01g37800	1	like fertile	like fertile	17.5993	4.9066	3.22614	1.07757	1.51832	1.15858	0.731746	0.730062	24.2111	6.42665	3.72221	3.08796	1.48642	1.61222	1.24221	1.8307	61.8258	25.6771	10.3305	4.73495	3.07156	3.67918	3.78056	4.733	-3.07621	-0.791195	-2.92109	0.804451	1.62237	2.72987	1.63181
cicin01g37990	9	like fertile	like fertile	295.773	225.508	153.648	122.091	136.832	93.8538	53.6847	15.4024	329.436	229.895	148.332	118.414	99.775	55.3255	27.7486	7.51193	303.982	184.479	129.048	104.116	89.5049	67.0501	26.8452	6.20087	-0.184429	-0.0199681	-0.616172	0.62315	-0.969194	0.499672	0.666942
cicin01g38000	Unassigned	NA	NA	105.73	30.0266	6.45079	58.4317	122.707	55.6778	2.44623	0.0814248	66.1082	45.6718	7.36154	1.45496	3.35853	1.34455	0.393446	0.14287	48.2191	34.0721	5.43589	0.362107	0.665216	0.20759	0.304551	0.305437	-0.684473	0.661417	0.336053	-0.772268	0.742419	-0.577052	0.293903
cicin01g38090	2	non-DE	non-DE	14.3537	20.3783	14.9296	6.79352	7.04764	1.47629	2.84732	5.64059	3.06359	3.49104	3.56954	1.84838	1.40737	1.27341	1.86796	1.12525	5.54622	6.67945	4.77361	2.68113	0.458205	0.427204	0.379183	0.539498	0.873818	0.65959	-0.17054	0.560418	-0.928499	-0.865727	-0.129062
cicin01g38260	5	non-DE	non-DE	0.982781	0.211402	1.64675	14.3441	40.7331	33.9406	1.64232	0.257071	9.606	4.99024	4.13674	3.05489	4.6902	5.08482	3.48661	1.90615	10.4129	5.77708	5.30358	5.95373	6.38365	6.27832	4.81573	1.9249	0.237495	0.218394	2.22467	-0.381522	-0.770298	-1.08955	-0.43919
cicin01g38360	9	like fertile	like fertile	6.01775	6.73412	7.19836	5.60052	2.54901	0.30406	0.0805995	0.196893	9.36278	13.9391	14.8438	7.22792	1.28684	0.438005	0.442449	0.0544024	6.7094	9.67728	7.7379	4.33213	0.575898	0.266361	0.0997322	0.0452457	0.71486	-0.91124	-0.388153	-0.506602	-0.189142	-0.270395	1.55067
cicin01g38370	Unassigned	NA	NA	9.37738	39.4105	5.32483	6.91568	42.7633	164.293	36.4035	183.089	2.96719	3.00106	1.19407	1.03727	1.29409	1.42302	2.68771	2.90382	2.63977	3.06726	0.731451	0.140687	0.140715	0.164915	0.192297	0.186538	2.67824	-0.482579	-0.116314	-0.492066	-0.548952	-0.48938	-0.548952
cicin01g38380	6	like fertile	like fertile	0	0	0	0.0781173	0.404554	7.27872	1.8489	0	0.0437908	0.0468117	0	0.227636	0	0.516455	1.58442	0.813927	0	0.172417	0	0	0.102438	0.503476	0.358803	0	-0.962817	-0.962817	-0.962817	-0.856407	-0.962817	-0.962817	5.67049
cicin01g38420	9	non-DE	like fertile	38.3521	29.5078	24.3422	14.6142	12.938	11.4357	8.29027	5.99239	2.85217	1.34168	0.809624	0.548842	0.563593	0.078428	0.0864829	0.152212	21.2361	24.209	27.0534	18.5312	6.92777	5.0781	3.65377	2.35156	-0.282721	0.110522	0.529781	-0.245441	0.482107	-0.211563	-0.382686
cicin01g38480	4	non-DE	non-DE	0	0	15.8579	28.6874	6.32782	0.261962	0	0	0.103726	0.262259	0.0850622	1.42934	1.10518	0.136582	0.0397363	0.0814605	0	0	0.100361	0	0.0770555	0.0492322	0	0.0677495	0	0	0	0	0	0	0
cicin01g38550	9	like fertile	like fertile	8.20748	7.81724	13.3597	6.5067	4.49526	3.18054	2.0031	1.15495	1.49238	2.88254	2.01983	2.23238	1.35788	0.684356	0.722679	0.718976	17.3037	20.2218	15.7292	15.651	8.19566	11.5862	15.1512	6.13922	-0.620864	-0.460581	0.211768	-0.882367	0.993224	0.67962	0.0791992
cicin01g38810	2	non-DE	non-DE	52.3177	135.163	80.5748	17.4277	16.7586	12.4989	10.1678	5.36074	41.0376	33.9283	31.324	18.7703	17.849	10.2152	6.18284	2.11033	42.5287	34.9616	26.3928	19.059	15.9994	13.755	6.6862	1.26912	0.556895	-0.159784	-0.992622	0.16779	-0.875375	1.49401	-0.190913
cicin01g38990	9	like fertile	like fertile	27.2294	16.5709	13.231	6.32021	7.03912	6.13855	4.90248	2.93789	28.0808	25.3773	20.6679	9.92575	6.35726	5.16292	4.14636	3.16324	28.5218	26.682	18.8845	10.1556	5.42925	5.36433	3.64824	3.42864	0.252404	-0.303765	1.1046	1.0016	-0.498973	-0.712346	-0.843521
cicin01g39000	1	like fertile	like fertile	20.7875	10.307	8.36548	3.69724	5.35414	3.83093	4.14783	1.93062	17.6847	22.431	14.9041	8.78553	4.85948	3.83392	1.63627	2.81992	20.6382	22.0966	16.1368	9.08612	4.97381	3.77994	2.6341	2.89613	-0.1334	-0.144678	0.150529	1.01932	-0.576596	-0.0955363	-0.219638
cicin01g39020	2	like fertile	like fertile	420.604	1272.23	715.235	0.792723	0.443003	0.334021	0	0.420015	209.837	745.088	549.243	171.744	11.0184	1.71203	1.08812	0.427092	127.856	518.778	420.516	68.9953	6.13339	0.681115	0.586673	0.034054	0.35198	0.347797	-0.257343	-0.283224	-0.355819	0.00553865	0.19107
cicin01g39050	8	non-DE	non-DE	5.83161	9.65323	6.81126	3.26429	4.5404	6.23707	9.68278	24.7362	5.15972	5.30119	6.5655	5.3397	4.84184	6.20966	7.59568	9.9414	4.30598	4.43764	5.88656	6.90097	4.91063	6.23771	6.98419	12.1479	0.513863	0.674181	0.996763	0.346615	-0.429281	0.143662	-2.2458
cicin01g39340	9	like fertile	like fertile	324.496	267.422	183.027	122.491	118.574	77.431	49.8466	18.6476	351.721	220.477	151.249	122.315	94.8682	50.7529	25.1891	9.6252	369.064	207.438	141.92	116.563	92.8834	65.4797	26.7019	6.55945	-0.0818439	-0.558074	-0.454725	1.3674	-1.23413	-0.0639068	1.02528
cicin01g39580	Unassigned	NA	NA	28.9444	27.9793	38.5024	95.2639	134.017	96.1499	10.1587	7.41276	25.1487	25.8483	27.799	83.6798	157.357	43.662	11.0947	9.23597	32.8909	38.5363	35.5429	45.8987	50.5887	11.4076	6.96115	10.0579	5.90168	-2.11984	1.24274	1.42904	-2.16756	-2.18833	-2.09774
cicin01g39870	Unassigned	NA	NA	5.18497	2.97475	2.26925	0.652456	0.960329	13.3271	37.0998	25.4208	13.8287	10.154	10.3908	6.53208	1.81574	30.802	27.7405	16.307	14.4095	17.013	11.8929	6.27762	2.87173	8.82248	10.1549	25.2748	4.09285	-1.32528	0.0996784	-1.23682	-1.40296	-1.32109	1.09362
cicin01g39890	Unassigned	NA	NA	32.0721	28.7738	20.5737	1.68661	0.561318	0.565057	1.43991	1.09259	12.4014	12.0878	11.11	7.05856	0.842281	0.551976	0.285359	0.0231362	1.93339	1.33189	1.12872	0.61813	0.160311	0.0272762	0.0646649	0.0735857	0.141551	-0.0711091	-0.0491333	0.0354403	-0.0185892	-0.0611971	0.0230379
cicin01g40150	7	non-DE	non-DE	0.120156	0.329756	0.18661	0.237886	0.225642	0.738363	12.9807	64.2509	0.268897	0.295529	0.472568	0.608338	0.297638	0.429281	0.860023	1.00818	0.385311	0.279182	0.411144	0.344197	0.266595	0.0547025	0.228572	0.178255	2.77503	-0.478927	0.0520588	-0.527933	-0.509852	-0.65519	-0.65519
cicin01g40420	5	non-DE	non-DE	6.3618	6.48892	7.96385	49.3534	61.9867	26.9853	8.21938	4.86007	7.36663	5.03696	5.61575	6.76785	8.69053	8.27051	6.26198	6.78398	9.19575	6.74418	8.449	9.34133	11.5775	9.42864	11.6137	11.778	0.223008	-0.718689	0.265544	0.00673863	-0.406544	0.41783	0.212113
cicin01g40600	8	non-DE	non-DE	3.75775	3.88409	2.06196	1.23164	0.917081	0.808955	1.19983	39.1326	6.8927	3.44903	2.26998	1.92654	1.38051	1.21808	0.635709	0.224311	5.013	3.64186	1.83115	1.68598	2.26844	1.65424	0.785698	0.535041	2.15209	-0.431935	-0.431935	-0.431935	-0.095457	-0.328891	-0.431935
cicin01g40990	Unassigned	NA	NA	62.7449	19.1466	0.710497	2.89253	5.77098	8.04326	124.659	393.406	30.0745	9.54812	1.42335	0.172016	0.0741149	25.7957	105.678	93.011	31.1804	12.1109	1.67225	0.0874064	0.161483	11.2063	65.1408	51.2961	3.8708	-1.40881	0.438655	1.8194	-1.54814	-1.49611	-1.67581
cicin01g41180	Unassigned	NA	NA	2.21749	2.36981	1.33535	0.700409	0.713783	1.1567	26.0083	301.785	0.693322	0.742033	0.330124	0.109758	0.0933785	0.586741	2.00843	2.57113	0.528765	0.496487	0.236967	0.0564193	0.0881547	0.126982	0.263185	0.84365	3.23678	-1.17148	4.39297	-1.71268	-1.16099	-1.66766	-1.91694
cicin01g41320	9	like fertile	like fertile	15.5536	8.14689	5.47862	8.39758	5.13174	1.2364	0.203996	0.0865931	10.5678	13.2067	7.08797	2.74561	2.22551	0.154895	0.188748	0	16.1729	19.3466	12.6165	4.87496	2.13954	0.35078	0.314823	2.52748	-0.209524	-0.209524	-0.209524	-0.0739174	0.336699	-0.124775	0.490568
cicin01g41330	9	like fertile	like fertile	13.979	9.09349	4.66537	7.2574	6.30093	1.93388	0.516938	0.0653533	6.42639	9.05335	5.37056	2.77314	3.17916	0.350706	0	0	6.95389	12.9054	9.45161	4.16328	1.43396	0.240051	0.487534	1.87888	-0.0574684	-0.0574684	-0.0574684	0.0460374	0.176887	0.00694933	-0.0574684
cicin01g41380	4	like fertile	like fertile	3.15249	2.17056	10.3474	39.073	25.2554	11.9055	2.64078	3.36674	4.10855	5.09399	5.71115	5.98276	6.46862	3.02861	2.24001	2.95241	3.83348	4.80693	6.56252	4.79802	3.08932	2.1481	2.44823	4.15392	0.349493	-1.35452	2.04663	-0.576298	-1.37492	0.481954	0.42767
cicin01g41410	3	non-DE	non-DE	27.9294	40.4377	135.294	185.111	97.632	21.1866	29.5215	20.4048	1.61168	1.11829	1.21754	6.06123	3.8476	0.439053	0.761053	0.340564	0.373941	0.569388	2.29837	1.39803	1.1197	0.0783397	0	0.0748395	-1.5141	0.0153395	-1.20194	-0.295397	1.158	1.27482	0.563275
cicin01g41450	9	like fertile	like fertile	9.72706	8.1156	5.69754	6.18995	5.69579	5.19912	3.8294	1.76473	10.3744	8.75084	7.52992	5.97202	6.72632	5.3438	3.10689	0.950488	10.9131	8.40139	6.70586	7.3834	8.21568	7.01733	3.38965	0.915828	-0.270971	-0.103378	-0.688748	-0.0291256	-0.402216	1.20346	0.290974
cicin01g41580	5	non-DE	non-DE	0.686661	0.515996	2.68647	5.8453	12.0866	5.31551	1.22398	0.269719	0	0	0.193436	0.820622	0.317929	0.416423	0.400094	0.193469	0.291676	0.345384	0.149219	0.334852	0.260375	0.0842152	0.393528	0.38102	0.225483	0.0167426	-0.134488	0.00111855	0.160121	-0.134488	-0.134488
cicin01g41620	1	like fertile	like fertile	113.747	69.5641	2.44425	0.23581	0.178917	0.437602	0.50048	0.267957	41.3411	126.826	12.2832	0.882696	0.878426	0.556011	0.6501	0.571586	4.26605	38.9866	8.7475	0.0960163	0.0593755	0	0.0294916	0.0713855	0.492917	-0.0354481	-0.0712912	0.539429	-0.243892	-0.347738	-0.333976
cicin01g41810	3	like fertile	like fertile	0.390957	2.90196	128.479	67.8753	30.6564	3.63096	0.261717	0.0430886	5.62971	20.7456	27.5259	23.4305	7.29715	0.442502	0.0222056	0.0707337	0.451589	20.0385	30.1239	14.8646	2.25349	0.161798	0.0630113	0.0448259	-0.00593046	-0.00593046	-0.00593046	0.0140672	-0.00593046	0.0155851	-0.00593046
cicin01g41950	6	like fertile	non-DE	1.27693	1.24458	1.00056	1.75527	1.048	10.7162	25.7124	16.6166	1.79932	1.67141	1.35526	1.2956	1.05702	2.70291	2.92101	1.04382	1.42729	1.36859	1.26976	1.39338	1.10596	1.05762	0.905747	0.421001	-0.153367	0.50236	1.03333	-0.747453	-0.730808	-0.73103	0.826971
cicin01g41990	7	non-DE	non-DE	7.26528	6.02157	6.37975	6.27561	7.0947	9.16584	32.3569	252.899	7.09009	8.07911	7.25839	8.02098	8.49563	12.9043	13.8605	14.66	4.10591	4.23382	3.91418	3.98757	6.79913	8.65907	8.86408	9.36792	1.947	-1.19143	1.69303	-0.639738	-1.12027	-0.778134	0.0895372
cicin01g42240	Unassigned	NA	NA	41.1482	59.4382	28.9674	7.25092	7.93898	8.6058	14.9975	30.7224	26.8063	51.5571	22.8713	6.75064	5.71096	6.06935	7.3946	7.42731	16.6259	27.7047	17.3574	6.42313	5.99156	6.31735	7.93357	8.92321	1.74983	-0.368822	-0.0695038	1.44589	-0.87515	-0.368231	-1.51401
cicin01g42320	Unassigned	NA	NA	1.21423	0.794821	1.32704	1.74079	2.41153	1.81338	2.22387	7.11258	0.87734	1.2379	0.88485	1.30902	1.2743	1.25793	1.67325	1.92101	1.06169	1.0804	1.08904	1.30806	1.69535	1.94702	2.09526	2.5348	-0.576102	0.41601	1.43826	-1.03156	-0.15767	-0.0778905	-0.0110449
cicin01g42430	2	like fertile	like fertile	635.222	865.229	817.289	12.0367	10.5619	1.94499	1.03539	1.84051	359.407	803.184	627.796	364.947	37.8281	3.78146	1.74012	1.20691	249.056	693.679	603.209	334.246	28.5919	1.09481	1.06707	1.03986	-0.163195	-0.00553416	-0.310343	0.52697	0.0958444	0.105414	-0.249155
cicin01g42450	1	like fertile	like fertile	135.625	125.793	11.9769	15.7408	42.924	21.1397	3.44001	7.72318	77.5684	305.656	63.1736	32.1891	55.3534	7.11649	6.66683	23.3057	20.118	147.668	70.8029	23.3608	27.1794	5.83311	11.6484	18.7659	-2.07666	0.607866	-1.78871	2.90516	3.00995	-2.05624	-0.601358
cicin01g42620	Unassigned	NA	NA	14.157	44.4835	114.724	30.4429	28.7504	116.891	224.722	97.0293	11.7679	15.5347	23.5187	35.5285	32.8847	105.304	110.666	39.4538	12.8705	11.7808	21.5169	23.9598	78.8691	143.227	94.8783	23.2281	2.95183	-1.12057	-0.0145168	1.15168	-0.337937	-1.62538	-1.00511
cicin01g42740	8	non-DE	non-DE	2.59458	2.87624	3.08351	1.79008	1.68161	3.06435	5.3132	19.4946	1.86195	1.56938	1.80551	1.08686	1.6586	2.29231	2.06055	1.40818	1.22324	0.81451	0.942648	1.08283	0.865589	1.20411	1.33483	1.23726	0.332429	-0.00799475	0.509528	-0.245989	-0.130872	-0.2455	-0.211603
cicin01g42750	9	like fertile	like fertile	18.6695	18.3723	13.9726	9.0146	9.10295	6.53303	5.07315	2.29642	21.1476	15.929	12.3601	10.3338	8.97779	5.70234	3.69943	1.25496	20.6641	12.6835	10.7149	9.04534	7.92128	6.823	3.22447	0.658534	0.184336	0.176087	-1.51303	-0.0445858	-0.551309	0.968033	0.78047
cicin01g43050	2	like fertile	like fertile	6.20191	18.0622	10.3817	3.71078	3.25831	2.88821	2.97115	3.03371	6.14317	11.9735	15.5869	3.54362	3.36349	2.94808	2.53258	2.33707	3.81903	7.8467	8.7838	2.59345	2.89131	2.79906	2.7556	2.68544	-0.485666	0.226372	-0.769054	0.162055	-0.0250878	0.975333	-0.0839515
cicin01g43460	5	like fertile	non-DE	3.84486	3.51281	13.8629	108.31	126.808	58.0639	7.08989	5.34068	1.79187	1.1163	1.14591	4.1004	7.95926	3.26541	1.71236	1.43484	1.9985	1.71201	1.64823	2.46917	4.09814	2.3848	3.06251	4.3456	0.099213	-0.180766	0.100508	-0.213021	-0.177455	-0.146383	0.517904
cicin01g43680	9	like fertile	like fertile	55.1286	45.1882	25.9663	17.7523	18.6325	13.614	9.4097	4.84257	78.2876	40.1324	25.8179	20.6931	19.6126	11.7109	7.10207	3.42482	80.4623	35.3871	25.7447	21.5367	18.485	15.0673	6.80602	2.43785	0.582887	0.131055	-0.432588	-0.0862843	-0.930582	0.446959	0.288553
cicin01g43700	2	non-DE	like fertile	5.40111	18.2615	17.8357	0.267452	0.14469	0.732381	1.03068	1.24723	0.495241	0.46619	0.280069	0.207956	0.322843	0.149774	0.165736	0.28183	3.09084	3.47142	9.63664	8.40163	1.25119	1.01745	0.802684	0.445907	0.793075	-0.184126	0.0630021	-0.189349	-0.0448864	-0.204605	-0.233111
cicin01g43710	2	non-DE	like fertile	3.02634	8.30444	9.35797	1.11134	1.19564	2.45063	3.23521	3.55331	0.0263572	0.0119197	0.0119405	0.0350296	0.0687944	0.0191229	0.0538249	0.0106567	1.45768	1.56204	3.67511	2.63407	1.30068	1.06839	1.06011	0.878099	0.766329	0.816142	0.0128914	-0.612452	-0.463744	-0.171087	-0.348079
cicin01g44240	2	non-DE	non-DE	4.08323	27.6035	25.7642	3.01914	3.16271	2.72842	1.48104	1.95923	10.2933	1.09993	0.758141	1.14055	0.901433	0.937894	1.91407	2.84237	4.01443	1.54674	0.712886	0.59515	0.771342	0.645355	1.1216	0.68274	-0.22734	0.228261	-0.444884	0.184838	-0.252424	0.477768	0.0337813
cicin01g44630	8	like fertile	like fertile	1.02053	0.540269	0.677679	0.25753	0.568012	1.01504	2.31423	53.9789	1.20881	0.686326	0.906324	0.744287	1.11103	2.17276	3.31127	19.0176	1.03509	0.87613	0.628757	1.18845	2.38633	4.56447	11.6906	106.446	-1.82862	-1.94461	2.19571	7.50757	-1.9998	-1.8735	-2.05675
cicin01g44640	8	non-DE	non-DE	12.8495	9.89267	8.36812	5.27192	7.26675	5.49677	5.4725	54.0325	11.9728	9.17613	7.87624	7.08247	6.58486	5.44753	5.14564	6.25906	12.5075	10.4097	8.69957	10.2513	8.62037	9.12844	7.74331	6.94523	5.3854	-0.876613	0.8439	-0.491805	-1.02456	-1.48387	-2.35245
cicin01g44650	8	non-DE	non-DE	2.53574	2.44729	1.54132	2.04536	2.10753	1.78341	1.86743	27.4162	2.45507	2.21227	2.25209	1.57821	2.29508	2.20654	1.61546	1.58563	3.16415	3.22655	2.94535	2.61755	2.32436	2.33235	2.38993	2.46069	5.32404	-1.19401	0.646808	-1.08299	-1.22553	-1.14331	-1.32501
cicin01g44800	2	like fertile	like fertile	78.2338	277.473	104.388	6.31077	5.81213	26.3101	32.6307	6.54387	26.529	44.7115	21.4239	15.6449	17.7093	24.1221	15.2485	9.61294	36.6046	48.4528	16.8909	9.87959	19.325	17.3785	9.05133	5.49353	1.7442	-0.825853	-1.71293	1.55529	-0.336602	-1.21939	0.795272
cicin01g44910	Unassigned	NA	NA	0.108513	0.313582	6.60672	1.7647	0.451842	0.215523	0	0.182301	0.095072	0.387933	0.416272	0.792884	0.083485	0	0	0.272586	0.116117	0.181781	0.09383	0	0.0814399	0	0.34859	0.11585	0.117209	-0.244719	-0.244719	0.0272849	-0.244719	-0.155645	0.745309
cicin01g44920	4	non-DE	non-DE	46.3288	53.2818	101.753	274.896	268.001	114.193	45.7727	39.9191	38.0116	40.6105	46.0375	65.2013	74.4265	42.3512	42.5949	36.3552	45.5694	46.4273	50.9946	54.692	53.8226	53.1935	42.7687	36.8229	-2.30076	0.447192	-0.149429	0.734611	0.413831	1.32337	-0.468811
cicin01g44960	1	like fertile	like fertile	68.8861	71.1904	17.0892	11.0474	10.0248	9.90009	8.50841	13.6543	39.5292	63.7042	26.0599	13.9464	12.6212	12.5173	12.7779	24.3353	31.6463	54.9418	28.6804	12.1127	11.5376	10.1182	12.3665	27.3993	0.534518	-0.669159	0.816318	-1.25108	1.11671	-0.514483	-0.03283
cicin01g45010	8	non-DE	non-DE	1.25487	1.67233	1.38223	2.1981	2.27758	1.83747	2.26547	8.65354	1.70075	1.20785	1.29057	1.60694	1.55777	1.85896	2.28722	2.144	2.06652	1.3778	1.32386	1.82002	1.4669	1.88408	1.98499	2.07187	2.82576	0.177472	-0.531119	-0.681771	0.0247477	-0.944154	-0.87094
cicin01g45260	Unassigned	NA	NA	15.6	13.2231	3.78702	8.52759	9.07929	2.47249	2.09815	3.30204	19.5983	37.1373	15.494	8.73608	4.70143	2.00959	2.38221	3.666	15.5608	29.6632	19.0134	6.79245	3.24526	2.46024	2.98482	3.79552	0.409592	-0.374223	-0.810219	1.33366	-0.554937	-0.331081	0.327212
cicin01g45280	9	like fertile	like fertile	4.88461	3.52487	2.0265	1.47561	1.31605	1.05037	0.968304	0.686777	4.52713	3.77289	2.71718	1.66072	1.17636	0.993213	0.632382	0.523527	3.94437	3.40516	2.02882	1.86631	1.55194	0.799999	0.93897	0.235479	-0.193377	0.464633	-0.262279	0.0997955	-0.0969187	-0.107961	0.0961064
cicin01g45350	10	like fertile	like fertile	3.36479	3.5953	3.95681	5.94954	6.77474	12.3129	20.341	14.0676	2.69811	3.40875	4.06426	6.29827	9.74339	16.4054	12.8673	7.63194	3.21307	4.22503	5.12731	6.13392	10.1785	9.81389	10.6977	6.84309	-0.135186	-0.0946382	0.0445618	1.26077	-0.348298	-0.910448	0.183239
cicin01g45730	5	like fertile	like fertile	0.59705	0.655562	0.866392	5.8873	12.1175	7.1396	0.948462	1.41685	0.773593	0.521174	0.919061	7.67829	15.8719	2.44363	1.33505	2.68201	0.904922	0.56489	1.83885	8.98225	13.8534	1.56336	1.6354	2.19842	-0.41387	0.726929	-0.416202	0.0199769	0.96349	-0.599248	-0.281075
cicin01g45770	1	like fertile	like fertile	3.36004	5.59261	1.35847	0.315337	0.314057	0.178747	0.171753	0.441938	2.05716	5.92623	2.52168	0.508913	0.345146	0.411385	0.200722	0.293492	0.398288	2.94038	2.04778	0.674642	0.179005	0.124739	0.068457	0.049893	0.134565	-0.099019	0.252378	-0.0468979	-0.099019	-0.0429886	-0.099019
cicin01g45860	Unassigned	non-DE	non-DE	0.175613	0.139128	1.46167	0.0550827	4.72252	0.0570822	2.72752	140.355	0.145978	0.318007	0	0.240083	0	0	19.5096	127.756	0.0620049	0.536604	0.233863	0.667517	0.211604	0.0575831	9.692	71.3474	9.12099	-0.316268	0.552079	-1.37036	-2.49854	-2.68508	-2.80282
cicin01g45890	1	like fertile	like fertile	57.0785	40.845	12.7195	10.0657	9.74899	10.0948	9.90246	8.03099	41.717	107.76	25.7848	9.70239	9.67052	9.90452	9.08716	9.3292	17.8482	68.9796	31.0074	12.5157	10.8311	12.2873	11.0236	8.96685	0.631863	-0.0251903	-0.241432	0.426444	0.175144	-0.151114	-0.815716
cicin01g46440	8	like fertile	like fertile	5.71564	3.63851	3.47802	2.5713	3.9888	4.57791	8.19987	71.0373	2.85668	3.1808	3.25554	6.67954	7.93561	8.15075	11.4392	16.1841	4.68151	2.92286	3.2951	4.5073	5.32191	6.45456	11.0483	14.502	4.77128	-1.09972	-0.0736356	-1.94693	0.0409226	-2.02453	0.33261
cicin01g46520	1	like fertile	like fertile	22.9758	11.8476	1.44983	1.60622	2.43164	1.89681	1.613	1.02981	28.6158	24.6697	5.95179	2.15997	2.30465	2.90828	2.06634	1.00282	21.531	17.3546	6.64601	2.22083	1.71172	2.62399	1.45481	0.591426	-0.465925	2.68157	-1.09132	-0.0704335	-0.59942	-1.00624	0.551767
cicin01g46700	10	like fertile	like fertile	5.81894	5.95636	5.75983	8.22818	9.03619	15.7418	17.2616	32.7692	4.58522	5.59585	6.66846	9.12731	14.4745	20.2499	23.8478	29.8464	4.59695	5.39742	8.90129	12.6655	19.0724	21.9572	28.3942	27.5314	-0.67058	-0.734791	-0.191286	3.99744	-0.804588	-0.773785	-0.822411
cicin01g46850	2	non-DE	non-DE	1.77096	9.82719	8.74219	0.696402	0.771686	1.02229	0.474725	1.33594	1.24583	1.29321	1.87941	1.08603	0.8761	0.772764	1.48453	1.48265	1.43535	0.7466	0.956517	1.04577	1.07067	0.866459	0.776209	1.35977	-0.532121	0.460219	-0.986659	0.695462	0.154079	0.895547	-0.686527
cicin01g46960	Unassigned	NA	NA	1.25357	4.0111	159.053	214.67	174.495	69.8996	148.939	176.547	0.647442	2.9061	9.01765	51.9936	53.3819	55.7027	99.2643	45.1306	2.05668	2.9004	17.8202	22.609	23.3618	23.7957	37.9816	30.5678	1.98857	-1.96368	2.9808	1.8869	1.09684	-2.45231	-3.53712
cicin01g46990	Unassigned	NA	NA	0.516847	0.565117	1.71629	3.26145	3.37211	2.06583	3.90553	2.78236	1.10299	0.68565	0.980421	1.61483	1.3607	1.86919	2.32829	1.90381	1.25679	0.993136	1.83329	1.17809	1.44053	1.64656	2.4626	1.84164	-0.879293	0.685045	0.232237	0.111629	-0.0890658	0.168999	-0.229551
cicin01g47090	7	non-DE	non-DE	0	0	0.0426827	0	0.134031	0.421807	1.51347	6.30739	0	0.0406523	0	0	0	0.240555	0.681398	0.253152	0.0464469	0.0352796	0.0314145	0	0.0444795	0	0	0.0463401	-0.0187779	-0.0187779	-0.0187779	-0.0187779	0.112668	-0.0187779	-0.0187779
cicin01g47270	7	non-DE	non-DE	0.0218815	0.0278713	0.124483	0	0.140531	0.684358	2.46806	5.81887	0.927638	1.36808	1.41229	0.721582	0.589003	0.975117	1.14542	0.994301	0.798776	0.987235	1.236	0.572168	0.52517	0.57992	0.720779	0.684989	0.432413	-0.0720688	-0.0720688	-0.0720688	-0.0720688	-0.0720688	-0.0720688
cicin01g47400	Unassigned	NA	NA	1.00843	0.58395	1.57385	0.564618	0.847447	2.28364	7.69505	3.48087	0.677891	0.301294	0.333661	0.175233	0.20318	0.744598	0.796313	0.376195	0.535467	0.346027	0.549682	0.23947	0.372849	0.391281	0.454773	0.417556	0.0493681	-0.176016	0.254082	-0.0412037	-0.0457057	-0.0215852	-0.0189396
cicin01g47590	6	like fertile	non-DE	0.134027	0.209229	0.402008	0.640908	1.10398	4.02877	5.2818	1.03815	0.471149	0.590109	0.314252	1.09821	0.866302	3.32171	2.31755	0.857582	0.40528	0.341074	0.315841	0.39443	0.547103	0.634945	0.693263	0.641697	0.0809115	-0.203233	-0.203233	0.111073	-0.137534	0.465443	-0.113427
cicin01g47790	9	like fertile	like fertile	5.76933	5.88974	4.10935	3.6036	2.23348	0.54432	0.122694	0.101236	4.84216	15.4919	4.6828	1.7763	0.809135	0.28606	0.156695	0.336764	1.85026	7.67307	4.25181	0.857175	0.402146	0.130449	0.140412	0.316438	-1.33865	0.871843	-1.40293	-0.299905	-1.20876	1.28691	2.09148
cicin01g47890	4	like fertile	like fertile	36.6792	54.4692	85.9187	121.247	148.779	65.008	16.005	32.1993	25.324	39.5629	56.8539	86.7763	97.2337	25.7309	26.5868	50.837	28.8342	39.5404	60.5334	73.7272	73.1477	25.5919	33.2131	55.2068	-0.134497	-0.577229	1.32594	1.21133	0.700547	-1.27295	-1.25313
cicin01g47940	5	non-DE	non-DE	0.945217	1.06262	3.55206	9.65809	9.69987	3.81923	1.85371	3.61665	0.775338	0.699125	1.38535	1.77831	1.82373	1.75964	2.831	2.70125	0	0.0291484	0.624556	0.64016	0.196104	0	0	0	1.07565	-1.3728	1.40184	-0.703889	-0.133148	-0.142459	-0.125193
cicin01g47990	2	like fertile	like fertile	40.6314	74.67	41.7184	13.5929	14.8286	15.2001	17.4005	11.4388	30.0507	45.0635	40.2491	26.279	17.9999	15.0297	17.787	13.885	28.8635	34.1472	34.097	22.99	18.4737	18.4625	15.8643	11.1541	-1.59168	0.524452	-1.25917	1.93227	0.462312	-0.0437923	-0.0243915
cicin01g48370	10	like fertile	like fertile	23.1608	34.3221	52.9129	68.5573	76.0206	90.9307	117.678	134.239	13.845	22.7441	43.3482	56.8054	68.3794	92.2266	107.093	110.226	12.6576	20.7548	38.8009	54.1661	70.4836	82.3784	96.4202	71.2486	1.01065	-2.10978	4.52021	-1.91179	-0.0707	-2.04935	0.610759
cicin01g48400	1	like fertile	non-DE	6.52182	4.55861	0.79996	0.498027	0.460329	0.535988	0.650094	0.384544	0.727723	2.10448	1.70858	0.435106	0.519912	0.528773	0.45466	0.483679	1.16358	1.01011	1.01887	1.10126	0.774619	1.11746	0.797795	0.66148	0.905552	0.0380863	-0.316805	-0.32516	0.0534538	-0.309891	-0.0452368
cicin01g48490	1	like fertile	like fertile	254.086	172.898	7.96549	3.21062	4.30675	4.21797	4.34059	4.20031	132.143	457.706	47.7383	5.27552	5.51064	4.33964	4.05144	5.30885	19.0887	217.457	53.7657	4.73953	3.90867	5.55998	4.84936	4.25155	-1.61693	2.3314	-2.64322	-1.10854	0.915399	-0.737707	2.8596
cicin01g48620	10	like fertile	like fertile	30.6898	29.4142	41.6363	56.1343	70.6165	106.937	163.925	213.104	21.2834	27.734	41.3155	53.6087	74.5046	101.892	129.441	148.593	25.7737	32.9238	54.0062	62.4505	90.824	115.287	143.794	143.286	0.194719	-0.0626831	0.37059	-0.327593	-0.315626	-0.315987	0.45658
cicin01g48810	9	like fertile	like fertile	21.4953	16.5525	12.054	9.43972	8.82223	5.60739	4.38428	1.93776	22.576	15.9094	11.81	9.81943	9.93637	5.29195	2.74453	0.820665	21.0161	12.9765	9.93933	7.51146	7.09268	4.38256	1.91415	0.406896	-0.63468	-0.0528835	-0.773032	0.31252	-0.409276	0.42355	1.1338
cicin01g49300	10	non-DE	non-DE	0.559098	0.29915	0.433757	0.600781	0.884698	4.01783	7.24323	16.8827	2.56023	4.01786	5.32207	2.81995	1.42403	2.21584	2.90391	0.698408	1.70777	2.42833	2.16504	1.44024	0.644197	0.592671	0.685636	0.651156	0.655947	-0.584702	0.336849	0.177032	-0.63398	-0.793456	0.842309
cicin01g49340	6	like fertile	non-DE	2.00898	1.93928	0.998516	0.688366	1.55039	9.85798	11.7411	2.65434	0.334431	1.14875	0.740873	1.00953	0.982815	2.94567	2.80488	0.736	3.8931	3.75295	1.77578	2.5919	1.15674	2.73183	1.05409	2.55246	0.397318	-0.0913169	0.0592663	-0.0913169	-0.0913169	-0.0913169	-0.0913169
cicin01g49520	3	like fertile	non-DE	26.0602	36.7836	174.655	256.3	126.625	18.0987	24.2948	18.8067	0	0.356824	1.37547	19.4413	8.56944	0.277374	0	0.131165	0.0614794	0.117079	3.31929	2.94053	1.98011	0.171285	0	0.0545441	-0.140295	-0.142807	-0.272632	-0.272632	0.541532	0.0500607	0.236773
cicin01g49560	8	like fertile	like fertile	0.729949	0.207707	0.936083	0.53385	0.480777	0.525021	2.68966	13.7419	1.392	1.63794	1.45055	0.924117	1.81761	1.90742	5.70507	13.4346	0.835728	0.761026	0.596128	0.447161	1.27814	0.712784	3.0813	11.7841	0.568108	0.138776	-0.202673	0.0230312	0.0214429	-0.225593	-0.323091
cicin01g49640	4	like fertile	non-DE	1.55961	1.4503	7.0466	15.2075	21.5992	4.57319	2.21313	3.44224	0.484014	0.472956	0.702191	2.54582	1.07092	1.5922	0.832788	0.253152	0.540833	0.943108	2.25688	1.10408	0.72921	1.24077	0.663622	0.34579	-0.274877	0.0283669	-0.101891	0.356188	-0.13947	-0.203182	0.334865
cicin01g50180	1	like fertile	like fertile	62.5314	53.0547	9.48786	0.727304	0.734228	0.477081	0.215108	0.347865	60.1669	105.26	19.669	10.4294	9.43928	1.53217	0	1.10506	43.5703	127.313	26.7267	8.28701	2.77695	0.221636	0.257212	0.568882	0	0	0	0	0	0	0
cicin01g50440	5	non-DE	non-DE	1.35164	5.27667	4.35688	21.6846	25.2699	7.59927	7.84832	8.34184	0.229907	0.472034	0.681725	0.854497	1.27185	2.50594	2.80211	2.42997	0.289242	0.833012	1.01272	0.796404	1.5441	2.74597	2.86727	6.07702	-1.09002	-1.24929	-1.37903	-0.593675	-1.55903	4.94328	0.927761
cicin01g50480	1	like fertile	like fertile	38.3598	25.9608	7.72504	2.23712	2.51181	4.04015	3.87206	4.03552	16.4451	23.9828	6.49433	1.16902	0.189005	0.259826	0.30085	0.511599	10.9487	15.3854	6.13858	1.66545	0.496149	0.339038	1.38523	0.440973	-0.649229	0.802448	-0.0176975	0.336387	0.169121	-0.530509	-0.11052
cicin01g50590	8	like fertile	like fertile	2.12065	9.66086	4.72161	0.050349	0.617955	0.483305	1.51225	17.8702	0.697923	2.62715	0.812667	0.696601	0.893747	0.467563	3.07048	21.2613	0.320186	1.18726	0.37182	0.0501087	0.277113	0.397585	3.14237	23.7454	2.29319	-1.25822	1.86019	0.908463	-1.03237	-1.30405	-1.4672
cicin01g50710	6	like fertile	non-DE	0.854485	0.318164	0.0765067	0.182396	0.414964	4.48723	6.80344	0.407124	5.82536	4.21122	0.76235	0.420589	2.70108	6.62658	2.51046	0.0651464	1.26154	1.61566	0.583538	0.363052	1.27002	1.30269	0.309333	0	-0.803974	2.72893	-0.803974	-0.300742	0.719799	-0.736068	-0.803974
cicin01g50850	Unassigned	NA	NA	0.0916334	0	12.8445	2.64029	1.0975	0	0	0	0	0	0	0	0	0	0	0	0	0	0	0	0	0	0	0	-0.119131	-0.119131	0.714788	-0.119131	-0.119131	-0.119131	-0.119131
cicin01g50860	4	like fertile	non-DE	3.88801	3.83324	22.7479	55.7556	36.0835	11.7261	6.7336	8.72148	3.34445	4.92171	5.71385	17.4774	13.5385	7.58559	6.32165	7.20623	3.7696	4.80699	6.55101	8.00391	7.20955	6.07258	6.90267	9.24244	1.23776	-1.07801	1.41365	-0.860571	0.0339042	-0.912626	0.165893
cicin01g51140	1	like fertile	like fertile	225.899	104.117	0.121844	0.212977	0.161608	0.155691	0.116	0.262212	182.106	35.4848	6.1104	0.862722	0.266616	0.209913	0.278648	0.153343	181.312	63.3712	2.56448	0.508329	0.18571	0.119521	0.442241	0.239384	-0.0133288	0.198483	-0.0893525	-0.0539448	0.100743	-0.0532478	-0.0893525
cicin01g51210	Unassigned	non-DE	non-DE	0.377398	0.138047	0.0758125	0.0463153	2.23406	0.529538	15.9506	160.087	0.0180637	0.0175438	0.0404045	0.0918602	0.111378	3.35506	27.1575	75.3157	0.0401987	0.068054	0.122281	0.0481043	0.257699	2.76838	21.9655	32.3549	5.21107	-0.755814	-0.720365	-0.921701	-0.949861	-0.913473	-0.949861
cicin01g51220	Unassigned	non-DE	non-DE	0.230612	0.315901	0.131857	0.463676	15.8165	0.569288	114.955	1083.43	0.450814	0.206463	0.222508	0.389742	0.53472	4.28637	146.997	734.992	2.3641	1.80922	2.50542	3.32801	3.35781	11.4735	141.49	149.997	5.98457	-0.797017	-1.00643	-1.01452	-0.767124	-0.9762	-1.42329
cicin01g51230	2	non-DE	non-DE	4.09865	38.5008	233.746	2.65667	7.66622	8.29181	2.69648	3.47523	0.590544	1.38961	3.85374	19.1116	11.0545	6.65023	5.16165	8.37021	1.64608	0.913267	5.21766	5.00389	5.57871	4.63826	2.55883	5.56293	2.75444	-2.56203	2.05243	3.80452	-1.57521	-2.57646	-1.89768
cicin01g51290	4	like fertile	non-DE	0.152484	0.557766	116.381	234.805	151.949	16.0597	0.180492	0.0739905	0.0729846	0.503324	0.751975	10.4217	13.8835	1.04261	0.138023	0	0	0.0677084	0.98813	0.374753	0.17073	0	0	0	0.0740646	0.041071	0.0840453	-0.0823389	0.0478358	-0.0823389	-0.0823389
cicin01g51320	8	like fertile	like fertile	7.54515	8.30416	7.55655	9.62358	10.7903	8.88962	11.3325	41.5021	4.63891	6.0365	5.47471	5.95825	7.28838	9.69703	20.0337	43.6106	3.97416	4.9672	6.5542	9.22004	7.14348	10.6138	24.4748	61.3185	3.31224	-0.88835	4.31605	-0.859503	-1.56931	-2.42212	-1.889
cicin01g51360	9	like fertile	like fertile	51.1902	42.8019	35.6887	28.7175	23.9174	21.6496	17.1666	10.1098	44.8249	46.2149	35.1644	30.4505	28.9044	22.1463	17.8612	11.5526	49.007	45.1433	34.0799	34.2751	29.97	27.4582	17.8934	8.46323	-3.26204	2.15595	-2.08312	-0.00127269	0.978984	0.638138	1.57336
cicin01g51390	Unassigned	NA	NA	0.274695	0.556022	0.607101	1.31687	2.15403	3.01737	5.71995	1.72126	1.82218	0.561483	0.922454	1.29225	1.54842	3.1389	1.84795	1.37693	0.446775	0.487648	0.68347	2.26814	3.56983	2.57723	2.53271	1.51378	1.54289	-0.611805	1.89128	0.381503	-1.33017	-0.437433	-1.43627
cicin01g51460	Unassigned	non-DE	non-DE	0.588152	0.611426	0.295373	0.347843	16.0353	0.449189	0.537584	1274.1	0.0469187	0.0501554	0.104947	0.147397	0.247737	0.762088	160.857	793.335	0.104412	0.0923664	0.201338	0.547162	0.215642	0.92341	147.266	770.842	8.40793	-1.08939	-0.759093	-1.66203	-0.976062	-2.0228	-1.89857
cicin01g51480	Unassigned	non-DE	non-DE	6.267	5.27921	2.77225	3.59462	624.614	27.0292	2300.69	14652.3	4.08844	8.5271	2.99476	2.95042	8.21076	1168.41	5730.73	12149.1	4.32993	5.43563	4.4067	4.02822	27.5153	939.105	4261.08	4031.13	8.9339	-0.171949	0.691469	1.29521	-3.41564	-2.37179	-4.96121
cicin01g51490	Unassigned	non-DE	non-DE	4.16698	3.90104	1.43218	3.37374	217.079	89.8513	2041.38	9942.52	4.59362	1.92792	1.90999	3.09928	4.28444	201.744	1845.23	4787.77	7.38342	5.75195	2.72418	3.69367	7.93955	213.611	1524.59	1690.43	8.18003	-0.698529	-0.274847	0.577025	-2.34777	-2.12587	-3.31004
cicin01g51530	Unassigned	non-DE	non-DE	7.61446	7.04598	4.06927	6.09314	904.317	9.93106	1595.76	15136.6	3.96796	3.99112	4.95428	4.95972	6.31406	156.697	3788.46	13274.5	5.66585	7.55509	7.96332	10.0095	7.57465	415.416	4038.56	6111.47	8.41364	-0.337038	0.0904239	2.34605	-3.33259	-2.21272	-4.96777
cicin01g51750	5	like fertile	non-DE	7.90801	6.68279	13.8096	54.9397	56.2288	30.7265	20.166	20.8032	6.5351	8.20614	10.0424	17.2577	22.944	17.4698	18.9486	21.0746	6.46515	8.66229	11.5877	13.6259	16.0968	15.6783	16.9043	21.0428	0.988661	0.118426	0.778575	-0.00288772	0.0918859	-0.159857	-1.8148
cicin01g51880	9	like fertile	like fertile	7.75277	3.74961	2.47882	2.03319	2.07481	1.84279	1.26268	0.637407	10.0609	4.55444	4.58885	2.32264	2.56028	1.93064	1.33914	0.607351	10.7137	4.82822	3.59449	2.34542	2.53959	1.74744	1.56628	0.846278	0.285171	-0.115378	0.540235	-0.311867	-0.413476	0.0318494	-0.0165352
cicin01g51920	9	like fertile	like fertile	8.95861	7.18891	5.25433	4.37561	4.60779	3.93183	3.18161	1.38598	10.494	6.74428	4.87311	3.69753	3.79121	3.09088	1.51152	0.580939	8.65742	5.24284	4.01727	3.53617	3.40973	2.83215	1.55235	0.752114	-0.239886	0.253956	-0.673774	0.518077	-0.542653	0.0592169	0.625062
cicin01g51990	10	non-DE	non-DE	5.91211	2.68248	1.72475	5.41006	11.6967	13.1936	24.0024	19.9388	2.89354	1.84353	1.07176	4.77078	3.17437	5.63997	5.58342	2.65718	5.79035	3.97414	1.14105	2.57809	2.78923	2.60235	2.38699	2.72274	-0.836496	3.07508	-1.48893	-1.68717	3.27674	-1.33616	-1.00306
cicin01g52040	10	non-DE	non-DE	1.65229	1.90789	2.35836	3.41401	3.25164	7.6164	12.8052	8.55273	1.68883	2.0477	2.56623	2.46725	2.91075	5.93509	5.53366	4.31103	2.15067	2.41224	2.49708	2.89916	3.28012	3.39155	4.48937	5.67139	-0.739468	-1.01173	2.45541	-0.277911	-0.544494	0.0472774	0.0709242
cicin01g52060	5	like fertile	non-DE	120.069	118.714	541.674	1613.85	1813.17	1255.45	280.48	144.504	135.44	134.092	162.163	252.228	305.731	187.791	157.49	129.092	125.826	125.087	146.337	148.47	143.681	137.799	122.992	130.47	0.633227	-0.62257	-0.0381453	0.865183	-0.445111	0.314745	-0.707328
cicin01g52130	4	like fertile	non-DE	7.54145	9.48977	53.4929	67.0899	59.4419	10.8872	5.72911	4.17194	6.99039	10.6085	24.2134	35.0321	17.8208	8.45847	7.63269	6.53025	11.7876	13.1289	26.4587	24.0009	14.7147	12.3598	9.93114	12.1354	0.208345	0.221282	0.760186	-1.17679	0.701591	0.259628	-0.974245
cicin01g52220	1	like fertile	like fertile	86.3368	80.1883	6.83676	3.25682	4.74645	4.60042	4.27878	5.5274	40.8222	24.6354	8.06872	5.20685	4.09601	4.05152	5.06176	5.26753	45.0637	34.0924	8.30184	5.91069	5.21251	4.73817	4.35924	7.35236	0.616464	-1.87778	3.85287	-0.955008	-2.559	0.97502	-0.0525635
cicin01g52230	Unassigned	NA	NA	0.673443	20.687	118.913	33.4758	9.68707	1.30925	2.69693	11.1871	0.632717	1.62183	6.31957	17.9125	5.09042	0.856996	0.677273	0.443608	0.445518	0.840552	5.03332	5.53104	1.66932	0.376548	0.280929	0.316516	0.725596	-0.135575	0.250074	-0.306038	0.201461	-0.28522	-0.450298
cicin01g52250	9	like fertile	like fertile	32.9063	26.3567	20.9357	9.75078	9.60292	7.75215	4.92647	4.54184	55.3124	43.4979	30.2496	27.8123	16.0084	9.13581	7.81019	6.88205	50.7767	32.8048	28.737	21.8443	12.7252	10.6406	7.63432	5.0474	-1.97058	2.4018	-1.33204	2.6486	-0.864441	-0.837027	-0.0463107
cicin01g52350	7	like fertile	like fertile	17.7394	19.9621	20.2193	28.4809	36.6412	45.916	59.8891	160.751	14.0372	19.1433	27.1646	39.8076	60.9099	73.0948	158.67	271.609	17.6713	20.4775	27.0223	45.9176	58.6554	89.8361	179.189	230.686	-0.143832	1.96615	1.39166	-0.638072	1.31695	-1.66828	-2.22458
cicin01g52380	9	like fertile	like fertile	12.1018	9.07326	6.44825	5.90143	6.619	4.13851	3.09143	1.69169	12.8299	7.57926	6.6606	4.35718	4.66791	2.71401	1.93693	1.38039	11.0214	7.11755	5.18445	2.97157	3.65884	2.67934	2.12484	1.71482	3.06898	-2.04845	4.7058	-0.487981	-2.17316	-1.54616	-1.51903
cicin01g52470	1	like fertile	like fertile	10.0517	6.03653	0.0659239	0.465808	0.405973	0.796522	0.773772	0.432043	13.4582	16.9829	1.44876	0.258449	0.33223	1.25439	0.856705	0.884144	13.9548	21.8564	2.60249	0	0.421261	0.175754	0.241046	0.565487	0	0	0	0	0	0	0
cicin01g52480	Unassigned	NA	NA	10.0057	7.23754	0.791587	6.65779	4.79069	1.27435	0.617998	0.620419	16.8987	18.3939	2.54671	2.62934	0.939036	0.651161	0.673349	0.645623	11.6007	21.4414	5.73346	3.10782	1.00495	0.793712	0.558127	0.602319	-0.439802	0.393467	-0.536551	-0.350455	-0.448763	0.591475	0.790631
cicin01g52560	8	like fertile	like fertile	0	0	0.0565765	0	0.0719867	0.0498404	1.33968	9.82981	0	0	0	0	0.0473497	0.43356	5.03753	19.4457	0	0	0	0	0	0.150833	4.37527	13.6212	-0.626053	-0.626053	-0.50852	3.63878	-0.626053	-0.626053	-0.626053
cicin01g52840	2	non-DE	non-DE	8.01826	30.9249	13.5374	0	0.584995	0.463379	0.543097	1.00256	0.310773	2.06823	0.597161	0.159794	0.342302	0.139519	0.131493	0.96271	0.250904	1.39145	0.640112	0.137934	0.066553	0.692101	0.813301	2.46927	-1.975	-3.75796	0.350653	-1.91157	-2.99981	5.05933	5.23436
cicin01g53030	Unassigned	non-DE	non-DE	0.223643	0.22383	0.22463	0.13723	24.0541	0.0494712	23.6243	838.625	0.053522	0	0	0.058062	0	0.187903	46.644	404.616	0	0.0993057	0.0970358	0	0.0626008	0.99233	64.4248	182.278	8.11157	-1.32098	-0.817996	-1.43512	-1.48318	-1.47452	-1.57977
cicin01g53060	Unassigned	non-DE	non-DE	0.727514	0.528764	0	0.111603	8.18882	0.0986733	62.937	547.949	1.10805	1.26028	0.0973604	0.0472191	0.0383874	0.479536	90.2904	561.679	0.799697	1.3316	0.2727	0.277289	0.0745715	3.36558	97.5549	146.654	7.31218	-0.895633	-1.04327	-0.953675	-1.48702	-1.44555	-1.48702
cicin01g53230	7	like fertile	like fertile	3.8516	2.54267	2.8529	2.76238	4.96143	4.5972	7.99919	23.8964	8.36048	4.82153	3.42133	4.14537	5.32747	4.78088	9.78461	47.4551	4.56359	2.97344	4.87401	5.103	6.0861	8.61455	19.8403	67.6699	2.03624	-3.456	2.71705	3.70051	-0.190891	-3.56552	-1.24138
cicin01g53250	8	like fertile	like fertile	7.22811	5.22832	4.22248	5.23602	6.22293	6.63423	9.80353	54.2327	4.07459	3.43744	5.00024	5.33739	6.22218	6.66046	10.7171	29.1281	3.35164	3.6251	4.72425	8.34074	9.7849	8.43434	12.5085	42.5056	1.38813	-2.26616	2.05869	2.29052	-0.752428	-0.984368	-1.73438
cicin01g53280	7	non-DE	non-DE	3.44608	3.00702	3.57645	4.24875	5.41924	7.01623	9.92471	18.606	2.3263	3.02415	4.65654	4.40194	5.30731	6.44326	8.81158	8.27675	3.91148	5.32222	5.62414	7.60357	10.3009	12.5915	15.4558	12.4809	-0.139495	1.06567	-0.893404	-0.426288	1.52254	-1.07701	-0.0520102
cicin01g53290	7	non-DE	non-DE	0.404355	0.233671	0.410857	0.34525	0.416847	0.498374	2.23457	6.47783	0.0645132	0	0	0	0	0	0	0.0765355	0	0	0	0	0	0	0	0	0.931794	0.0266695	-0.234453	-0.136307	-0.118799	-0.234453	-0.234453
cicin01g53390	Unassigned	NA	NA	2.51926	3.27615	24.2597	26.5715	11.7365	16.7188	40.0086	75.5378	0.599481	0.184072	0.116949	0.794579	1.46441	4.6047	5.3741	2.8706	0.368359	0.207944	0.223451	0.40384	0.517484	0.806698	1.01838	1.79158	0.802273	-0.931435	0.840506	0.314002	-0.64946	0.819155	-1.19504
cicin01g53480	7	like fertile	like fertile	0.447076	0.585749	0.413353	0.607938	0.920541	1.45919	3.48978	10.4493	0.164842	0.197209	0.181593	0.409799	0.690787	2.20434	4.74614	12.5676	0.174787	0.313522	0.6117	0.852562	1.56877	2.52434	6.20438	25.7626	-3.29469	-0.832317	-2.56868	-0.127926	-0.400769	3.83494	3.38943
cicin01g53500	8	like fertile	like fertile	22.2569	44.4046	47.6306	73.8796	69.4148	44.0325	81.2885	384.511	11.808	12.1471	13.6331	36.5686	57.3	130.463	308.176	641.091	27.0414	44.2453	60.9403	97.1394	180.777	418.35	624.238	818.866	-3.05261	-3.04496	-2.88899	-1.0402	-1.61805	5.0381	6.6067
cicin01g53660	5	non-DE	non-DE	11.6967	12.5799	21.9232	28.2572	52.5632	95.602	24.8862	9.70926	17.8667	18.6047	25.3175	24.0638	36.6548	30.7955	18.7915	17.4989	17.7084	21.1514	24.0922	23.0229	25.3658	24.4611	18.6914	26.6134	0.00739093	-1.85273	-1.04525	0.921065	2.85509	0.893661	-1.77923
cicin01g53900	Unassigned	NA	NA	6.67201	3.94105	0.1576	0.206384	0.0418066	0.206772	0.157034	0.244437	1.081	3.06462	0.461869	1.76984	1.36367	0.652581	0.360418	0.361205	1.2611	3.37085	1.46684	4.08408	4.17915	0.51029	0.26746	0.554294	1.78464	-1.96003	5.79084	-2.09594	-2.18361	-2.25473	0.918833
cicin01g53940	Unassigned	NA	NA	14.5876	6.3048	4.93517	3.27963	4.40819	2.65738	2.90685	1.51584	6.44061	4.82925	3.57702	2.95792	2.36618	2.03337	2.44815	2.45008	5.85317	4.46106	3.09881	3.49635	2.69022	2.29458	1.51643	0.969006	-0.604393	-0.264506	0.820156	0.184374	-0.0362086	-0.0109257	-0.0884966
cicin01g53960	Unassigned	NA	NA	0.282167	0.983385	0.434995	0.146801	0.450758	1.97366	5.85704	2.98402	1.91545	0.413312	1.20194	0.906573	0.713113	1.57098	1.17965	0.885711	0.668902	1.42027	0.467988	1.06371	1.27372	0.965283	0.719103	0.240606	0.00362796	-0.01577	-0.262446	0.707908	-0.0366954	-0.134179	-0.262446
cicin01g53980	10	like fertile	like fertile	2.04656	1.35514	1.15048	1.27843	2.92478	7.68475	11.2247	16.942	1.82273	1.60517	1.80386	4.25934	6.44328	13.3383	16.6837	21.7026	1.61828	1.53312	2.13072	5.29155	9.68519	15.7542	21.7547	18.7945	1.97035	1.06591	-2.24107	-1.6894	-0.118461	0.0689578	0.943717
cicin01g54010	Unassigned	NA	NA	1.7759	2.09237	4.72101	7.8919	10.4103	5.45756	9.66955	14.2168	1.28524	3.80101	7.49866	9.94114	9.43057	1.39203	1.9752	2.3685	2.41562	3.46657	7.24961	9.97915	8.16983	1.1733	1.65595	2.81102	-0.387397	-0.481943	-0.578715	1.15852	1.6013	-0.655883	-0.655883
cicin01g54120	2	like fertile	like fertile	15.8414	27.3289	17.1398	6.42091	5.59794	4.59415	4.99325	3.39364	18.3278	26.291	20.928	5.57453	4.03999	4.04547	3.72018	3.0784	14.8661	25.3703	16.215	5.39954	3.74086	3.49919	3.10251	3.01084	-0.953276	0.706649	-0.174943	-1.07948	-0.748564	1.00137	1.24824
cicin01g54140	6	non-DE	non-DE	0.197091	0.271737	0.447736	0.365104	0.804993	9.45807	7.82175	0.25491	0.141784	0.318161	0.176879	0.151563	0.045844	0.0933476	0.349229	0.123338	0.0634885	0.252892	0.0942434	0.174624	0.133585	0.115765	0.127064	0.202253	-0.372578	0.110755	1.08398	-0.173975	-0.190513	-0.0850886	-0.372578
cicin01g54280	4	like fertile	like fertile	5.40203	9.32276	68.0873	79.3675	50.7222	13.0401	2.64508	2.6091	1.67983	2.71037	6.84572	22.4598	10.8465	2.95375	2.31139	2.51385	2.50428	2.09589	9.34231	9.81226	3.51349	1.22528	1.30562	1.15587	-1.54795	0.95508	-1.36511	-2.07375	1.18667	0.699588	2.14547
cicin01g54290	4	like fertile	non-DE	0.272221	0.23047	8.98831	50.5111	56.4525	12.8913	0.65603	0.515349	0.214504	0.0204593	0.0736827	3.19942	5.83964	1.56944	0.577567	0.11038	0.140637	0.0829413	0.323396	0.39526	0.909547	0.517186	0.139699	0.0444338	-0.0464551	-0.0566483	-0.0933647	-0.0933647	0.333487	0.0497108	-0.0933647
cicin01g54530	6	non-DE	non-DE	0	0.12829	0.580759	0.325771	4.70961	19.1119	12.2695	3.12639	0	0	0	0	0	0	0	0.101552	0.259556	0.203167	0.297513	0	0.091021	0.137561	0.18519	0.12948	2.55486	0.788769	1.21442	-1.86982	0.790701	-1.36194	-2.11701
cicin01g54640	2	non-DE	non-DE	4.98419	7.83931	35.6897	4.89078	5.46412	6.62475	5.44998	4.73238	5.67133	10.8652	8.07024	7.89753	7.50409	7.32077	6.64706	4.62476	5.83258	7.25727	6.70611	6.76786	6.49703	6.63173	5.76962	3.35544	-1.2958	-0.426578	-1.19124	-0.72031	1.42749	0.37144	1.83499
cicin01g54670	4	non-DE	non-DE	36.3207	56.4171	102.728	289.788	272.156	108.217	48.3063	44.6409	32.0322	40.7659	35.0569	66.0137	81.0188	47.9944	47.8879	51.2336	30.4441	36.7061	35.4987	35.3318	48.254	40.5877	40.5486	41.7762	-0.892209	0.295701	-0.368725	-0.741208	2.32137	0.732387	-1.34732
cicin01g54750	3	like fertile	like fertile	9.58609	27.3812	24.6964	20.3076	20.1984	13.1903	6.98807	4.30253	9.75527	22.9762	48.0684	21.3303	10.7917	5.27575	5.36005	7.37588	5.77614	16.3609	31.043	15.0174	6.46789	5.91567	5.69048	7.79568	-0.00417469	0.822522	0.669956	-0.723409	-0.0435626	0.224568	-0.9459
cicin01g55110	1	like fertile	like fertile	46.4992	30.033	6.75972	7.30132	7.38184	6.42648	4.19574	4.60968	29.2148	30.2722	9.60073	5.66122	7.981	6.19416	5.06523	3.9255	32.1956	34.3005	13.3111	8.39415	6.32517	5.1209	3.88997	3.04825	0.0284028	-0.42537	1.11007	-0.509443	-0.600935	-0.81202	1.2093
cicin01g55130	5	like fertile	like fertile	24.3033	20.8954	65.9168	117.579	207.546	140.8	43.2	114.91	10.4828	16.252	26.3215	119.333	260.05	58.0587	50.4594	99.3464	11.4878	18.5326	52.6451	108.661	163.941	54.7682	64.5131	111.534	-1.16814	0.293381	-2.69842	2.26843	1.76921	-0.714511	0.250051
cicin01g55200	10	like fertile	like fertile	3.10673	3.21723	5.85132	4.30626	7.91345	11.2188	14.2279	20.6393	5.09824	8.07024	10.0532	17.6411	22.5918	22.5991	33.4112	33.6043	5.78646	6.90639	9.6727	14.4993	17.897	23.9197	25.757	19.721	-2.72873	2.59165	-2.63518	0.745706	-0.50328	2.23697	0.292858
cicin01g55310	1	like fertile	like fertile	195.614	122.734	37.7969	21.5113	24.0475	27.418	28.505	24.9209	264.762	229.695	58.8601	36.8145	25.9504	29.8669	29.744	31.139	232.226	242.478	57.7312	28.1504	28.9336	31.5246	29.1313	30.1177	0.0683057	-0.126275	-0.63653	0.415812	2.03605	-0.0845353	-1.67282
cicin01g55410	6	like fertile	non-DE	7.81171	1.97588	4.01727	6.23128	7.27753	35.6793	34.8316	7.32332	0.927365	0.858241	1.59437	11.4939	28.1283	28.625	13.5403	10.6012	3.44337	3.88033	8.08685	11.7452	22.2428	16.1255	8.97067	11.2794	1.29824	-2.66658	4.74188	-0.787958	-1.60029	-1.7828	0.797495
cicin01g55450	9	like fertile	like fertile	38.5894	33.2059	25.7237	24.9891	24.3093	16.8343	12.8864	7.28928	37.3027	28.5185	22.9754	20.12	17.418	12.1917	8.64703	6.32954	35.4115	25.5571	20.6838	18.287	17.0608	14.1289	9.89584	5.21713	-1.91783	0.539415	-1.71302	0.956146	0.204466	1.39647	0.534365
cicin01g55580	8	non-DE	non-DE	29.5507	31.1629	27.1525	21.447	28.8167	19.541	24.2568	129.499	21.0637	20.2043	19.7405	19.3197	17.6239	13.537	14.4659	19.2486	22.0065	19.9482	22.5928	18.1019	16.8193	16.7952	14.2075	10.9448	2.83586	-0.0143753	1.37098	-0.497231	0.163634	-1.15979	-2.69907
cicin01g55770	9	non-DE	non-DE	623.124	478.573	400.133	427.998	137.773	30.5012	27.1048	35.3401	27.2354	29.8131	30.8572	28.2407	35.4016	22.2858	21.2653	21.5402	33.9715	39.0087	34.1747	37.7146	39.6879	35.0229	29.1766	24.7613	0.752571	-0.214068	0.958373	0.0289524	-0.0270239	-0.598652	-0.900153
cicin01g55850	Unassigned	NA	NA	1.12597	1.68653	3.59026	4.99478	8.89584	10.7667	3.05375	2.77009	0.344662	0.914328	0.69411	2.4768	7.37622	8.1264	3.15434	0.658494	0.2336	0.258365	0.905785	1.55653	2.52679	1.64942	1.22957	1.56184	-0.95749	-0.192963	-1.17616	-0.585084	-1.22864	4.69272	-0.552384
cicin01g55960	5	non-DE	non-DE	3.48797	3.3721	5.14482	23.6421	26.7434	8.71573	5.94852	6.90132	1.3422	1.34736	1.38488	1.55494	0.915827	1.4556	3.34318	4.56813	2.90358	6.96169	5.06923	2.45911	2.0921	2.67341	2.51743	1.5607	0.603067	-0.439455	1.05556	0.347666	-0.25705	-0.755125	-0.554668
cicin01g56010	2	like fertile	like fertile	271.102	796.479	692.23	0.625559	0.830789	0.503466	0.366237	0.635968	154.267	473.647	579.146	173.182	12.2945	1.55622	0.596731	0.391624	25.844	352.848	372.339	116.143	6.59945	0.582027	0.573785	0.789101	0.105532	-0.300886	0.206824	-0.189168	-0.125559	0.0424022	0.260855
cicin01g56180	9	like fertile	like fertile	32.3051	25.1397	17.2345	14.9355	22.0606	20.2802	9.41037	5.28163	22.5872	22.6245	14.44	15.3044	16.5124	11.0196	7.0573	6.40123	22.5393	16.6738	17.4675	17.3819	13.9315	10.8641	5.9941	10.9388	-0.953092	0.657792	-1.04986	1.7302	1.0297	-0.0830038	-1.33174
cicin01g56690	Unassigned	NA	NA	2.03256	1.5865	6.91569	12.2319	4.99678	1.43474	1.00693	0.749158	0.388322	1.60157	3.26864	16.5605	16.9357	10.6173	9.75275	2.11148	0.759451	1.11014	4.23801	6.13674	8.82784	4.5734	3.88478	0.763523	-0.0299841	0.104492	-0.0299841	0.00735477	-0.0299841	0.0080893	-0.0299841
cicin01g56710	4	non-DE	non-DE	0	0.514133	9.27146	19.6388	11.3667	4.6793	1.88293	0.784965	0	0	0.069364	0.402316	0.382415	0.0847846	0.202177	0	0	0	0.107456	0.0275275	0.161941	0.0578302	0.0270234	0	0	0	0	0	0	0	0
cicin01g56720	5	like fertile	like fertile	5.83517	15.0275	48.9128	55.7995	56.0263	43.7766	44.5062	17.6984	1.73114	3.40871	7.70187	28.1209	30.421	23.0469	21.6851	7.15795	1.87755	3.67278	8.84604	19.128	23.7255	13.3787	11.0634	1.03491	0.0523649	0.0392031	0.0695924	0.223811	-0.189302	-0.00636675	-0.189302
cicin01g56730	Unassigned	NA	NA	34.3131	54.4826	247.418	463.821	346.575	373.012	465.947	281.274	26.8305	68.408	97.5077	234.245	326.52	290.453	218.933	56.9475	38.8555	72.5171	110.699	138.683	207.277	161.165	116.57	23.3687	1.32975	-1.21402	3.26212	0.0285364	-1.03167	-1.39912	-0.975588
cicin01g56760	Unassigned	NA	NA	0.385383	0.465085	0.409695	0.448792	0.586116	1.96876	8.81224	3.4962	0.394137	0.855603	2.72308	3.04917	0.817467	0.373503	0.304833	0.261926	0.409912	0.364753	1.77507	2.22784	0.546965	0.358204	0.510092	0.248374	-0.162939	0.560537	-0.304626	0.00637979	-0.241793	-0.114519	0.256961
cicin01g56850	2	non-DE	non-DE	19.009	75.757	44.8886	9.9146	10.9714	12.6325	11.1864	9.44506	15.4339	19.7561	23.216	18.1147	12.455	12.7639	10.8669	9.97877	11.3226	15.3219	17.278	11.3685	10.7067	12.2109	11.8343	9.08207	-1.93272	0.805186	-2.19036	0.590561	0.0732694	1.27906	1.37501
cicin01g56930	Unassigned	NA	NA	3.17445	4.91597	4.3863	5.41558	27.3624	403.336	752.186	808.994	2.5247	3.04431	0.880381	3.12839	6.13339	116.587	125.057	32.536	3.16095	1.892	1.23463	2.63198	2.26585	7.32217	17.8751	16.3301	3.32594	0.872759	3.9263	-0.830678	-0.922541	-2.8284	-3.54339
cicin01g57060	7	like fertile	like fertile	4.98261	5.5952	5.05858	7.44124	8.71919	11.1049	18.8374	48.1441	1.7051	1.8511	3.35055	6.49233	10.7063	22.5211	41.6145	54.855	3.54972	4.51933	6.39449	9.6231	17.1946	31.382	43.6093	59.1032	2.34846	-2.36443	2.70841	2.00903	1.71633	-3.18343	-3.23436
cicin01g57270	2	non-DE	non-DE	1.4379	26.8631	41.659	0.0390846	0.0520965	0	0	0	0	0	0	0	0	0	0	0	0	0	0	0	0	0	0	0	-0.0155218	0.0373187	-0.0155218	-0.0155218	0.0402901	-0.0155218	-0.0155218
cicin01g57990	Unassigned	NA	NA	0.429738	0.371111	0.156714	0.389442	3.1173	23.544	40.6216	17.3478	2.18968	1.63794	1.00336	2.10716	8.26656	20.8296	16.1011	1.61896	1.45121	1.09171	0.771846	1.26092	6.91029	10.6695	6.69567	1.42405	2.52615	-0.629256	-0.525064	-0.653092	-0.870237	-1.03373	1.18523
cicin01g58010	6	like fertile	like fertile	0.0920482	0.205643	0	0.8989	10.5048	77.9378	129.747	37.0494	1.81851	1.87471	1.07146	6.46758	35.1178	84.1925	61.2962	4.64184	0.872835	1.16938	1.36691	3.93782	31.2103	52.0796	30.0102	2.40807	0.0490842	-0.0473425	0.145665	-0.0473425	-0.0473425	-0.0053793	-0.0473425
cicin01g58030	9	like fertile	like fertile	25.6734	21.4395	17.9047	14.6489	14.1548	11.0951	6.54699	2.56448	27.2723	24.3758	23.469	18.0132	15.9993	11.1406	5.07251	2.56842	28.0919	24.7544	21.0934	14.9299	13.38	8.28559	4.8148	1.04656	-0.283647	1.16047	-0.283647	0.145215	-0.209802	-0.244941	-0.283647
cicin01g58630	5	like fertile	non-DE	0.0725765	0.234779	0.603498	1.75046	3.68406	3.44128	0.648293	0.207477	0.198963	0.141745	0.152099	0.714462	1.1919	0.395657	0.401064	0.223233	0.247015	0.130873	0.418508	0.190462	0.259802	0.316677	0.254356	0.0732731	0.0705838	0.00022396	-0.266126	-0.266126	-0.266126	0.210699	0.516871
cicin01g58670	Unassigned	NA	NA	3.15732	2.70595	6.0212	8.65946	6.55935	6.18695	8.95395	15.605	2.66054	2.57797	3.27439	4.75783	5.45234	5.91445	4.5347	4.88426	2.80906	2.74396	4.09391	3.6555	4.35338	4.08416	3.81381	5.04306	1.38151	-0.99679	0.557102	0.114891	-0.553621	-0.0787601	-0.42433
cicin01g58750	6	like fertile	like fertile	1.47941	0.798512	0.766469	0.354027	4.33972	39.373	28.1898	6.90419	2.20573	17.5899	4.88565	4.89578	32.7605	37.1797	15.8616	18.4227	0.540833	10.5489	6.95252	3.33872	23.1241	23.4856	11.0733	14.5742	0.684596	0.491913	-1.4753	-0.0890809	1.77136	-1.84448	0.460994
cicin01g58960	3	non-DE	like fertile	3.72622	8.8979	13.8996	13.142	11.7659	3.56271	1.22161	0.556379	0.667691	0.808796	1.13349	0.608199	0.496891	0.895728	0.723572	0.487987	3.21897	7.10161	11.1811	7.60437	3.10894	1.7602	1.14613	0.822345	-0.0819388	0.0319061	-0.0819388	-0.0819388	0.377788	-0.0819388	-0.0819388
cicin01g59160	6	like fertile	non-DE	0.0325969	0	0	0.0764191	0.79457	22.2971	14.8577	0	0	0.110949	0	0	0.0752355	5.81464	5.85169	0.591998	0.0286742	0	0.0281861	0.0352941	0	0.0266293	0.403361	0.370803	0.0050659	-0.0581698	0.0698453	-0.0138965	0.0846539	-0.0293291	-0.0581698
cicin01g59170	6	like fertile	non-DE	0.0357013	0.037765	0.13814	0.789876	3.01325	49.1544	45.1601	1.34878	0	0.121516	0.0699646	0.132197	0.468839	15.0585	12.2969	1.18543	0	0.0615776	0.0516776	0.177485	0.511666	0.92341	1.4131	1.21992	1.7242	-0.458579	-0.0711815	0.151376	-0.458579	-0.428662	-0.458579
cicin01g59770	6	like fertile	non-DE	0.0973135	0.126591	0.117834	0.378304	0.372167	3.10958	8.51222	10.833	0.345913	0.129726	0.0639827	0.376223	0.24157	1.21007	1.51403	0.396054	0.16283	0.0869211	0.0692709	0.0614499	0.10125	0.156325	0.204319	0.148341	0.15214	0.00512287	-0.0348985	-0.0176688	-0.0348985	-0.0348985	-0.0348985
cicin01g60010	5	like fertile	non-DE	0.119522	0	4.99908	55.8027	94.0038	34.872	2.88391	0	0.552198	0.584963	0.97674	15.837	46.6555	12.4167	3.02212	0	0.244415	0.254725	0.743705	0.175889	0.759025	0.507167	0	0	0	0	0	0	0	0	0
cicin01g60040	10	non-DE	non-DE	4.18414	3.78827	3.08675	4.7937	4.83571	21.8668	44.4989	24.4762	0.721522	0.552428	1.98711	5.76925	18.1358	18.4933	8.88699	2.41043	1.23768	1.25906	10.8856	10.289	8.47347	8.54587	2.96517	2.37357	1.38413	0.0382565	1.04379	0.436218	-1.62214	-0.837387	-0.442869
cicin01g60250	10	non-DE	non-DE	15.5618	34.396	101.278	76.5838	52.0969	185.631	414.111	196.105	12.1936	21.3603	34.8239	60.0738	84.4048	175.267	164.917	69.067	13.6785	20.5982	50.1122	69.4054	84.1988	98.5792	81.3559	66.7762	-0.226093	0.262297	-0.853486	0.544483	-0.797228	0.777371	0.292655
cicin01g60440	9	like fertile	like fertile	17.3917	13.8815	9.75366	8.22105	7.33153	5.79452	3.94664	2.16999	9.66306	7.79499	6.43863	5.10336	5.10955	3.61927	2.01105	1.28412	10.0982	6.85868	5.5393	4.1886	4.27315	2.83755	2.00617	1.54804	-0.777146	-0.292099	-0.615115	-0.269387	0.148627	1.02499	0.780131
cicin01g60490	5	like fertile	non-DE	0.846013	0.92463	3.29126	35.727	64.3073	31.4468	1.9937	0.316135	1.21981	0.710024	0.545495	2.33945	3.1469	1.3653	0.318748	0.0959496	1.12785	0.851089	0.591553	0.580833	0.513116	0.24314	0.153452	0.100268	-0.624426	0.63087	1.74145	-0.972578	-0.797597	-0.682749	0.705027
cicin01g60870	6	like fertile	non-DE	0.0763109	0.160328	0.153712	1.30708	3.15876	58.4033	100.164	20.2041	0.360474	0.326533	0.254302	0.309326	1.22277	19.4316	18.9474	1.61043	0.559346	0.212226	0.348272	0.381496	0.467496	0.806808	1.4008	1.72267	0.206397	-0.0845101	-0.145186	-0.00804161	0.0615892	0.0183154	-0.0485637
cicin01g61170	7	like fertile	like fertile	11.873	10.5835	12.5112	24.7607	27.2526	17.6836	36.9135	126.908	11.1555	10.1923	9.56791	16.3306	17.5732	39.5344	74.288	146.87	11.5252	10.8212	11.4748	12.1158	17.5463	32.2406	77.9538	124.249	3.42663	-0.572975	0.23604	-0.00853505	-1.41833	-1.26156	-0.401272
cicin01g61290	7	non-DE	non-DE	1.16561	0.567712	0.992814	1.35435	0.95141	1.94305	3.8721	22.1724	1.27289	0.979471	0.834215	0.786838	0.974528	1.44203	1.24666	1.12539	1.29416	0.83693	0.829933	1.15642	1.30287	1.16318	1.46943	1.38689	0.506559	-0.065389	-0.18942	-0.180187	-0.443063	-0.114336	0.485835
cicin01g61310	7	non-DE	non-DE	4.05522	3.07865	2.74094	2.84488	3.03896	3.58933	10.5295	37.1453	3.81039	4.29653	4.9487	3.54244	3.07355	3.9218	3.73818	3.64223	4.36191	4.68134	3.89302	3.43098	3.4939	3.11485	3.64779	3.60891	1.63122	-0.41836	-0.260174	-0.714262	-0.0267484	0.803577	-1.01526
cicin01g61610	8	non-DE	non-DE	0.0221348	0	0.0111162	0.0826778	0.135216	0.0142246	0.893046	28.4188	0.0577946	0.0216151	0	0.0217901	0.0372535	0.0363391	0.0421761	0.0328197	0.0623962	0.0104285	0.0296641	0.0748694	0.0619583	0.0570673	0.0573105	0.0481672	1.13533	-0.229055	-0.252369	-0.0855698	-0.196558	-0.221419	-0.150359
cicin01g61860	Unassigned	NA	NA	41.2488	238.799	1093.2	703.691	431.471	238.179	309.913	136.199	28.2691	47.8347	112.945	296.81	231.919	171.226	124.798	86.2043	27.6279	32.8707	94.9905	121.363	123.14	97.4348	67.6168	62.0353	1.65494	-0.768409	-0.788748	-0.919086	0.94574	-0.537911	0.413474
cicin01g62140	Unassigned	NA	NA	1.71196	1.46584	5.2529	9.7869	5.06873	7.17904	12.2675	6.45966	0.769181	0.677881	1.20644	0.843035	1.7938	15.5038	12.8568	1.75026	1.67923	0.640698	1.25148	0.963116	2.28087	7.89077	5.60161	2.16827	0.099222	-0.385564	-0.868731	-1.09997	-0.195631	2.26415	0.186529
cicin01g62250	8	like fertile	like fertile	3.09962	2.30737	3.16807	4.86696	3.81132	1.43605	2.63978	13.8446	5.6864	4.96751	2.9281	3.40324	2.47579	3.74601	2.1933	19.0585	3.69431	2.94978	2.06448	2.306	2.1834	1.9339	5.35121	26.1644	1.692	-0.339515	4.46689	-0.901335	-2.73577	0.7936	-2.97587
cicin01g62330	9	like fertile	like fertile	75.9303	46.8961	37.8748	30.4756	27.5776	20.6333	17.1366	6.32696	110.238	92.9779	83.7272	60.6039	57.7656	62.2295	46.1628	14.0397	128.131	116.283	100.638	101.335	115.306	113.322	63.4091	25.4656	-1.09625	1.99039	1.43547	-1.48794	3.61956	-2.84362	-1.61762
cicin01g62490	Unassigned	NA	NA	13.4612	2.43175	0.962685	2.29939	2.33905	0.445629	0.468744	0.542966	10.8943	0.432258	0.248191	0.125939	0.251547	0.111609	0.395159	0.923541	10.8431	0.520501	0.168165	0.0976979	0.159041	0.319292	0.676565	0.720412	0.0272813	-0.215525	-0.251114	0.350928	-0.251114	0.590657	-0.251114
cicin01g62510	9	like fertile	like fertile	345.737	220.201	164.661	104.957	104.88	75.2744	53.4428	28.3661	432.407	228.271	176.06	126.59	118.778	68.072	46.1481	23.3893	430.884	196.188	161.093	134.026	112.027	86.7952	48.4312	15.2711	1.35184	-0.299867	2.34058	0.192733	-1.55528	-1.16224	-0.867768
cicin01g62540	9	like fertile	like fertile	223.47	175.891	118.929	80.8373	82.0407	59.4215	39.9416	16.5393	276.81	177.123	122.469	98.9919	89.315	51.0081	27.3003	10.2103	297.839	152.418	114.324	90.1548	80.9173	55.4062	29.881	7.16492	-0.126372	0.155809	-0.670925	0.69444	-1.2227	0.575833	0.593914
cicin01g62550	9	like fertile	like fertile	283.003	226.194	163.246	109.854	108.996	76.0732	50.0175	22.0298	257.24	165.066	116.814	93.6759	83.7302	43.2461	22.1465	6.42427	265.586	151.168	113.591	86.5549	75.2358	48.1875	23.7459	4.42844	-0.753064	0.361812	-0.236547	0.777506	-1.28825	0.239082	0.899458
cicin01g62560	5	like fertile	non-DE	0.226401	0.565435	1.66148	5.71342	6.37519	5.95026	1.34975	0.373637	0.578252	0.546307	0.770367	7.0628	13.4818	4.32038	1.12402	0.375473	0.538337	0.405368	0.75527	1.06035	1.75452	0.932855	0.513174	0.373755	0.266935	0.167182	-0.313572	0.261269	-0.169068	0.147986	-0.360731
cicin01g62590	7	non-DE	non-DE	4.77808	4.49211	8.31193	1.76915	2.50554	5.33835	15.8575	36.0758	6.21551	6.37543	8.01775	10.158	3.38069	5.15665	4.37463	4.15198	4.67381	6.40475	6.92769	4.88332	1.78166	1.30988	2.14569	2.51027	2.56244	0.0423133	-0.518702	-0.541016	-0.542249	-0.37761	-0.625177
cicin01g62880	10	like fertile	like fertile	2.38131	2.07481	2.75914	7.83832	17	31.3966	39.0353	53.8027	1.80688	2.20047	1.76765	7.42655	25.2406	55.093	80.2681	94.3737	2.33973	2.36101	4.16978	11.219	34.4646	57.2772	87.5199	65.0079	3.91104	-2.15157	3.42635	-0.70533	-2.46111	-2.28384	0.264465
cicin01g63080	9	like fertile	like fertile	16.8949	16.721	9.9272	7.95497	7.20442	5.92379	3.84313	2.17719	18.0443	12.0515	10.133	5.86342	6.46455	3.82178	2.29882	1.16565	16.2437	10.655	8.54969	6.70387	6.27437	4.59391	2.55812	0.939513	1.24776	-0.171433	-0.859544	-0.57651	-0.250761	0.982343	-0.371855
cicin01g63110	1	like fertile	like fertile	9.16566	3.23947	0.336572	0.174621	0.423622	0.0467036	0.16577	0.700456	12.348	5.01669	1.04727	0.109628	0.177479	0.0433274	0.181071	0.0965806	16.5189	5.34727	1.11554	0.0624433	0.16148	0.17794	0	0.0450084	0.359153	-0.11527	-0.11527	0.0501706	0.0517564	-0.11527	-0.11527
cicin01g63690	5	non-DE	non-DE	0	0	0.291586	3.57256	3.73788	1.38537	0	0.033305	0.0347379	0	0	0	0	0.0297876	0.0293962	0	0	0	0	0	0	0	0	0	0.0882093	-0.0547746	-0.0547746	0.0910369	0.00484722	-0.0197695	-0.0547746
cicin01g64000	Unassigned	non-DE	non-DE	0	0.0935514	0.0234714	0	3.12501	0.0300345	1.68832	101.301	0.0447398	0.178183	0.15011	0.113759	0.630633	24.1616	135.509	345.242	0.104425	0.0660577	0.0995927	0.162365	0.477588	24.3808	201.752	333.884	8.28438	-1.10124	0.361014	-1.62285	-2.03672	-1.84787	-2.03672
cicin01g64010	7	like fertile	like fertile	0	0.0348123	0.0723086	0.0890969	0.558322	6.08242	13.4657	33.3263	0	0.067933	0	0.266412	1.55321	12.2574	37.6671	112.949	0.0334312	0.0983256	0	0.200527	2.49138	24.2924	49.3399	131.443	0.495427	-1.93406	0.635747	6.4885	-1.83075	-1.84875	-2.0061
cicin01g64190	1	like fertile	like fertile	42.4023	70.9472	6.10595	1.63569	3.5667	2.88483	2.21318	1.82502	34.8558	109.226	23.6201	4.08264	5.77508	3.56742	3.36356	6.4175	22.0621	77.5486	27.9459	3.32893	5.14001	2.89567	5.25624	10.7261	-1.28273	-0.193076	-1.53254	0.992668	1.53601	-1.21721	1.69688
cicin01g64230	3	like fertile	like fertile	338.626	491.618	1012.4	491.957	342.195	59.2267	23.9121	20.764	380.87	442.315	435.636	451.416	167.335	31.887	24.4217	19.8514	347.92	331.588	370.525	321.021	98.6608	23.9773	17.4755	16.179	-0.456349	0.976709	1.70953	-0.168656	0.0874572	-0.810358	-1.33833
cicin01g64260	4	non-DE	non-DE	8.1299	8.14573	13.5919	28.6331	18.5969	7.37784	5.34746	5.21956	13.7913	13.6735	16.3373	15.1518	14.7782	13.3829	10.6282	7.94514	13.8569	15.9878	13.6984	11.1316	10.8888	9.04444	9.9372	10.3325	-1.4372	0.144467	-2.29569	-0.874443	-0.103229	0.7771	3.789
cicin01g64640	3	like fertile	like fertile	21.5734	156.994	1704.1	825.568	330.745	28.8302	15.1463	16.3462	16.9387	33.8624	87.5118	394.595	99.6	15.258	14.1087	17.7845	19.4253	14.4946	59.4737	62.8147	37.5397	18.4253	16.7959	14.9493	-2.11897	4.00481	-1.69774	-2.85723	1.42674	0.74107	0.501329
cicin01g64790	2	like fertile	like fertile	183.499	290.656	323.849	78.2341	63.0325	48.7348	53.4715	36.684	122.332	271.447	404.909	280.947	93.7886	51.218	50.9681	55.5379	53.5208	147.705	205.257	126.847	43.7799	34.2546	30.2197	26.4119	-1.31144	0.731655	-0.648264	0.22787	0.609756	0.3826	0.00781997
cicin01g65160	9	like fertile	like fertile	5.13607	3.65424	4.28204	2.3145	2.25253	2.32559	1.66812	0.763143	4.97656	3.24103	3.2045	3.0313	2.02881	1.2798	0.882872	0.5218	5.1399	3.39421	2.92788	2.84098	2.44276	1.7492	0.964887	0.655247	-0.215678	-0.150964	-0.27076	0.407324	-0.260623	0.783762	-0.29306
cicin01g65590	Unassigned	NA	NA	4.3158	3.14704	1.33442	1.84306	2.86724	8.4176	10.8384	13.3376	3.65586	3.33376	1.37368	1.36819	1.55076	3.38538	2.50831	0.578044	3.88847	2.94551	1.27856	0.664375	0.471487	0.830469	0.418674	0.600768	0.0700326	0.243609	-0.175602	0.0382319	-0.019447	-0.15896	0.00213564
cicin01g65640	10	like fertile	like fertile	9.25208	8.60873	12.3425	36.2498	39.1334	61.1671	108.185	125.756	10.2979	7.54826	12.5089	21.9142	35.1287	46.3858	39.9463	34.9076	7.43916	8.471	13.2907	13.3948	26.623	20.7277	31.9265	74.5592	0.137032	-3.14741	0.272212	2.348	-2.08519	1.19289	1.28246
cicin01g65890	7	like fertile	like fertile	5.82138	7.12839	9.70962	17.2422	19.7687	30.4253	48.7108	404.46	4.01318	6.29503	8.48119	13.0017	22.4723	42.1389	210.955	853.75	5.0523	8.6414	12.3676	15.9304	22.628	60.5701	328.413	798.818	0.532162	2.88873	1.2144	-2.71711	3.29566	-4.11122	-1.10262
cicin02g00200	10	like fertile	non-DE	17.7436	24.9549	8.25887	20.4391	33.3866	79.3794	134.095	104.321	15.4142	37.1606	16.7133	48.3657	94.8538	102.024	106.124	34.765	15.7064	20.0732	23.0182	41.2139	59.4336	52.4045	35.4395	10.1416	-0.892131	1.40628	-1.14577	-1.05338	1.12654	1.38458	-0.826113
cicin02g00210	9	like fertile	like fertile	20.7173	15.699	8.94544	5.41595	3.40175	2.82981	1.68669	0.763142	13.9281	7.26562	3.74435	2.00228	1.27456	0.753059	0.447309	0.361198	12.7128	7.42693	3.8227	2.61159	2.10887	1.16254	1.11713	0.769853	-1.85116	1.03434	2.69186	0.26654	-1.62502	-0.703933	0.18737
cicin02g00240	6	like fertile	like fertile	0.26762	0.517672	0.554725	1.35076	2.02803	6.94678	7.29259	1.91192	0.656913	0.273968	0.7024	0.971886	3.41259	8.87542	4.08296	2.09657	0.284561	0.592174	0.972699	0.996921	5.18502	6.04664	3.22792	3.1804	-0.356803	-1.08866	1.02193	2.08841	-0.905805	0.188023	-0.9471
cicin02g00420	6	like fertile	non-DE	12.001	7.15788	4.17921	6.45654	14.7731	57.0594	45.2816	29.3552	7.4051	7.36895	5.23188	13.1421	42.5423	42.7881	19.9168	14.3904	4.31806	5.28617	1.8038	4.58563	23.8379	18.5538	9.15742	7.72495	2.48768	-1.37481	1.44503	-0.0325192	1.52102	-2.23883	-1.80756
cicin02g00540	Unassigned	NA	NA	1.21539	2.9344	5.89524	4.04682	2.43999	4.36932	10.3171	7.89932	0.781988	0.688519	2.41523	1.28933	0.363609	0.951823	1.08565	1.08173	0.54346	0.338677	1.20183	0.645592	0.337814	0.281579	0.552144	0.809606	1.93025	-0.767801	0.766882	0.695721	-0.0952872	-1.16983	-1.35994
cicin02g00690	4	non-DE	like fertile	8.37648	10.701	55.3238	139.16	127.275	30.5416	8.83311	7.53938	9.96724	8.0086	7.16045	11.2427	20.2138	8.4634	5.93766	4.57761	9.71887	9.99401	9.7842	12.5789	13.8602	8.47618	6.87755	4.70142	-1.64331	0.668047	0.35149	-0.209807	0.243054	0.982124	-0.391603
cicin02g00750	Unassigned	NA	NA	3.87271	1.93181	10.1453	9.21114	7.05537	8.14761	13.4362	17.3931	2.7805	4.55138	5.50093	7.48207	8.12497	13.9279	11.8686	17.6517	6.08393	7.32231	8.67169	8.42809	11.0638	12.3426	27.3336	54.3525	-0.384912	-1.1498	-0.999307	-0.0454042	-0.612782	2.14949	1.04271
cicin02g01010	5	non-DE	non-DE	18.5454	18.5162	254.134	547.225	473.42	153.016	86.7676	194.702	15.6562	21.4071	26.7086	93.807	120.194	86.9452	155.961	282.802	20.2274	20.4117	45.4899	66.5562	81.4736	102.562	187.392	228.494	0.664185	0.537114	2.64728	-1.73614	0.879621	-0.956795	-2.03526
cicin02g01100	10	like fertile	like fertile	0.212129	0.35291	0.440046	1.13845	4.64478	8.51977	9.24595	15.9343	2.98724	1.33927	1.11594	2.51068	4.41071	7.12078	11.3707	20.4876	2.60076	2.40835	2.9762	4.39257	6.47982	5.05053	7.52238	10.7883	-1.08048	0.922934	-1.05288	0.0427018	1.2327	-0.0124722	-0.0525082
cicin02g01170	Unassigned	NA	NA	9.14303	2.12573	2.19539	3.15876	6.74699	88.5309	126.881	10.7436	1.8672	2.88939	2.08443	10.6452	32.0524	79.3498	39.2333	11.8292	7.70312	2.97823	5.29012	20.8908	54.6269	44.0374	8.83118	4.7624	-0.813503	-0.0907501	-0.657443	0.641115	0.908821	-0.510598	0.522358
cicin02g01370	7	non-DE	non-DE	26.5472	39.3422	28.1364	17.7278	22.6507	81.0813	172.019	236.6	17.7719	21.9925	25.3226	18.4822	20.265	36.3923	45.7603	47.3157	7.95028	8.68781	9.94984	8.60385	9.37455	10.2353	12.1777	14.5252	-0.350584	-0.248491	-0.712668	2.42396	-1.62153	1.84786	-1.33856
cicin02g01410	1	like fertile	like fertile	16.8193	19.106	1.80495	0.608684	0.68484	1.49618	0.54734	1.64342	5.95194	19.1476	7.03604	1.66457	0.981654	0.901699	1.52496	1.69974	1.66337	13.2941	8.93606	2.24597	0.91051	1.63064	0.952577	1.85146	1.90339	-1.5371	1.93108	0.647455	-1.38529	-0.920809	-0.638728
cicin02g01760	10	like fertile	non-DE	1.24502	0.904895	0.714311	0.913501	3.52036	5.89063	15.3556	9.85854	1.40861	1.44739	1.83278	1.74923	2.09626	6.40272	8.22632	6.7556	0.0909784	0	0.0735163	0.408413	2.10817	3.60308	5.61593	1.96933	1.70419	-0.847797	-1.44576	0.136384	-0.402905	0.846049	0.00983646
cicin02g02020	10	non-DE	non-DE	3.81551	3.34882	3.08362	2.87288	3.44557	15.555	24.9963	18.5508	2.41023	2.17205	1.6417	1.72933	1.91917	5.25884	5.08042	3.08343	3.21987	2.55531	2.08876	2.51529	2.68764	2.25165	2.55462	2.74634	-0.705388	-1.13317	0.231882	-0.211964	0.699263	0.317326	0.802047
cicin02g02340	10	like fertile	like fertile	4.08186	4.7812	3.89632	6.67928	10.1959	73.1924	94.822	89.062	2.9816	5.13623	3.69567	4.94454	12.6526	76.8477	74.1971	39.6451	7.8424	9.94619	7.32595	7.30761	21.4269	62.0828	75.7326	78.1399	-0.165947	-0.108244	-0.297488	-0.196519	0.842607	-0.0439377	-0.0304716
cicin02g02360	7	non-DE	non-DE	33.4128	28.3925	25.8514	27.7395	27.6221	43.8382	183.59	508.17	22.2613	19.8246	17.6482	18.1763	19.7812	26.44	38.4834	28.7466	28.0243	24.9627	18.9513	16.4161	18.7073	16.0193	14.9095	23.3201	0.891994	0.67456	0.225572	-0.429313	0.186878	-2.07467	0.524979
cicin02g02390	7	non-DE	non-DE	0	0	0	0	0.453687	0.786419	5.43757	21.4021	0.0794008	0	0	0	0	0	0.165932	0.245967	0	0	0	0	0	0	0	0	0.738471	-0.123078	-0.123078	-0.123078	-0.123078	-0.123078	-0.123078
cicin02g02460	7	non-DE	non-DE	5.99302	4.2981	4.7809	7.98793	6.16359	8.40884	17.7364	39.9369	4.57253	4.89183	4.89482	4.14709	4.80459	7.0888	6.06646	5.17227	4.77444	6.11914	6.4215	4.66399	5.39311	5.0198	5.67598	7.99357	1.58864	-1.20259	1.41887	-0.577116	-0.762926	0.0770631	-0.541943
cicin02g02590	7	non-DE	non-DE	3.61538	2.77844	2.64793	3.52423	3.60987	7.13004	20.1041	22.0127	1.66753	1.26212	1.25643	2.24705	1.83447	4.93654	5.81224	5.26606	1.86107	1.34413	0.687192	2.55882	3.21607	1.80637	3.29598	3.66366	1.90454	-2.00452	0.881056	0.0508733	1.336	-0.411709	-1.75624
cicin02g03120	Unassigned	NA	NA	0.784816	1.23037	1.15181	1.17224	3.35399	75.6103	157.295	54.7351	0.66457	0.688318	0.825543	2.77874	17.0247	62.0783	46.4968	7.64659	0.591322	0.943122	1.15488	3.52337	23.8012	40.6459	22.6023	3.81542	1.76605	-0.894049	2.21442	-0.778076	-0.15857	-1.04749	-1.10228
cicin02g03160	4	like fertile	non-DE	0.173814	0.67115	50.5548	147.381	79.4407	6.91819	0.161473	0.288247	0.156753	0.238163	0.400536	6.75852	12.2363	1.31091	0.37356	0.279089	0.106961	0.0910383	0.553681	0.342383	0.998219	0.250919	0.171902	0.109415	0.135322	0.0154027	-0.0241099	-0.0394326	-0.00866933	-0.0280087	-0.0505045
cicin02g03820	10	like fertile	non-DE	38.0494	41.9176	39.2134	28.8705	32.6757	103.101	262.959	212.665	33.6195	31.4134	31.857	32.7359	62.2972	137.671	181.484	69.3132	31.8502	31.3562	28.8528	33.6411	71.841	96.1469	91.3276	38.1989	1.26651	-1.08725	2.52986	-0.760674	-0.0743992	-0.570606	-1.30343
cicin02g03830	9	like fertile	like fertile	264.079	206.489	145.047	77.765	85.0856	57.1448	38.1156	15.2522	179.232	115.398	79.6381	61.7941	51.0447	25.4938	15.4076	8.33578	87.5746	44.3948	40.4726	31.3824	25.5833	21.6312	7.47091	1.88143	1.61294	0.647707	-1.15235	0.47204	-0.969456	0.122775	-0.733654
cicin02g03840	9	like fertile	like fertile	133.915	92.3983	90.0095	91.0485	129.582	128.014	61.6207	23.0605	119.032	67.6521	64.4293	65.1007	108.785	63.1908	27.1136	17.9021	87.9157	51.9646	46.4616	56.3178	67.0627	55.8663	23.8739	15.036	0.689003	-0.779872	-0.129156	1.39779	1.03361	-0.774911	-1.43647
cicin02g03920	10	non-DE	non-DE	0.625476	0.378399	0.410272	3.18163	10.7806	16.0226	27.918	24.0341	0.53709	0.765998	1.16462	6.31607	18.9819	15.6372	18.4229	11.929	0.639462	0.72005	1.91204	5.87139	17.4456	11.4432	11.6887	7.54496	2.36764	-1.26716	-1.17139	1.87526	1.07014	-1.3564	-1.51808
cicin02g03950	9	like fertile	like fertile	57.3234	43.3406	37.386	27.9484	25.3146	26.2607	18.6506	5.81255	73.2977	45.2701	31.9728	21.8742	23.7073	20.0527	11.8228	7.24964	31.2766	21.23	16.9536	17.7227	15.44	12.7641	6.11614	3.97719	-1.52481	1.19041	-1.11655	0.588447	-0.460925	1.61527	-0.291839
cicin02g03960	9	like fertile	like fertile	11.427	11.9042	5.93119	5.3949	5.3735	4.247	3.11574	1.03511	14.6506	11.1733	12.2516	9.92566	9.04064	6.91294	6.14609	4.82784	10.7037	7.03254	7.57435	6.27555	6.86545	5.0091	4.32408	2.96748	-0.367802	-0.255979	-0.355297	-0.378035	-0.498488	1.25239	0.603209
cicin02g04130	3	like fertile	like fertile	9.59975	15.0725	23.69	15.4661	10.376	4.38906	3.47139	4.75912	5.75877	7.23867	10.5926	8.32995	4.34515	2.6813	3.74129	3.57275	8.97522	9.15162	10.2241	7.36874	4.4973	3.76578	4.08578	3.71709	2.95862	-0.0145779	-0.963137	-0.823027	-0.0473706	-1.22979	0.119283
cicin02g04540	2	like fertile	like fertile	193.108	675.343	269.612	0.963478	1.01682	1.60146	2.1867	3.43659	66.5955	293.48	340.13	16.5943	2.14511	2.69824	2.41552	3.89856	10.8882	257.338	257.575	5.90352	2.06643	3.02459	3.3221	4.94216	1.63829	-0.442199	1.90279	-0.398579	0.00787153	-1.12362	-1.58455
cicin02g04600	6	like fertile	non-DE	0.0271283	0.0573928	0.0249383	0.609473	1.33141	2.71232	4.9788	7.10794	0.0324144	0.0715757	0.104068	0.239053	0.669686	1.35504	1.16988	0.124541	0.0238637	0.0908905	0.0392682	0.0798444	0.294439	0.3447	0.331654	0.252872	-0.0240549	0.14433	-0.0240549	-0.0240549	-0.0240549	-0.0240549	-0.0240549
cicin02g04860	5	like fertile	non-DE	14.4036	11.284	63.5976	266.14	319.479	143.208	23.7809	20.021	9.47458	17.0603	39.5468	64.4686	86.9324	36.502	31.8166	21.691	15.6808	24.885	72.3875	42.9153	27.6412	27.4165	21.722	21.8642	1.7905	-1.06543	1.84688	-1.80449	0.255836	-1.32382	0.300523
cicin02g05250	6	like fertile	like fertile	15.8885	17.0919	19.3146	24.5128	27.2826	145.57	393.591	220.687	18.1021	22.7278	22.3334	27.4215	27.9593	224.614	247.601	30.3001	19.3694	20.1951	24.3771	28.5265	46.9378	95.8529	99.8856	22.5193	-1.14758	0.852671	-1.1522	0.601148	0.138981	0.936637	-0.22966
cicin02g05300	8	non-DE	non-DE	1.26424	2.06276	2.49983	2.23626	2.5627	2.32487	5.26798	32.1877	1.86284	1.37514	2.17355	1.72691	2.41873	3.50467	2.67945	2.77209	2.35668	2.02265	2.37402	2.71567	3.34212	3.54541	4.34083	3.02557	4.53079	-0.95403	-0.509425	-0.0277013	-0.998072	-0.79469	-1.24687
cicin02g05840	10	non-DE	non-DE	10.7553	11.7121	10.9231	13.8332	20.8324	105.373	195.595	114.096	6.91445	8.45843	10.0265	15.9195	50.3794	108.999	79.3823	37.3748	9.41124	11.4404	13.5181	24.9542	64.8402	65.3532	53.1249	38.8085	-0.687975	0.315755	-0.881024	1.64774	0.943829	-1.05069	-0.28763
cicin02g05960	8	non-DE	non-DE	2.2564	0.623442	0.136978	0.180687	0.405186	0.79074	0.943715	6.76131	1.99376	0.709056	0.195642	0.417877	0.191373	0.80185	0.43441	0.116372	3.2086	1.22765	0.537353	0.211813	0.125592	0.188529	0.167434	0.0925259	1.71749	-0.442913	-0.609204	-0.452275	-0.545116	-0.189532	0.521549
cicin02g05980	9	like fertile	like fertile	18.9894	14.6871	12.8479	12.8629	10.5655	8.47647	5.39303	2.93877	17.3673	11.335	10.6997	8.05386	9.23207	5.92879	3.06689	0.947779	16.4772	11.9919	9.94528	8.17078	8.39999	5.90393	3.5271	1.57375	-0.496126	-0.422988	-0.770978	0.408874	-0.992208	1.31685	0.956581
cicin02g05990	1	like fertile	like fertile	273.097	189.472	0.210608	0.0419143	0	0.19213	0	0.0662901	137.777	221.835	11.0772	1.59908	0.287843	0.0841061	0.0959919	0.116362	136.064	212.443	23.9583	0.271449	0.0280065	0.145623	0.0284907	0.098086	-0.0364512	-0.0364512	0.035949	-0.0364512	-0.0364512	0.146307	-0.0364512
cicin02g06130	9	like fertile	like fertile	52.2259	42.5743	28.756	18.9984	19.2824	15.1697	9.33121	4.1182	33.7566	26.1547	17.2782	15.8342	12.8763	8.21327	3.98032	1.95842	34.4295	22.3523	18.1156	15.3237	12.1685	10.2234	4.2473	1.57938	-0.578416	0.55694	-0.678445	0.449472	-0.184926	0.932013	-0.496639
cicin02g06300	5	non-DE	non-DE	0.5247	0.900717	3.29163	23.1022	36.4737	13.4878	0.397946	6.70986	0.385476	0.558441	1.50736	8.85643	11.5551	1.4526	5.01501	23.427	0.433116	0.93013	3.90741	7.88642	6.70771	1.56685	13.759	31.8287	-1.35767	-1.38855	-0.465727	2.34453	3.27267	-1.45305	-0.952209
cicin02g06340	8	non-DE	non-DE	14.2916	10.8699	16.9796	13.4931	12.3023	15.6053	29.0263	119.862	15.1904	15.7956	16.0655	17.8112	18.4203	20.3485	20.792	24.2392	17.2424	16.4598	15.5445	13.4579	16.4582	17.0681	22.5521	31.1162	2.76235	-2.33858	-0.199327	-1.17909	-0.160935	0.621718	0.493865
cicin02g06390	3	non-DE	non-DE	1.74646	10.8844	36.4095	17.9692	5.42976	1.55499	2.14926	4.98467	1.26056	1.4322	3.57068	2.26991	1.87085	2.34385	3.93175	6.58855	1.06155	1.09253	1.76035	2.00016	1.9339	2.3396	4.74285	6.11657	1.11955	-1.40434	1.43802	-0.431753	-1.97798	1.04643	0.210088
cicin02g06570	Unassigned	NA	NA	0.520549	0.374207	0.901779	7.35628	5.60584	1.91747	0.696918	1.13304	4.99852	4.543	3.7885	3.19857	2.41046	3.93548	3.129	4.17388	2.93909	2.31902	2.16327	3.49828	4.49162	4.17659	5.23045	2.9704	-0.507908	0.382	-0.496714	1.2399	0.0971851	-0.684612	-0.0298539
cicin02g06610	2	non-DE	non-DE	3.76585	19.9759	17.8108	1.41203	1.73405	1.67165	1.53403	2.00028	1.62696	2.33023	3.85147	2.25589	1.4048	1.60116	1.53663	1.94092	2.03842	2.17345	1.82113	1.90402	1.7183	2.08215	1.99338	3.27077	-0.766996	0.00856648	-1.5904	0.710159	0.391417	1.03493	0.212329
cicin02g06750	7	non-DE	non-DE	0.844081	0.836624	0.875263	0.560841	1.91854	4.06153	26.5912	200.6	2.03116	1.54408	1.23785	1.19637	0.993711	2.36442	3.4859	2.62905	1.99872	1.4478	1.62213	1.75945	1.96331	1.59273	1.87246	1.93632	7.5058	-1.85592	4.61761	-1.8546	-1.8192	-3.12204	-3.47164
cicin02g06920	1	non-DE	non-DE	15.2481	16.4686	1.3628	0.628309	0.439862	0.133572	0.578934	0.500826	0	0	0	0.0702244	0	0	0	0.0857197	1.46286	5.03647	0.893742	0.281711	0.123789	0.0673722	0.214239	0.0880461	0.749735	-0.150857	0.00455097	-0.150857	-0.150857	-0.150857	-0.150857
cicin02g07050	4	non-DE	non-DE	0.0543563	0.0299773	12.74	14.1927	3.74665	0.0795073	0	0.0565576	0.424895	0.899709	0.440761	0.673315	0.0758609	0.0269028	0.0242635	0.0340158	0.105058	0.498275	1.03905	1.66588	0.0491225	0.026735	0.0350434	0	0.275977	-0.0459962	-0.0459962	-0.0459962	-0.0459962	-0.0459962	-0.0459962
cicin02g07070	7	non-DE	non-DE	1.41367	0.831818	0.825636	2.10554	1.9031	3.3415	3.99698	14.2723	4.5275	4.80132	5.79078	5.49917	5.57747	6.52088	5.98694	5.95436	5.52674	6.18362	6.1527	7.27151	7.36256	5.16448	7.36715	6.89481	0.247925	-0.651346	-0.283756	-0.431702	0.220933	0.130824	0.767121
cicin02g07110	9	like fertile	like fertile	212.244	197.503	136.241	95.2138	89.1759	65.5371	47.3775	26.4121	232.387	168.817	122.976	104.478	87.5192	62.1659	45.8197	33.5894	224.547	140.853	106.773	81.2241	73.9122	61.4854	38.6044	21.3627	-0.123811	-0.694085	-0.258001	0.847368	-1.39922	2.90946	-1.28171
cicin02g07210	1	like fertile	like fertile	51.6566	33.018	0.513246	0.13723	0.234365	0	0	0	87.4915	45.451	5.90819	1.13469	0.141607	0.137685	0.0559252	0.114648	79.4643	57.2114	5.68672	0.378229	0.245991	0.119195	0.112055	0.178114	-0.0706773	-0.0706773	-0.0706773	0.0273462	0.272455	-0.0170915	-0.0706773
cicin02g07220	2	like fertile	like fertile	145.784	971.514	860.569	148.415	177.992	160.582	128.665	197.513	70.1978	200.13	700.56	543.56	210.935	162.092	220.327	315.361	62.9856	185.599	498.816	394.04	179.477	206.183	230.859	314.895	1.01393	1.10252	-2.92714	1.4867	2.50425	-1.51846	-1.66179
cicin02g07310	10	like fertile	like fertile	14.7796	14.7106	19.8095	37.1423	55.8663	68.4881	57.1432	93.2451	14.0697	14.1606	18.6145	22.6274	30.2994	38.7131	47.0199	66.9704	14.1199	15.5432	20.0407	24.6362	34.9813	40.2849	57.8588	80.844	0.170678	-0.656098	2.48787	0.181175	-0.816365	0.277023	-1.64429
cicin02g07390	Unassigned	NA	NA	12.501	41.6931	127.93	100.838	114.657	105.743	63.6529	61.0009	5.58224	11.2884	24.7865	86.2797	115.889	72.0877	49.1099	82.6264	6.2579	8.60257	20.9693	28.2412	37.4087	24.9957	27.5169	72.4486	2.89759	-0.295774	0.163508	1.93967	-0.679102	-2.66313	-1.36276
cicin02g07480	9	like fertile	non-DE	4.17253	3.52683	4.02876	1.83423	1.78322	1.72994	2.00576	0.192601	1.57118	1.29963	0.645926	0.719416	0.42982	0.761433	0.165254	0.115837	0	0	0.0963659	0	0	0.0910435	0	0	-0.512209	-0.133369	-0.512209	-0.422534	-0.512209	1.86036	0.232169
cicin02g07510	9	like fertile	like fertile	6.44082	4.8646	3.78148	3.49223	3.66255	2.71752	2.03712	0.930875	10.4092	7.14762	5.44373	5.19564	5.18392	3.94987	2.32449	1.79472	7.09532	4.54391	3.9229	3.02366	2.98685	2.16386	1.2862	0.831552	0.0484109	0.0744436	-0.388521	0.0655398	-0.242265	0.503334	-0.0609421
cicin02g07690	8	like fertile	non-DE	3.93841	2.95403	2.87684	1.51153	4.17165	3.20484	5.38013	14.4783	4.05725	4.07974	4.34682	4.1864	4.11357	4.85049	12.1368	33.0115	5.42349	5.60981	9.97207	16.2029	11.2139	16.7438	15.822	15.4729	0.0184991	-0.879035	-0.365919	-0.751061	-0.737278	2.12728	0.587514
cicin02g07880	1	like fertile	like fertile	21.2218	26.8486	5.84487	2.87526	2.30649	1.26735	1.06977	1.94876	5.06716	8.53614	5.82717	3.76328	2.66635	1.64723	1.83594	3.64252	3.75458	7.78079	6.91851	2.50062	1.70013	1.6809	2.30431	4.71155	3.22935	-0.777276	-0.562566	-0.394078	-0.805643	-0.15516	-0.534625
cicin02g07920	Unassigned	NA	NA	101.976	349.164	510.192	46.006	15.6089	2.05027	5.59811	6.4682	103.58	76.6783	160.445	273.897	34.2745	1.76752	0.547372	0.0945014	87.4174	65.3406	69.1051	83.4904	11.896	0.216902	0.102052	0.0902073	0.227295	-0.0631978	0.0599276	-0.104455	-0.0398098	-0.0664735	-0.013286
cicin02g07940	2	like fertile	non-DE	52.217	160.627	259.793	37.2456	36.8138	24.5439	26.9574	30.994	44.0469	58.4276	100.266	94.137	35.9546	25.1519	28.6375	27.2711	42.1279	44.816	45.791	41.7449	28.1823	25.2127	24.9753	24.7346	0.616134	-0.294471	0.181374	0.396272	0.0497115	-0.350058	-0.598964
cicin02g08300	5	like fertile	non-DE	0.0340786	0	0.0983499	4.35233	7.59891	3.63001	0.226428	0.0286258	0	0	0.0348115	0.119445	0.367966	0.368083	0.138194	0	0	0	0.0294673	0.0634021	0.0698439	0.0835192	0	0	0.0270573	-0.0389879	-0.0389879	0.137744	-0.0389879	-0.00884985	-0.0389879
cicin02g08680	9	like fertile	like fertile	73.5374	72.3834	65.5488	51.3033	44.7259	36.9205	26.0025	9.67226	88.6811	94.32	71.223	66.8723	60.2238	50.2215	33.5408	13.3758	112.062	99.534	87.7031	72.7892	77.281	53.0695	31.4784	11.8428	-1.19608	0.710998	-1.07683	1.76317	-0.932238	0.823798	-0.0928205
cicin02g08790	8	like fertile	like fertile	0.936912	1.19139	0.77678	1.3558	1.21866	1.46586	2.33526	9.9134	0.214618	0.305899	0.640072	0.433332	0.755204	1.01619	1.77667	4.05979	1.46392	1.01172	2.56106	2.80917	3.07706	4.91302	4.95556	7.12233	-0.529926	2.28207	-0.871747	-0.543186	0.435818	-0.899476	0.126452
cicin02g08850	Unassigned	NA	NA	1.01177	0.167336	0	0	0.266389	1.46172	5.4099	7.47054	0.113893	0.727896	0.224101	1.7256	21.1055	115.529	139.01	104.235	0.293828	0.364195	0.29518	1.25647	18.2579	49.1913	70.5414	31.0042	-0.0390552	0.00973805	0.0591288	-0.0390552	-0.0390552	0.0873539	-0.0390552
cicin02g08860	Unassigned	NA	NA	0	0.0843419	0.165339	0.196166	0.555776	3.10631	8.44835	16.7103	0	0.152761	0	0.879148	5.60239	34.8291	36.9507	26.601	0.174763	0.106313	0.0678748	0.497193	4.94247	10.7092	18.5123	9.59249	0.0355549	-0.167979	-0.383285	1.24326	-0.134973	-0.209293	-0.383285
cicin02g09270	9	like fertile	like fertile	69.372	73.0659	61.3796	52.9875	45.8175	34.2937	23.3555	10.2205	59.6349	47.7871	42.6719	34.0913	27.332	19.3976	15.1576	6.6667	80.5224	66.9892	56.9681	45.8307	36.7417	23.8875	11.9534	3.67545	-2.22784	2.23896	-1.81805	-1.11574	0.898998	-0.94699	2.97065
cicin02g09790	9	like fertile	like fertile	9.03387	7.63209	5.22262	5.16707	5.50705	3.70012	2.44263	0.961662	18.6214	10.2408	8.40641	6.89422	7.00391	3.88229	2.11522	0.656401	14.5531	8.4609	7.03349	6.52732	5.58703	4.40969	2.44369	0.614017	-0.297754	-0.136576	-0.254534	0.018374	-0.229482	0.580029	0.319943
cicin02g09860	1	like fertile	like fertile	19.5811	7.20154	4.42796	2.5449	4.04078	6.5707	5.85794	1.89256	77.5142	18.6718	9.82475	13.7804	13.4805	11.8546	7.63231	6.05761	39.6773	14.3941	4.03331	4.7687	2.37339	2.0479	2.21002	3.5935	0.0704935	0.122785	-0.0703399	0.0781512	-0.0262589	-0.0116145	-0.163216
cicin02g09930	Unassigned	NA	NA	2.77583	6.3023	1.85466	0.254921	0.33838	0.481496	0.494212	0.525919	1.91469	1.80493	2.1792	0.603648	0.554897	0.659384	0.779804	1.05168	1.15477	1.08672	1.00907	0.548472	0.45911	0.610375	0.685151	1.67197	1.97078	-0.655933	0.65716	-0.355207	-0.415998	-0.54487	-0.655933
cicin02g09950	Unassigned	NA	NA	0.977594	0.870087	0.524586	0.363219	0.684108	4.07099	48.8126	142.067	1.16873	0.805279	0.448292	0.633189	0.702007	4.65775	11.5686	11.7407	1.31728	0.38517	0.416097	0.243043	1.7796	12.8059	18.4976	6.0947	0.551379	0.941017	-0.617048	0.249077	-0.0199718	-0.487405	-0.617048
cicin02g09960	8	non-DE	non-DE	0.0485738	0.0618703	0.0537677	0	0.273651	0	0.785677	100.577	0	0	0	0	0	0.0439419	0	0.20772	0	0	0	0	0	0.0477817	0	0.062444	3.33932	-0.206299	-0.66878	-0.545015	-0.581669	-0.66878	-0.66878
cicin02g09970	8	non-DE	non-DE	1.5091	0.812215	0.491302	0.495762	0.326948	0.674381	1.53226	6.54104	1.30995	0.794019	0.332764	0.379661	0.559497	0.40513	0.318075	0.461321	1.31312	0.393221	0.571117	0.592892	0.37246	0.593187	0.350282	0.246564	-0.102627	0.0524145	-0.717537	-0.271025	0.0521537	0.237751	0.74887
cicin02g10050	2	like fertile	like fertile	63.4915	68.9005	46.6849	2.93017	3.50636	5.78043	17.9278	15.5862	37.0893	62.9662	18.1757	3.34368	1.82792	5.11549	8.34746	2.36628	27.982	58.1484	17.5045	3.36104	1.92826	2.17985	2.12605	2.74759	-0.0876413	-0.0622998	-0.314718	-0.0611442	-0.199274	1.76185	-1.03677
cicin02g10060	1	like fertile	like fertile	298.594	273.153	159.727	15.9645	16.0769	24.8979	70.0914	64.782	159.038	256.127	63.2439	13.8524	6.92004	19.2873	25.1373	15.4751	120.507	224.472	65.267	11.0821	10.6496	10.5551	11.7155	9.1247	0.134758	0.527747	-0.709162	0.714715	-0.214205	1.36646	-1.82032
cicin02g10090	Unassigned	NA	NA	8.3603	20.395	32.0343	32.5644	41.9557	42.6746	42.7827	60.8832	4.90231	11.2781	60.0916	57.1051	43.0011	28.2304	55.6639	51.8607	5.27286	15.305	78.9712	64.7594	31.1728	31.0221	30.9494	42.5875	2.78424	-1.3459	2.26725	-1.33419	0.908559	-2.32687	-0.953094
cicin02g10160	6	like fertile	like fertile	0.0163069	0.0387571	0.0193088	0.0220549	2.16534	15.5913	43.3734	52.2592	0.0172035	0.487908	0.175616	0.46192	13.2948	94.2038	124.187	103.935	0.0172728	0.118537	0.159092	0.375195	24.4129	128.275	175.304	84.0238	5.17408	-0.86469	-0.625777	-0.949086	-0.951491	-0.963884	-0.81915
cicin02g10290	10	like fertile	like fertile	4.84933	5.49195	12.1919	27.608	35.544	31.9161	47.9093	47.4489	4.44498	5.88686	8.02475	16.1672	18.3561	18.9586	29.4362	38.5241	6.22639	8.45705	12.1691	20.1844	20.0563	28.9871	39.0757	37.3085	3.02737	-1.11571	1.01435	0.254911	-0.531444	-1.01296	-1.63652
cicin02g10470	Unassigned	NA	NA	16.1002	11.4219	0.123508	0.213948	0.100415	1.23246	5.97457	6.13568	4.65931	4.51731	0.209332	0.132449	0.260617	4.68172	7.32086	1.93124	4.16362	4.75635	0.350823	0.0502159	0.383395	1.641	2.21247	0.495712	-0.543126	0.696028	-0.734429	-0.781419	1.15643	-0.767533	0.974045
cicin02g10480	2	like fertile	like fertile	66.4875	164.287	252.787	18.4394	12.5573	11.2749	25.8418	39.7761	18.8828	47.8982	62.633	45.356	8.88226	12.6075	21.1952	9.62469	16.2439	54.6115	64.322	32.1892	8.79478	9.8126	13.3507	10.4077	1.06074	-0.567657	-0.42864	0.711811	0.0144481	-0.392858	-0.397841
cicin02g10650	8	non-DE	non-DE	33.6773	24.829	16.7576	14.5336	19.1187	16.0558	19.6923	93.5928	23.9154	19.5675	15.2171	16.5843	15.97	10.5718	7.70318	2.96409	24.2486	18.9176	17.9283	19.0316	19.4966	14.9041	9.92842	2.80688	6.4603	-1.02428	2.3191	-1.16017	-1.53964	-2.21136	-2.84395
cicin02g10670	10	non-DE	non-DE	1.072	0.829056	0.687387	0.976112	1.02787	4.98668	8.62267	7.20785	2.16273	1.49412	1.1077	1.2462	1.07721	1.69591	1.1761	0.343514	1.87462	1.33275	0.77429	0.576251	0.40294	0.157454	0.451295	0.302605	-0.243687	-0.295262	0.152976	-0.307921	-0.242771	-0.226589	1.16325
cicin02g10990	Unassigned	NA	NA	2.0229	2.50467	2.32463	2.82366	3.50424	4.46121	6.90714	10.8241	2.28803	2.38744	3.24349	4.60139	7.08137	9.91413	12.3921	8.80475	2.71865	3.24893	4.13518	5.6	8.29255	10.4342	10.5927	5.21327	-0.977628	-0.717702	-0.426916	-0.374016	-0.203555	1.4968	1.20301
cicin02g11010	8	like fertile	like fertile	0.442436	0.752468	0.504029	0.958171	0.726571	1.07661	1.35693	7.29453	0.24634	0.413241	0.654456	0.422749	0.717573	2.06165	4.08905	5.69365	0.376356	0.913393	1.11863	1.23381	1.31028	2.42048	4.27414	3.6356	-0.672505	-0.250148	-0.308587	-0.459675	0.51658	-0.483641	1.65798
cicin02g11150	1	like fertile	like fertile	78.0878	31.6921	25.0304	22.7603	21.0384	12.3268	9.7643	18.7462	58.3694	15.8759	13.4066	14.9725	13.0066	10.3124	13.6958	21.1924	31.637	18.6709	13.1604	11.5453	11.3964	10.7325	11.4215	23.5424	-2.99134	1.01327	-0.796822	-1.78407	3.84346	-0.667801	1.38331
cicin02g11380	6	like fertile	like fertile	1.27723	0.642208	0.484403	0.746144	2.39097	45.2297	37.0499	0.937198	0.348897	0.405038	0.18659	1.94791	16.0737	24.6433	9.28566	0.643305	0.268747	0.204504	0.191371	1.4131	14.4376	14.3375	4.05392	0.818427	2.35437	-0.931501	0.0495585	-1.26111	-1.193	-0.0126114	0.994289
cicin02g11580	4	non-DE	non-DE	0	0	1.65362	10.0662	13.7601	3.05876	0.225099	0.146069	0.135917	0.101665	0	0.102488	0.262925	0	0.250441	0.0476242	0	0	0.196719	0	0.116567	0	0.252078	0.105109	-0.190338	-0.190338	0.0198989	0.931791	-0.190338	-0.190338	-0.190338
cicin02g11810	10	non-DE	non-DE	0.374231	0.343423	0.411754	0.779041	1.30865	2.31086	4.82203	9.71808	2.18689	1.47378	1.51374	2.36806	2.2757	2.43714	1.77436	1.60986	2.19454	1.06811	1.09527	1.83964	1.60737	1.74429	1.99109	1.4955	1.38505	-0.242885	-0.593755	0.197034	-0.152963	-0.311321	-0.281161
cicin02g11900	8	like fertile	like fertile	17.1146	20.0673	15.3163	16.6916	21.2141	15.4376	73.5392	532.504	21.1912	22.5098	24.2031	24.9246	22.1948	44.9961	155.486	390.696	25.1598	24.386	24.5139	21.3074	20.4981	29.0598	112.14	329.275	-0.640192	1.19059	0.837468	-0.839331	-0.333926	0.133164	-0.347774
cicin02g12000	10	like fertile	like fertile	0.866333	1.6058	1.91072	1.93089	3.22429	9.17325	26.5184	55.554	0.719337	1.72498	2.3475	3.48795	7.06508	21.0705	36.9223	79.704	1.15752	2.28229	3.32944	4.11263	6.65429	17.4057	45.7227	99.7209	4.0892	0.50852	3.81443	-2.27984	0.744146	-3.40373	-3.47272
cicin02g12030	Unassigned	NA	NA	0.564128	0.482697	0.669673	0.940583	1.19373	2.76022	4.64409	3.44732	0.312063	0.39511	0.629738	0.644428	0.888096	2.21332	1.4901	1.16777	0.652049	0.717781	0.770188	1.2456	1.81156	1.966	2.51072	2.40468	-1.18708	-1.75914	1.45261	-2.07474	-0.740554	1.23011	3.07879
cicin02g12120	5	non-DE	non-DE	1.29504	1.17761	2.48137	13.6012	42.5469	24.7225	4.8227	11.7173	0.882467	0.524407	0.568625	2.01836	3.87934	3.16255	4.60142	14.1058	1.15531	0.639701	0.889699	1.25032	1.52993	2.21756	7.08936	20.447	2.34552	-1.34623	3.71817	-1.43592	0.391473	-1.01996	-2.65305
cicin02g12190	Unassigned	NA	NA	230.636	1123.67	1462.88	34.3446	29.9642	0.693033	0.313436	0.49524	70.2063	329.865	509.144	293.957	27.8573	1.45916	0.422048	0.20434	21.4367	244.305	392.481	152.055	12.4947	0.414733	0.32853	0.307475	-0.0324989	-0.0609549	0.128639	-0.0276727	0.214486	0.0640265	-0.286025
cicin02g12260	7	non-DE	non-DE	1.36828	0.665755	0.0888735	0.146761	0.401703	1.59456	6.72332	24.8123	1.9851	1.26169	0.19455	0.158387	0.174208	0.666448	0.890609	0.325536	1.96459	0.62509	0.277136	0.0702894	0.172837	0.0810021	0.0414449	0.131756	0.705606	-0.156344	-0.156344	0.0030403	-0.122067	-0.117547	-0.156344
cicin02g12320	Unassigned	NA	NA	0.481327	0.836967	1.41399	3.26598	4.04048	3.47731	4.95268	2.74893	1.19197	1.65012	2.13322	3.7152	2.46117	2.22006	1.70375	1.92797	1.14655	1.72527	2.01255	2.92352	1.83919	2.28465	2.49627	1.36571	0.157738	-0.284127	1.01221	-0.229411	-0.326628	-0.485936	0.156157
cicin02g12340	10	like fertile	like fertile	1.60311	1.56121	3.63699	3.57284	2.4798	7.01604	15.5976	7.75629	1.05176	1.6918	3.30199	3.05647	2.19781	4.24229	4.29396	3.24666	1.19031	2.06642	3.41844	3.19781	2.56547	2.67214	3.5864	3.05768	2.00863	-0.784319	-1.11915	-0.469262	-0.416387	-0.862469	1.64295
cicin02g12460	9	like fertile	like fertile	65.5032	48.2064	18.4144	12.1751	11.8312	8.42246	5.69136	2.7273	62.7086	51.3229	24.0043	14.1125	13.8092	9.48632	5.71732	1.83517	55.1844	48.1442	21.0165	15.511	13.2531	10.7557	5.20327	1.62963	0.806003	0.372384	-0.876216	0.19473	-0.633814	0.898814	-0.7619
cicin02g12500	8	like fertile	like fertile	0.274738	0.146376	0.293031	0.261104	0.0758382	0.19466	1.26227	5.13513	0.142705	0.0508327	0.0557304	0.12389	0.241046	0.155592	0.251726	0.665913	0.293477	0.31177	0.0863357	0.242423	0.0213429	0.139391	0.425773	0.960008	2.53161	-1.10518	-0.44541	-1.28603	-0.40665	-0.201044	0.912709
cicin02g12580	3	like fertile	non-DE	6.57274	6.98863	32.6548	40.3792	45.3098	10.8433	2.44474	0.899939	4.98017	5.08487	3.33478	8.52414	7.39402	1.86898	0.45997	0.359942	8.52761	6.54833	6.27413	4.71325	5.82135	4.03805	1.43667	0.299358	-0.304916	0.659776	-0.304916	-0.0394271	-0.304916	-0.304916	0.599315
cicin02g12740	9	like fertile	like fertile	21.8561	24.093	11.6203	8.43123	9.6564	8.41564	6.89423	3.30526	33.9251	23.6062	15.0416	15.5235	12.9136	7.24961	4.77217	2.21606	31.3723	17.2113	13.3348	13.3188	10.5454	7.7674	5.60321	2.51382	-1.04721	-0.0849211	-1.05727	0.675754	0.00682943	1.09802	0.408804
cicin02g12970	10	like fertile	like fertile	10.3704	10.2046	15.4111	29.5091	37.7372	38.0586	38.7779	71.3807	8.43723	6.45479	11.0501	22.1061	38.714	37.7413	45.948	81.8872	9.14822	9.61049	18.8155	31.6277	45.7026	42.5946	67.5322	99.6985	4.88592	-1.40562	4.12595	-1.89662	-1.40897	-2.10884	-2.19182
cicin02g13000	6	like fertile	like fertile	9.16906	15.4357	133.748	253.75	154.133	708.123	1098.34	181.858	11.3687	24.9314	44.1323	94.2663	191.432	378.606	209.797	35.2522	13.0189	26.7333	55.3027	79.2822	165.908	165.067	64.0549	27.0913	3.42182	-0.0509421	5.42221	-0.5981	-2.89882	-2.84089	-2.45528
cicin02g13120	7	like fertile	like fertile	10.4859	11.163	12.3836	15.5722	21.982	31.7315	42.6799	116.171	11.2367	12.7702	17.4002	28.3793	32.6447	51.5598	100.14	226.511	12.5083	12.6842	18.7807	28.1459	34.8731	57.3637	106.193	192.294	-0.471121	1.52394	-0.740894	0.801088	0.975534	-2.52609	0.437546
cicin02g13160	6	like fertile	non-DE	0.0558074	0.0440523	0.113084	0.77803	1.07694	28.4426	51.185	28.9981	0.0631403	0.17124	0.07405	0.283148	0.39992	9.56852	9.41113	1.11972	0.0699504	0.0750977	0.0462798	0.0237113	0.12805	0.141823	0.479743	0.61416	0.0928325	-0.0451139	-0.0365837	0.0293477	-0.0437846	-0.0556504	0.0589524
cicin02g13170	10	non-DE	non-DE	0.59319	0.629532	0.956486	1.74481	1.77307	6.86635	10.2783	8.91526	0.401134	0.994643	1.30959	1.23198	1.27718	3.25312	2.21957	0.648474	0.628651	0.624919	1.01888	0.888599	0.491967	0.591651	0.827837	0.578462	0.411434	-0.152728	0.0553838	-0.262282	-0.0896629	-0.38767	0.425525
cicin02g13180	7	non-DE	non-DE	0.0283402	0	0.0799732	0.184082	0.141875	0.761224	3.93549	7.41455	0.0925547	0.0723457	0.0555389	0.053872	0.109301	0.316132	0.42754	0.195569	0	0.0705102	0.0860391	0	0.042539	0.0874414	0.216646	0.104748	0.0888217	-0.0148036	-0.0148036	-0.0148036	-0.0148036	-0.0148036	-0.0148036
cicin02g13350	2	like fertile	like fertile	31.6983	102.694	73.6835	0.360356	0.194951	0.0703012	0	0.0729205	19.2918	49.2163	58.855	20.2846	0.603693	0	0.0794726	0.162921	7.36701	24.2058	21.9128	5.28209	0.195456	0	0	0	-0.0164321	-0.0164321	-0.0164321	0.0985926	-0.0164321	-0.0164321	-0.0164321
cicin02g13400	6	like fertile	non-DE	0.33249	0.419772	0.188796	1.5233	3.32752	19.9797	39.2318	129.469	0.68911	0.874061	1.06488	1.25527	2.21786	7.7627	6.93914	2.05416	1.64616	1.85905	1.86604	2.27953	2.20771	1.56221	2.40031	2.69568	1.53118	-0.58015	0.195452	-0.908254	-0.32343	-0.599456	0.684657
cicin02g13630	7	like fertile	like fertile	1.77525	1.26995	1.40231	1.53454	1.27751	2.64818	4.63178	12.5784	1.85093	1.43082	1.63751	1.46349	1.33059	2.26408	2.24114	3.01599	1.49907	0.913658	1.22788	1.35469	1.46878	1.38771	2.07815	3.10536	1.20506	-0.717088	0.241761	-0.400432	0.215873	-0.135301	-0.409874
cicin02g13670	10	like fertile	like fertile	1.71708	1.71346	2.10175	3.43718	3.19567	4.25846	7.63575	12.5155	0.761826	1.49619	2.25023	3.80896	5.06365	9.80961	15.2987	15.9527	1.94368	3.40441	3.25728	5.18607	7.87699	10.3988	14.8074	14.9068	-1.24796	-0.969845	-0.123688	-0.675099	3.78355	-0.884154	0.117193
cicin02g13860	2	like fertile	like fertile	105.978	441.369	212.867	23.9149	32.7054	9.91812	7.76799	13.325	95.5369	314.288	502.078	99.1424	21.1193	12.0736	13.4185	18.7548	39.9822	270.672	360.715	77.5066	14.7768	13.6888	14.3955	19.9774	0.465835	0.437716	1.70587	0.0536939	-0.899677	-0.972782	-0.790651
cicin02g13890	Unassigned	NA	NA	0.295202	0.211315	0.223985	1.5422	1.92777	42.907	113.71	195.553	0.343723	1.8144	1.56104	1.03632	1.87991	16.6191	17.1335	4.59043	0.349764	1.55989	1.95461	0.45892	0.314415	1.05259	2.31117	2.48916	1.37089	-0.346105	-0.0544605	-0.325445	-0.40625	-0.0712397	-0.167392
cicin02g13930	9	like fertile	like fertile	88.584	86.9969	71.2513	33.0406	45.8083	28.6535	19.4692	14.7785	104.672	251.776	168.187	80.9445	50.1607	28.7569	31.4081	25.3437	96.5239	222.338	204.567	79.8757	40.403	37.1483	25.0517	19.1465	-1.20063	0.869682	0.792282	0.174043	1.05636	-0.998046	-0.693697
cicin02g14210	6	like fertile	non-DE	22.1395	19.4199	11.1837	6.82198	6.71273	50.0185	86.0387	8.57561	14.7372	11.2621	7.5288	8.00612	14.0535	33.3829	18.5099	1.31482	15.8171	9.60051	7.49577	7.60601	16.542	9.69962	2.79442	1.32113	0.722547	-0.320779	-0.550775	1.19154	-0.679559	0.262369	-0.625338
cicin02g14350	10	like fertile	non-DE	3.20018	5.9789	8.94186	10.7313	14.5954	16.2109	20.2333	24.2794	1.70793	3.43827	6.78008	13.2936	16.8114	22.6028	21.162	23.1837	3.63523	6.82857	12.2661	15.5991	19.6083	20.2182	17.6862	11.0749	-0.950053	-1.43428	2.22486	1.21791	-0.0671463	-0.399535	-0.591758
cicin02g14390	Unassigned	NA	NA	8.48533	10.2227	17.697	32.4055	36.4398	52.212	66.2725	46.2376	10.7756	15.2994	29.1936	57.1021	80.1643	132.52	132.217	29.2129	6.12699	10.707	19.8147	45.3297	84.9551	110.815	85.4141	8.64472	-0.0719399	-0.023833	-0.379588	-0.229514	-0.115337	-0.208974	1.02919
cicin02g14500	2	non-DE	non-DE	0.408516	11.6256	51.6951	0.373994	0.571871	0.0397536	0.097141	0.0412348	0.332353	0.083542	0.631442	1.1626	0.453858	0.835677	1.20959	0.909933	1.05862	0.934736	0.581355	0.647536	0.636947	0.478909	0.967618	0.243962	-0.0232641	-0.267603	0.380968	-0.201436	0.446518	-0.267603	-0.0675802
cicin02g14550	2	non-DE	non-DE	11.5824	19.3033	11.4621	4.22769	4.05005	3.63597	2.91564	2.22998	4.49095	4.34065	3.69482	2.15409	1.90288	1.76138	1.50934	2.35363	5.15024	4.55395	3.17757	2.88061	3.07936	3.02941	1.99808	1.834	-0.698179	0.339799	-0.698179	0.662692	-0.308412	-0.427126	1.12941
cicin02g15010	1	non-DE	non-DE	15.8081	9.28827	2.58622	1.13426	1.13767	2.1059	1.89983	4.64158	3.80124	4.4597	1.92159	1.02907	1.58864	1.46807	1.41717	0.875443	2.01709	4.55922	1.97888	1.85226	1.12202	1.45012	0.84355	1.25013	1.22361	-0.35563	0.0722233	-0.15294	-0.180508	-0.251124	-0.35563
cicin02g15060	8	non-DE	non-DE	0.23421	0.104972	0.0271228	0.0309801	0.0322616	0.0670095	0.666906	34.3554	0.210906	0.0727726	0.0540529	0.193349	0.0425324	0.0433957	0.223699	0.149719	0.107555	0.209976	0.239023	0.145533	0.0207004	0.0312847	0	0.11555	2.00662	-0.340695	-0.340695	-0.303145	-0.340695	-0.340695	-0.340695
cicin02g15250	Unassigned	NA	NA	45.7473	28.3074	30.0352	162.929	166.524	109.584	256.041	205.558	26.6263	15.6805	15.9932	23.1402	39.7901	93.0542	147.784	123.274	27.9144	17.5391	16.1524	18.4743	32.9542	65.1124	117.416	77.9342	4.24097	-2.36562	-0.0868266	-0.0486283	-2.34082	3.03203	-2.4311
cicin02g15320	9	like fertile	like fertile	35.1326	28.9149	23.6245	15.9621	11.5597	7.53447	5.40679	5.78755	21.0903	15.947	12.2699	6.4572	6.00859	4.1793	3.94656	3.4659	24.2009	17.1307	11.7211	7.8571	7.84567	5.94054	5.64627	5.26362	3.32501	-1.47355	0.148177	1.44963	-1.96717	0.0254402	-1.50754
cicin02g15340	3	non-DE	non-DE	12.3867	10.9172	54.0529	41.4525	22.2172	11.7689	10.4941	8.92229	9.57509	9.03615	11.4452	13.6611	12.385	12.7642	12.4195	13.1832	10.331	9.80525	8.85073	10.266	13.0685	14.7449	13.6301	11.1923	0.869598	-0.146214	-0.583799	0.482986	-0.152709	-0.379799	-0.090063
cicin02g15400	Unassigned	NA	NA	36.684	17.2052	10.6824	9.08968	12.2681	42.0676	100.513	128.789	38.6919	41.2109	16.619	9.85401	9.72952	18.4055	18.4463	7.7857	34.52	28.7925	16.6185	8.81208	7.27698	7.33998	7.7638	4.82634	1.1171	-0.702125	0.304598	1.31195	-0.504216	0.143244	-1.67055
cicin02g15410	3	like fertile	like fertile	31.8395	459.305	1292.72	93.7389	65.0616	1.11731	0.605513	0.592312	5.39141	47.1236	266.611	546.876	78.3822	3.29103	1.6699	1.64022	2.67622	4.7514	119.98	170	31.2889	0.655137	0.920069	0.572666	0.683375	0.0940717	-0.186843	-0.32385	0.548155	-0.211852	-0.603056
cicin02g15440	10	like fertile	like fertile	19.8786	21.1182	26.2359	65.3554	85.7466	82.6742	102.99	162.839	10.7219	15.7233	29.2531	45.369	63.3124	60.334	61.72	82.421	17.2185	26.3987	47.4703	47.197	57.3011	41.9592	72.8204	110.675	2.81598	-2.64779	4.13061	0.907019	-2.67899	-0.24453	-2.2823
cicin02g15500	1	like fertile	like fertile	48.5401	36.2935	8.61357	6.25064	6.83593	10.7121	16.7437	26.7838	34.1444	33.8043	12.7129	8.49881	9.38129	13.1215	19.1675	29.2389	35.7271	41.7921	18.1895	9.00337	10.832	14.7628	20.9457	30.2214	1.94084	-1.82819	1.97548	-1.45605	0.472069	-0.180761	-0.923389
cicin02g15510	1	like fertile	like fertile	35.6327	12.0283	1.57278	1.13192	1.50525	2.88729	1.61568	1.19906	35.057	25.0698	4.83085	0.416985	0.577945	1.92136	1.17612	0.73411	29.9191	19.9887	6.60902	0.530895	0.650893	0.556904	0.774714	0.36012	0.708003	-0.182206	0.057238	0.0389175	-0.193433	-0.160358	-0.268161
cicin02g15660	1	like fertile	non-DE	9.15666	4.6236	0.513056	0.35556	0.399514	0.701085	0.655335	0.523733	1.47133	2.11361	1.03582	0.70751	0.675596	0.510263	0.443892	0.881745	1.08943	1.69664	1.4282	0.59284	0.977201	0.709723	1.26711	0.900711	1.26347	0.122096	0.018626	-0.425307	-0.290769	-0.291084	-0.397028
cicin02g15710	10	like fertile	non-DE	18.7043	25.1017	29	43.6521	47.7838	60.4184	63.7851	102.652	14.8586	26.758	46.6317	77.8107	80.2693	82.5761	92.4132	122.378	21.1903	31.6373	49.1628	63.2842	73.1502	58.0942	50.2158	47.8469	0.380184	0.999414	3.49897	-2.04772	-0.606997	-1.0108	-1.21305
cicin02g15750	6	like fertile	non-DE	0.821141	1.13788	0.886544	1.15781	3.23077	11.0539	19.8611	4.43213	5.25726	0.962073	0.558412	3.58715	8.55066	18.7798	10.2559	7.55388	3.19583	0.302775	0.739359	3.51033	5.24237	7.34523	4.54854	3.88148	0.829631	0.17927	1.00637	0.106362	0.73691	-0.258722	-2.59982
cicin02g15770	9	like fertile	like fertile	15.1734	8.78855	6.58396	5.44238	5.89144	3.93026	3.07915	1.71159	11.3219	6.72541	5.28519	4.42029	4.38085	2.53047	2.01862	1.30063	16.6281	9.59255	7.96899	8.24235	5.18626	3.85545	2.29916	0.788347	0.0397486	-0.469914	0.786189	0.914331	-0.184382	-0.512666	-0.573307
cicin02g15780	Unassigned	NA	NA	12.9387	28.1106	32.0015	83.6475	124.497	51.7872	2.54123	1.94812	27.8026	60.0871	103.486	46.4512	16.6617	3.57931	5.35082	6.93909	0.92218	2.72469	4.04191	2.79966	0.453632	0.242205	0.154002	0.19852	-0.0196277	-0.0175459	-0.10396	0.282336	-0.066975	0.0297321	-0.10396
cicin02g15890	Unassigned	NA	NA	0.48642	0.324001	0.0216259	0.118146	0.464043	2.76064	6.9211	12.5501	0.959969	0.666396	0.10683	0.246476	0.169636	1.37278	1.33106	0.260971	0.842414	0.407432	0.263547	0.347448	0.157754	0.21752	0.0907114	0.1752	0.177673	0.156517	-0.23791	0.168937	-0.0278744	0.0436736	-0.281016
cicin02g16050	9	like fertile	like fertile	25.6945	23.6735	20.9471	20.3755	14.1801	10.2524	7.74253	4.34928	17.6994	18.7825	17.5459	12.483	9.44656	7.63869	5.3995	6.13761	18.069	19.0015	13.2377	10.1046	9.48224	7.40311	5.53975	5.51721	-2.52885	0.212981	-0.571263	-1.10365	1.31074	2.3803	0.29974
cicin02g16280	9	like fertile	like fertile	16.6577	14.586	12.7539	10.4773	9.44619	7.65234	5.87825	2.81394	9.79462	6.81225	5.64505	4.00146	3.31863	1.66907	0.714382	0.291179	10.0811	7.87608	5.84411	4.7769	3.78647	1.7443	0.804305	0.234203	1.39817	-0.571723	-0.591545	-0.41152	-0.60569	-0.562353	1.34467
cicin02g16490	2	non-DE	non-DE	1.60239	11.6889	9.83984	0.274349	0.388641	0.140596	0	0	0.261793	0.956281	0.580595	0.0567998	0	0.0491268	0.0443073	0.112156	0.575537	0.200222	0.155023	0.0647058	0	0.195282	0	0	0.252573	-0.139358	0.101965	-0.0290014	0.173904	-0.131136	-0.228948
cicin02g16510	7	non-DE	non-DE	0	0	0	0.257787	0.8859	9.8645	23.5183	86.6798	0.0788318	0	0	0	0.152716	2.52395	3.0004	1.04772	0.0705993	0.0536251	0.209597	0	0.117124	0.107795	0.191667	0.403674	1.54128	-0.25688	-0.25688	-0.25688	-0.25688	-0.25688	-0.25688
cicin02g16700	6	like fertile	like fertile	0.116139	0.159201	0.227835	0.653752	1.4455	106.515	300.869	127.465	0.0712424	0.692783	0.248109	1.50847	10.8015	152.742	120.516	2.63195	0.0811113	0.0885095	0.394703	1.55726	24.1497	65.1985	57.5814	2.02806	0.620316	-0.355017	1.89157	-0.452744	-0.514482	-0.582099	-0.607546
cicin02g16720	6	like fertile	like fertile	0.211718	0.416769	0.414833	0.58046	3.07611	34.7706	105.975	143.276	0.277733	0.601271	0.409615	1.63247	10.6369	62.3696	75.7866	16.6489	0.289805	0.34322	0.607155	1.94958	11.0268	33.574	46.0831	7.63369	3.16249	-1.52328	4.05989	-1.36979	-1.00445	-1.63001	-1.69485
cicin02g16730	Unassigned	NA	NA	0.208765	0.188777	0.130043	0.0169964	0.943027	0.283908	9.92318	86.5881	0.277223	0.179056	0.379209	0.387145	0.489969	0.914339	12.0776	73.1893	0.278844	0.178946	0.159436	0.164302	0.192194	1.07936	16.8708	15.0646	1.80396	-0.363957	-0.15717	-0.242188	-0.2545	-0.393073	-0.393073
cicin02g16760	6	like fertile	like fertile	0.0972901	0.18577	0.172956	0.645548	0.595094	147.022	363.663	102.322	0.122532	0.538164	0.115213	0.420526	3.53844	87.7644	66.1994	0.581507	0.103979	0.178602	0.142043	0.231764	1.87055	10.5281	7.77598	0.397243	0.853993	0.137946	-0.142288	-0.183488	-0.230028	-0.206107	-0.230028
cicin02g16780	10	like fertile	like fertile	23.8887	22.4284	24.6597	32.1425	40.5669	54.6279	68.4168	136.588	35.1508	56.3844	108.98	174.249	245.625	353.327	459.849	637.009	22.2456	30.6425	65.9246	109.846	182.345	220.582	319.845	481.541	-3.07702	0.988661	1.23415	2.03937	0.779284	-0.795969	-1.16846
cicin02g16890	2	like fertile	like fertile	5.14381	32.3527	24.4673	1.21675	0.702646	0.689674	1.87334	1.20021	3.40894	5.06074	12.8533	6.69733	1.8079	1.58606	1.0561	1.73698	3.29854	6.84788	22.0245	20.8399	1.91448	2.26879	1.85831	0.709468	-0.759297	1.12439	-0.692243	0.697043	-0.231459	0.0268009	-0.16523
cicin02g17670	4	like fertile	like fertile	0.422846	6.1981	788.197	1242.31	687.445	59.8815	0.0464488	0.359804	0.0454432	1.50505	6.59635	122.109	121.724	10.0529	1.17472	0.0217155	0.0228131	0.237015	17.8613	22.1013	30.9052	4.81137	0.226022	0.0404792	0.281091	0.335759	-0.0330632	-0.161718	-0.183089	-0.0558919	-0.183089
cicin02g17740	4	like fertile	non-DE	15.1794	46.0071	176.56	203.902	140.186	48.674	36.6884	75.4188	7.3048	11.2221	20.5165	64.4678	49.0599	28.9554	35.5441	62.0239	7.02421	8.71067	17.9585	21.8131	27.2116	27.7355	44.1016	80.3311	2.0324	-1.23014	1.75371	-1.14117	1.33032	-1.12773	-1.6174
cicin02g17770	10	like fertile	like fertile	42.3591	34.7179	51.2436	65.3229	61.5072	126.461	329.075	419.179	33.8413	22.9253	18.1084	20.8713	28.4255	142.586	199.254	79.7868	21.4849	8.15222	6.8764	8.08944	12.3926	41.6355	42.7823	22.9221	4.64347	-1.25379	-1.81521	-2.09772	3.65589	-0.140837	-2.99181
cicin02g17860	8	non-DE	non-DE	0.627722	0.466837	1.04126	0.862878	1.292	0.367688	0.52161	32.4365	0.139337	0.0446711	0.195901	0.296422	0.481919	0.0768695	0.165628	0.339136	0.0534843	0.124354	0.0613058	0.0583083	0.100633	0.0204158	0.0458406	0.0390073	2.64742	-0.415127	-0.453271	-0.419207	-0.453271	-0.453271	-0.453271
cicin02g17870	5	like fertile	like fertile	4.26993	16.2251	783.246	3279.01	5411.63	2603.48	182.104	2.22075	25.2595	38.2798	39.8461	493.645	796.795	238.267	79.4109	1.29495	3.5888	4.80069	42.2271	79.1456	92.3551	25.5218	0.933056	0.482444	2.2486	2.15808	-0.881065	-0.999095	-1.08996	-0.346596	-1.08996
cicin02g17910	4	like fertile	like fertile	0.221999	3.05247	388.348	1038.94	1339.86	601.367	20.0104	0.419191	0.144911	0.526383	3.07966	42.937	41.6083	4.45935	0.423002	0	0.320054	0.295726	8.37612	7.29805	5.08499	1.12833	0	0	0.662665	0.677945	-0.305289	-0.305289	-0.119456	-0.305289	-0.305289
cicin02g18120	7	non-DE	non-DE	0.321687	0.30035	0.220172	0.433589	0.803075	2.20724	29.4946	108.222	0.892658	0.725613	0.194967	0.209409	0.577988	1.22318	2.36231	3.05793	0.39219	0.468587	0.205472	0.617992	0.479532	0.590894	0.711672	0.241432	0.938008	-0.05129	-0.171888	0.178544	-0.211891	-0.291423	-0.39006
cicin02g18260	8	like fertile	like fertile	0	0	0	0	0.178634	0.123678	1.27392	11.3566	0	0.143036	0	0	0	0.480567	4.90135	14.5164	0	0	0	0	0	0.148994	2.40611	3.31821	0.277707	-1.03902	-0.628224	4.50661	-1.03902	-1.03902	-1.03902
cicin02g18350	6	like fertile	like fertile	0	0	0	0	0.0838801	1.56251	6.97333	4.88332	0	0	0.0672821	0.502708	0.883957	9.02826	8.68034	2.32113	0.0630832	0.0618454	0	0.244966	3.74165	7.08387	4.02307	2.55342	0.0615339	-0.584929	-0.584929	0.661483	1.6167	-0.584929	-0.584929
cicin02g18370	2	like fertile	non-DE	6.19983	13.0491	8.57222	3.03773	2.91842	2.4879	2.74096	2.08318	4.63938	5.64492	6.67984	2.2221	2.34815	1.8851	1.35413	0.884061	4.22386	3.74317	3.49759	1.81258	1.96153	1.93904	1.28501	0.770281	-0.110387	0.200819	-0.117264	0.241478	0.0755069	0.0483569	-0.33851
cicin02g18420	Unassigned	NA	NA	9.24381	50.2784	69.8237	61.1383	52.3237	35.8218	51.3608	74.9918	10.5585	21.2283	59.9327	91.8367	76.8809	38.5713	43.9997	42.214	11.1364	15.0664	27.9133	32.029	24.7197	18.2681	20.8537	24.351	0.732218	-0.357398	2.23597	-0.222932	0.411199	-1.37048	-1.42858
cicin02g18440	Unassigned	NA	NA	58.2443	68.1382	89.8099	65.5547	66.6738	29.7919	11.4728	2.72136	61.6654	85.332	94.7889	80.5787	40.2703	15.0855	9.52228	2.7004	60.4313	84.7738	85.1556	74.8616	39.156	18.9166	9.14918	1.56298	-1.24102	4.37522	-1.01367	0.00856044	-1.28581	-1.3471	0.503826
cicin02g18450	7	non-DE	non-DE	1.36354	1.45219	1.33333	1.69398	1.41367	2.46436	5.10351	12.4388	0.706506	1.03115	1.15392	1.18014	1.31624	2.23737	2.45113	1.86867	0.888717	0.863376	1.19972	1.78552	2.09018	2.30422	2.82471	1.60068	0.634443	1.41127	-0.440112	0.289093	-0.806313	-0.717061	-0.371322
cicin02g18610	7	non-DE	non-DE	0.493407	0.339694	0.130743	0.376381	0.643797	2.34425	4.09541	19.6919	0.214043	0.244483	0.0460416	0.181654	0.428566	0.907783	0.677451	0.705877	0.313581	0.438282	0.200606	0.0167217	0.0737795	0.103017	0.25021	0.232762	0.745402	-0.228046	-0.316113	-0.335679	0.0731491	0.409731	-0.348444
cicin02g18900	Unassigned	NA	NA	0.601135	0.516333	0.108495	0.299488	0.505468	1.5435	7.57466	7.16628	0.393534	0.387758	0.381536	0.393612	0.281456	0.640597	1.07961	0.497324	0.726786	0.499633	0.599878	0.459085	0.773273	0.89061	0.875642	0.293693	0.263556	0.0538218	-0.417976	-0.0214264	0.318563	0.139773	-0.336311
cicin02g19070	Unassigned	NA	NA	1.76491	0.360329	0.259754	0.413487	0.949179	2.26976	5.97356	9.58455	16.8471	10.8895	15.1967	18.9816	20.049	19.9922	23.7337	11.8153	17.6047	19.499	22.1985	28.9887	27.7726	28.5606	16.252	4.20222	-1.06579	-0.812461	-0.672918	-0.86733	-0.762419	-0.718177	4.8991
cicin02g19180	10	like fertile	non-DE	4.09817	6.1215	7.77314	11.2708	17.2422	19.9638	26.947	26.3944	5.42514	10.0221	12.1502	17.9288	28.6552	31.5131	34.1578	19.0995	3.74946	8.45528	13.4127	19.0097	26.8115	31.0314	30.7406	7.7698	-0.0388515	-0.0851063	-0.0839375	0.419695	-0.0517309	-0.135431	-0.0246378
cicin02g19760	Unassigned	NA	NA	0.117861	0.0705097	0.115276	0.150146	0.132421	6.83973	16.1953	18.3943	0.0213771	0.10799	0.0956321	0.134315	0.0941838	1.84331	2.27681	10.0735	0.0904988	0.0594953	0.176126	0.0907888	0.0433152	0.0752824	1.78999	8.83589	-0.321435	-0.415933	1.49574	-0.20049	-0.541064	-0.618738	0.601918
cicin02g19960	2	non-DE	non-DE	55.8626	176.286	176.377	38.7891	35.6748	29.5521	28.7947	22.7546	65.8622	63.2411	53.8237	49.4067	34.0372	30.8006	29.3486	23.6545	62.7736	52.4524	46.4547	40.64	35.4091	32.1021	26.2176	21.271	-1.06772	0.658111	-2.10186	1.36736	0.663442	0.0837423	0.396921
cicin02g19970	3	like fertile	like fertile	79.4369	1155.09	2487.73	1275.83	449.638	12.6582	0.153959	0.272666	3.75529	27.3565	180.613	438.129	157.808	7.55756	0.970072	0.0808677	5.76851	4.33188	86.4471	65.955	19.3164	1.78647	0.0594005	0	-0.0671021	0.365523	0.201289	-0.20132	-0.20132	0.104251	-0.20132
cicin02g20290	Unassigned	NA	NA	41.3006	165.787	447.307	48.2534	31.9596	20.2481	21.249	16.2329	43.9608	46.9954	101.966	114.391	27.8636	18.0956	18.9265	17.1935	41.5313	35.7648	45.6766	47.6127	21.739	20.4785	18.9662	14.3736	-0.743639	1.34283	-1.2415	0.606281	0.696712	-0.275441	-0.385247
cicin02g20400	1	like fertile	like fertile	678.676	431.465	12.6901	2.28086	2.71689	2.229	1.02405	0.534262	261.712	805.964	98.5403	2.02282	1.159	0.643569	0.518465	0.450572	22.396	509.787	129.827	1.11034	0.738833	0.441436	0.285517	0.177796	-0.0347833	2.90673e-05	-0.0347833	0.0389524	-0.0347833	0.100152	-0.0347833
cicin02g20570	6	like fertile	like fertile	0.323296	0.132798	0.27936	0.983017	1.18945	6.5217	11.6403	3.35662	0.456049	0.754914	1.19055	2.56914	6.27782	15.084	19.7285	9.44673	1.06439	1.15579	1.86662	4.02741	8.09416	9.98013	9.04323	3.15502	-0.719992	0.67988	-0.608134	-0.668561	1.20277	-0.314414	0.428447
cicin02g20580	6	like fertile	non-DE	0.214733	0.284047	0.283969	0.770929	1.11556	7.18949	6.62242	0.477128	0.130377	0.0696574	0.0629973	0.22844	1.626	3.6204	1.45148	0.620738	0.0168414	0	0	0.0122403	0.179452	0.427796	0.226116	0.284369	-0.0466157	-0.0224765	-0.0156363	-0.0122546	0.190214	-0.0466157	-0.0466157
cicin02g20590	6	like fertile	like fertile	0.241589	0.3806	0.55554	1.04243	1.54407	6.65367	6.49494	0.469581	0.284734	0.478512	0.343874	0.685235	2.67654	5.11223	3.12126	1.66551	0.591446	0.581347	0.745586	0.768611	1.72164	2.95952	2.42104	1.70322	-1.31155	-0.220779	-1.27141	0.0490442	0.159525	0.079558	2.51561
cicin02g20690	1	like fertile	non-DE	13.6951	6.50558	1.06091	1.60082	3.25632	2.2537	2.96502	5.49708	8.98349	7.81245	2.19451	2.35837	3.05462	2.62807	3.37464	6.71747	9.36139	11.2965	7.73232	7.22114	7.2282	6.63531	9.54588	13.8373	3.13011	-0.990959	0.400583	-1.17462	-0.850218	0.0919567	-0.606851
cicin02g20800	Unassigned	NA	NA	1.77275	1.90555	1.28277	1.10182	2.11815	21.5122	57.3623	53.1824	1.5237	1.41682	1.00988	1.64658	2.83547	9.16421	9.07618	2.64337	1.18149	1.31284	1.27889	1.90005	3.7769	3.81884	2.48618	1.83515	-0.0530635	0.172504	0.114257	-0.676512	0.260723	1.21411	-1.03202
cicin02g21130	6	like fertile	non-DE	22.5446	20.3696	21.0835	42.8767	50.0201	178.802	282.07	251.498	18.0048	19.609	13.9491	16.7265	30.2714	84.2339	65.1384	17.3611	20.7912	19.4866	16.7618	12.716	14.5645	13.8396	14.5939	13.1465	-0.346641	0.989072	-1.0675	0.202684	0.220416	1.88332	-1.88135
cicin02g21370	2	non-DE	non-DE	9.20645	10.2675	30.5315	7.76106	5.28791	3.42081	2.28704	5.40569	7.81869	9.44154	6.65914	7.65185	5.90265	3.49867	4.83588	10.4565	8.10046	10.6597	5.71674	5.34245	3.65453	3.79411	5.06806	11.4757	3.85294	-0.797357	1.63905	-0.193616	-0.74024	-2.32113	-1.43965
cicin02g21430	4	like fertile	non-DE	4.2066	6.32105	95.9531	107.884	52.925	11.2694	11.0239	25.0274	9.0981	3.65398	6.17887	25.4862	14.292	4.41975	2.63952	2.40011	12.2041	5.93223	9.63401	7.94354	4.53831	0.872282	0.953686	2.44747	2.67233	-0.825539	-0.543494	1.30204	-0.867624	-0.885036	-0.852686
cicin02g21470	Unassigned	NA	NA	9.0429	8.33767	1.10599	0.652224	0.937241	2.67142	16.59	42.6407	10.297	12.8613	2.54395	0.546984	0.24188	0.991779	1.7358	0.857715	9.2202	15.442	2.27554	0.416024	0.208402	0.301709	0.209376	0.308223	-0.0967596	-0.200307	-0.184599	-0.182071	1.12602	-0.218502	-0.243782
cicin02g21510	8	like fertile	like fertile	0.681025	0.464253	0.557067	0.727375	0.565969	0.793163	1.48945	7.97011	0.309881	0.396682	0.50441	0.599458	0.983949	2.03604	3.65778	9.38717	0.660592	0.667443	0.567931	1.16587	1.4997	2.65182	5.07879	10.1607	-0.805212	-0.0181705	-0.492778	3.3092	-0.820563	-0.865423	-0.307049
cicin02g21620	2	non-DE	non-DE	1.02502	1.69002	8.66485	1.15866	0.892506	0.789344	0.845405	0.842224	0.465791	0.368692	1.23063	2.22456	1.72131	0.73042	0.743178	1.65142	0.510223	0.487182	0.78422	0.9581	0.916638	0.619897	0.807291	1.51212	0.188397	2.07495	-1.61754	-1.73063	3.81793	-1.31338	-1.41973
cicin02g21640	3	like fertile	like fertile	2.3629	18.5586	144.778	255.521	166.172	14.231	0	0.0413579	0	2.03194	8.19278	55.2919	41.3997	2.38961	0.378844	0.051176	0	0.127383	13.3058	20.1816	11.7945	1.08932	0.026361	0	0.0824188	0.0249876	0.048492	-0.028928	-0.049222	-0.0285264	-0.049222
cicin02g21650	4	like fertile	like fertile	0.48668	4.30819	179.073	497.961	385.484	56.0587	0.138663	0.127317	0.056449	0.274122	2.14028	36.3223	63.8101	7.26809	0.995245	0.0179831	0.0188921	0.0555642	6.85287	6.58199	10.7721	1.96009	0.0557913	0	0.234684	0.00493525	0.0148831	-0.0681434	-0.0681434	-0.0500721	-0.0681434
cicin02g21690	1	non-DE	non-DE	27.9786	15.2037	0.719305	0.46118	1.15175	2.61126	0.406195	0	0.463114	0.775693	0.484855	0.262104	0.350203	0.157814	0.174393	0.26669	0.526509	0.483537	0.566246	0.435144	0.10415	0.160913	0.176619	0.0880461	-0.00880235	-0.0726883	-0.15069	-0.0949085	-0.0887337	0.566513	-0.15069
cicin02g21740	Unassigned	NA	NA	18.1087	27.2552	43.5957	41.4126	28.3412	2.93365	0.029307	0.0549797	36.7573	47.5814	40.7318	34.0154	9.03988	0.0783921	0	0.218272	17.0369	19.2432	14.9312	4.50605	0.648046	0	0	0.0954183	-0.0244706	0.119907	-0.0244706	0.0024456	-0.0244706	-0.0244706	-0.0244706
cicin02g21760	6	like fertile	non-DE	0.842439	0.846209	0.842039	0.887951	1.17839	12.3652	14.3604	0.663418	1.20474	0.978497	0.868307	0.604041	0.908635	4.37428	4.99969	0.784222	0.975137	1.06998	1.60178	1.9258	1.69122	1.54462	0.924418	1.1429	0.0527798	-0.513083	1.083	-0.610911	-1.82047	0.917348	0.891335
cicin02g21800	7	like fertile	like fertile	0.660655	0.739388	0.861701	0.889332	1.17502	1.35917	2.90969	5.29091	0.359308	0.591246	0.694369	1.32645	1.38676	2.35161	3.96882	7.91658	0.636956	0.912526	0.965416	1.31483	1.90905	2.41617	4.50722	7.1234	2.83903	-0.420911	-1.07546	-0.533063	0.351207	-1.08643	-0.0743674
cicin02g21820	10	like fertile	like fertile	1.14233	1.31988	1.71439	1.96868	3.79598	8.62591	23.8549	27.7046	0.672093	1.07167	1.43788	2.22933	4.19774	18.9514	29.8342	39.4405	0.550932	0.928758	1.57939	2.81023	6.89139	15.8007	33.0169	44.5595	5.74054	-1.6855	0.580336	0.441133	-1.86223	-1.83759	-1.37669
cicin02g22470	4	non-DE	non-DE	3.68434	1.7185	4.88089	11.7675	13.6346	3.46226	1.11093	3.53287	1.00677	0.648612	0.534483	0.466854	0.345426	0.214726	0.695815	0.709162	1.00395	1.03783	0.207267	0.0697164	0.18372	0.423042	0.438187	0.209876	0.112738	0.0915282	-0.0408532	-0.0408532	-0.0408532	-0.0408532	-0.0408532
cicin02g22640	2	like fertile	non-DE	12.3259	39.2683	40.5581	4.53656	6.21522	12.9185	15.1252	7.34148	1.75317	2.60341	9.79222	4.12019	4.687	5.41194	3.34818	0.896159	1.27191	2.96392	8.81729	4.2046	0.730254	1.50711	1.20059	0.775819	0.988516	-0.421892	-0.721314	-0.28402	0.56882	-0.147247	0.0171376
cicin02g22800	5	like fertile	like fertile	2.12972	2.3631	2.89584	33.4063	71.8257	29.3109	4.48334	13.5126	0.973312	1.64323	3.04985	41.0948	81.8167	9.69022	10.7469	30.4507	1.15279	1.22414	8.81642	44.5778	49.2798	7.79339	17.6973	29.0787	-1.54843	0.268947	-1.18545	2.40952	2.03233	-1.70766	-0.269262
cicin02g22850	9	like fertile	like fertile	11.717	10.1738	7.03176	6.02174	6.46205	5.17681	3.90202	1.93131	18.8039	13.1744	7.73648	6.30461	7.11604	4.4394	3.15706	1.46956	16.1411	9.73097	7.64593	7.18245	6.88365	5.03348	2.76586	1.42357	0.117113	-0.382982	-0.577484	0.320881	-0.577184	1.51384	-0.414189
cicin02g22870	8	like fertile	like fertile	1.54227	1.47365	1.7308	2.73121	2.49014	1.69973	3.974	15.5138	1.3731	1.05687	1.783	1.70972	1.4209	2.112	4.35562	7.58266	1.50185	1.4148	1.41081	1.34565	1.15777	1.59748	3.44837	10.9591	-0.18818	0.536971	0.192205	-0.340387	-0.341248	0.439543	-0.298904
cicin02g22980	Unassigned	NA	NA	26.1459	24.1831	25.1466	36.6816	92.7512	45.5847	7.78224	6.467	34.9962	63.1489	84.1321	85.9107	100.314	19.5336	10.3918	16.3252	33.344	49.5737	79.1533	65.146	48.9109	24.9326	21.1979	25.8429	1.14395	-1.25154	0.532104	2.16234	-0.290841	-0.999623	-1.29639
cicin02g23050	10	non-DE	non-DE	1.28598	1.4824	1.54647	1.71485	1.63611	3.22187	5.78655	8.02056	0.927889	1.29892	1.59401	1.62042	1.5109	2.23425	1.73028	1.6932	1.44804	1.69258	1.54015	2.24646	1.86933	1.68577	2.13705	2.16833	0.563617	-0.388043	0.2998	-0.125137	-0.148381	0.0659777	-0.267834
cicin02g23090	8	like fertile	like fertile	2.94597	3.03348	2.31163	2.97852	2.19415	1.75922	2.42041	18.8193	2.88712	2.30867	2.06228	2.2934	1.73258	2.17831	2.65828	6.36688	3.5232	3.55234	2.79092	1.88338	2.29949	2.73891	3.22156	6.35675	-0.214165	0.0860485	-1.10003	-1.11427	0.398534	1.64268	0.301209
cicin02g23110	4	like fertile	non-DE	9.16675	5.15126	5.85757	30.5274	33.896	8.09342	2.20868	2.62711	12.4084	7.43238	4.438	9.72911	12.975	5.10771	3.17529	4.10409	12.7324	8.87714	6.05962	7.07085	8.3866	5.78928	6.43275	8.2999	-0.895513	-1.35644	-0.118714	0.259787	-1.35051	2.96672	0.494664
cicin02g23160	8	non-DE	non-DE	1.64821	1.28232	0.814538	0.9484	0.83526	1.53309	2.08258	13.914	1.65351	2.01753	1.00683	0.991054	1.28101	1.67558	1.5313	1.08214	1.74906	1.59417	1.55613	1.17706	1.43896	1.60566	1.88614	2.05073	2.04799	-0.671615	0.653686	0.117735	-0.733136	-0.731196	-0.683462
cicin02g23210	8	like fertile	like fertile	1.1135	1.58295	1.57959	0.544251	0.255491	0.578074	1.46246	6.76905	0.754531	0.801609	0.882895	0.702877	0.300466	0.526026	0.677899	0.209155	0.647836	0.608137	0.587111	0.561692	0.312049	0.434901	0.161881	0.494369	1.22362	-1.03746	-0.393559	-0.380581	-1.03746	1.14843	0.477012
cicin02g23360	7	like fertile	like fertile	53.7718	74.4818	92.3276	86.5184	115.049	126.86	188.158	364.044	61.1914	60.1663	82.3764	127.726	145.566	216.747	365.583	724.715	24.7601	38.6942	71.1783	131.863	148.869	239.349	321.615	463.279	1.12826	-3.89058	1.00375	1.90377	0.444193	2.19287	-2.78226
cicin02g23520	Unassigned	NA	NA	20.7231	11.0077	5.66387	3.84744	5.69321	19.4652	42.579	63.3951	59.7402	26.0956	22.2553	18.6077	17.6574	18.8528	15.961	6.04451	69.3285	27.3037	25.6913	16.3151	11.043	10.259	8.2405	5.18205	2.58481	-2.29699	2.47567	-0.0171145	-1.76521	-0.365578	-0.615594
cicin02g23600	10	like fertile	like fertile	2.44109	2.61166	2.73195	3.74549	3.94274	6.68151	9.16283	14.1391	2.57031	2.54538	2.42136	3.08651	3.36582	4.80707	5.8324	8.29206	0.491465	0.441969	0.411589	0.504909	0.848079	0.92216	1.50424	3.24312	0.0540682	-0.582578	0.803564	0.34111	-0.626484	0.713237	-0.702918
cicin02g23820	10	non-DE	non-DE	3.0244	2.6193	3.86444	5.0687	4.58127	13.6976	19.7321	13.8147	2.57971	2.7468	3.50624	3.28453	3.34803	7.66295	7.23161	5.84035	2.62259	2.94582	3.02042	2.54518	2.67148	2.94483	4.14156	5.75041	0.513011	-0.187029	-0.152326	-0.461649	-0.136755	0.441072	-0.0163252
cicin02g24270	Unassigned	NA	NA	0.597536	0.466734	0.519897	0.505661	0.868385	0.952212	1.29527	4.69737	0.177408	0.42697	0.574364	0.418791	0.604004	1.93058	7.3921	14.977	0.177963	0.355435	2.43619	1.53121	0.756164	1.69274	5.62703	16.749	4.34206	-2.18217	3.35463	-1.72871	-2.05756	-1.76846	0.04021
cicin02g24320	1	like fertile	like fertile	15.5096	27.555	4.85177	0.348857	0.492177	0.539698	2.74819	4.02888	14.5552	40.8249	19.5827	2.06128	0.801082	0.204336	0.501123	0.230618	2.40089	10.1837	5.99176	0.896197	0.412384	0.274012	0	0.120006	1.60797	-0.187083	-0.284177	-0.284177	-0.284177	-0.284177	-0.284177
cicin02g24670	3	like fertile	non-DE	29.7064	13.155	428.339	184.797	124.494	19.195	6.08837	27.133	2.50882	8.22259	21.7922	203.215	84.5549	22.9702	21.5164	32.7072	26.3766	22.0128	38.5625	37.2871	53.7685	62.5144	74.431	172.892	2.41412	-3.70172	0.816529	0.427384	-0.599799	2.46577	-1.82229
cicin02g24700	10	like fertile	like fertile	1.57339	1.60662	1.29255	2.08928	2.70759	9.94961	17.8357	14.3764	1.93097	1.42622	2.2619	3.72499	7.23575	15.0217	12.5092	9.74009	2.51866	2.32969	3.11755	4.48945	8.57247	12.5027	14.3536	9.61899	-1.26761	0.274757	-1.55351	1.28897	0.888871	0.0303397	0.338182
cicin02g25330	4	like fertile	non-DE	4.59777	5.00462	29.1392	87.5011	87.8283	30.0881	8.81365	10.1619	5.11578	4.04721	4.99865	15.6362	23.2615	8.72085	6.14705	10.5344	5.26608	5.68852	6.34924	7.85431	11.0644	10.0979	12.5565	11.5399	0.885805	0.630646	-0.238739	-0.146821	-0.0253008	-0.287886	-0.817703
cicin02g25380	4	like fertile	non-DE	12.1981	12.7827	87.411	301.759	247.16	76.4297	19.3769	27.7038	9.2576	9.83748	15.4835	50.0366	70.7364	24.1122	18.4566	25.2782	8.11774	10.0134	14.0138	14.3682	21.0754	16.1259	17.0436	24.1293	0.472528	-0.121097	0.0183754	-0.819308	-0.59638	0.262786	0.783096
cicin02g25390	4	like fertile	non-DE	0.459884	0.329077	1.99398	6.65633	4.0454	1.21351	0.564741	0.86038	0.357131	0.769212	0.7163	1.05942	2.65021	1.71723	1.23785	1.55614	0.197189	0.757143	1.18455	1.2038	0.932445	1.03517	1.3385	1.22124	0.708051	0.875781	1.69548	-0.740017	-0.81747	-1.32095	-0.400876
cicin02g25510	7	non-DE	non-DE	33.7877	24.8139	11.112	10.0666	14.4164	26.2272	82.9965	157.572	20.3416	15.8342	10.6998	9.86514	13.6688	20.1902	30.2126	43.1813	18.8396	19.098	13.9924	13.2592	18.1085	21.5565	28.6999	41.6736	1.54293	-1.49215	0.10084	-0.228548	-0.112279	-0.230707	0.419911
cicin02g25530	9	like fertile	like fertile	11.0369	8.21813	6.84079	5.30639	5.24656	3.83307	3.47334	2.09142	12.0181	8.56684	6.80295	6.03842	6.25047	5.04778	3.30602	1.1073	12.8205	8.32604	6.11873	5.55499	6.11452	5.85229	3.11338	0.894201	-0.0691083	-0.0354117	-0.464443	-0.131027	-0.263744	0.928591	0.0351431
cicin02g25620	Unassigned	NA	NA	3.38072	8.17974	3.32663	1.89566	2.75408	8.14641	50.9013	196.511	2.31231	1.63951	1.54588	1.95787	1.76569	2.8844	4.77784	2.84205	2.27772	2.89385	3.47004	3.04741	3.09924	3.01461	2.24086	1.24787	2.66171	-0.330296	-0.518968	-0.0622718	-0.46912	-0.550294	-0.730757
cicin02g25690	2	like fertile	like fertile	224.021	913.68	784.496	0.98632	1.04377	0.569231	0.318258	2.24716	127.136	359.934	752.201	176.765	14.8701	5.949	4.50044	5.23415	75.38	363.427	532.551	147.662	9.79855	0.908311	1.36598	3.00112	-0.310496	0.3068	0.220002	-0.279026	0.310015	-0.0280025	-0.219292
cicin02g25840	9	like fertile	like fertile	31.7112	23.0041	23.5778	20.6065	15.3369	10.8618	7.22544	6.06653	30.8039	29.6757	24.4051	15.9652	12.2999	8.12181	6.67994	6.27408	18.5353	11.921	6.62583	4.32749	5.44487	4.89616	2.79653	2.47173	-2.90066	2.80083	-2.29156	-2.78232	2.26395	1.62097	1.28878
cicin02g25920	6	like fertile	non-DE	2.69541	3.35177	3.71862	4.01621	15.1027	107.681	378.153	1376.98	2.25024	4.24177	4.25079	4.92467	4.14984	33.6768	52.44	31.1749	1.76203	0.982713	1.90759	1.54307	1.89686	3.50622	5.54238	5.43083	6.53702	-0.236315	-0.64393	0.190252	0.28476	-4.94994	-1.18184
cicin02g26080	Unassigned	NA	NA	444.793	777.286	405.82	18.4185	20.4527	4.88683	2.85438	2.75924	175.344	312.076	200.348	66.4332	7.40166	2.46375	1.8172	1.88492	115.13	354.813	260.991	93.4806	8.88865	4.63159	3.96116	3.5318	-0.604505	1.72953	-1.36059	0.422469	-1.23619	0.372608	0.676672
cicin02g26130	Unassigned	NA	NA	2.76733	20.5248	11.2981	0.0506126	0.0919164	0.19857	0.19022	0.377266	0.153047	0.757011	1.39618	0.7152	1.18251	2.23017	4.05152	9.65741	0.191473	0.27285	0.421053	0.415483	0.828213	2.49042	2.58668	8.79361	-2.409	4.97376	-1.65764	-1.81009	4.22911	-2.22893	-1.09721
cicin02g26570	3	like fertile	non-DE	19.4461	27.7881	37.8139	32.7135	26.6605	10.7788	7.62556	4.85968	17.2502	18.9216	20.1188	24.2287	17.9414	11.7973	10.5778	8.99972	14.8537	16.7357	18.1888	15.8197	14.6919	10.6259	8.24206	7.25502	-1.1556	-0.252086	-2.00816	1.57158	-1.11156	2.1683	0.787519
cicin02g26590	4	like fertile	non-DE	7.9593	9.29941	27.66	58.6118	41.7364	14.7879	12.6399	13.5345	8.05369	9.88217	9.85618	28.4594	21.5907	13.4428	14.115	13.9222	9.62884	10.157	13.902	15.9245	16.1627	15.154	18.5439	16.3813	-0.575053	0.488524	2.97306	-0.030516	0.106561	-1.62205	-1.34053
cicin02g26990	9	like fertile	like fertile	141.616	94.5053	67.1973	45.8122	45.7988	33.866	26.0205	13.7449	136.959	81.375	70.7761	55.0495	48.2203	29.5653	19.3337	8.5162	174.841	102.495	81.7264	61.6415	53.6939	44.6594	24.0404	9.54281	0.126783	1.53587	-1.54735	-1.08472	0.197897	-1.12219	1.89371
cicin02g27000	9	like fertile	like fertile	485.1	391.711	191.04	137.602	133.069	90.7613	66.1045	34.9931	393.863	294.569	218.824	177.607	160.537	107.891	81.0598	50.5349	383.095	273.888	193.846	142.966	125.681	104.639	62.8056	28.5372	-0.432435	0.892508	0.674836	-0.330102	-0.426642	-1.46778	1.08962
cicin02g27350	10	like fertile	non-DE	1.10132	2.11789	3.51054	2.8194	3.08251	6.50776	11.3539	13.8859	1.09361	1.59277	2.11613	2.41548	4.85636	9.75874	11.5644	12.3389	0.618441	0.919893	1.02045	1.22932	2.47541	3.06573	5.17939	7.97772	2.38526	-1.43638	2.49247	-0.651239	0.122418	-0.623884	-2.28864
cicin02g27360	10	like fertile	like fertile	5.32017	5.76906	9.57684	7.71442	13.4085	25.342	40.5762	41.1132	13.9994	6.31246	8.05484	15.4704	16.6561	34.9137	40.8381	47.0369	9.64173	4.3484	5.14292	12.2188	13.4882	17.1955	21.4168	29.7532	1.38906	-0.938423	2.36573	-0.518914	0.171134	-0.987836	-1.48076
cicin02g27760	Unassigned	NA	NA	5.53032	3.91799	0	0.922302	2.33184	3.31425	1.56583	7.83192	0.92349	2.26886	0.346366	0	0.184705	0.376096	0.703519	1.44595	0.721866	0.612525	0.173008	0	0.212182	0.195282	0.383954	0.127603	-0.0732922	-0.0732922	-0.0732922	0.169212	0.0994375	0.0245191	-0.0732922
cicin02g27780	Unassigned	NA	NA	1.20628	1.19878	1.44531	7.37532	48.9428	184.742	469.421	635.68	0.878287	0.845856	0.586975	0.958913	1.16438	7.9687	57.1501	157.74	1.05087	0.788134	1.34898	1.88831	2.1617	11.3606	35.5504	42.3681	1.87882	-0.344701	-0.759423	0.551497	-0.759423	0.192653	-0.759423
cicin02g27800	6	like fertile	like fertile	0.0826472	0.0126537	0.0906627	0.129541	0.69801	8.63921	42.5674	39.8769	0.0528147	0.165748	0.0423336	0.0746775	0.0425576	12.082	22.023	4.90991	0.0591284	0.0119133	0.0797201	0.0429743	0.232077	3.16123	7.94696	1.35882	0.0487571	-0.381335	-0.495206	-0.379096	-0.501744	0.337387	1.37124
cicin02g27830	7	like fertile	like fertile	0.859906	1.24636	0.675118	0.361954	0.775806	2.16563	12.3762	24.1548	1.44167	1.49003	2.08751	1.5181	1.15317	2.06168	3.92681	2.88597	1.82544	1.57325	1.1718	1.06816	0.662116	0.891167	2.04666	3.44017	1.08451	-0.151305	-0.050493	-0.396016	-0.144462	-0.321408	-0.0208273
cicin02g27850	6	like fertile	non-DE	24.4562	14.9793	16.1122	13.6076	9.60853	56.4144	93.9561	39.3137	30.1198	16.3966	15.3173	12.6732	22.2697	56.7902	35.9141	28.5394	23.6149	18.6115	17.1481	12.868	21.9247	32.714	29.1664	46.5914	1.36594	-1.09568	-0.253941	-0.977687	-1.05035	-0.780724	2.79245
cicin02g28060	10	like fertile	like fertile	9.58431	13.4058	20.9946	36.2089	41.9992	68.6289	82.5036	73.0114	10.6034	15.1414	22.0963	31.7601	46.6109	57.0611	52.6913	56.45	10.2703	13.423	20.5213	23.4286	32.8156	29.5505	40.047	58.6537	2.31358	-1.42138	2.518	0.350771	-1.23288	-1.70026	-0.82783
cicin02g28110	10	like fertile	like fertile	17.4445	16.6777	23.7322	46.8423	47.1554	63.8148	58.0232	161.828	11.4618	15.6345	34.8382	39.8995	65.717	103.971	127.331	129.81	13.7556	18.664	37.5111	31.7265	43.3376	66.4053	59.8243	160.306	-2.10358	0.484929	-0.530807	0.304537	-1.28145	0.886422	2.23996
cicin02g28120	10	like fertile	like fertile	13.2657	13.7797	16.6791	27.6591	33.6815	53.1916	45.0262	111.337	21.9438	21.0417	39.2555	42.043	68.2674	89.4225	122.16	118.827	19.8833	24.1601	42.2708	38.6957	48.4093	66.8255	52.5056	114.497	-1.36775	0.649457	-0.457129	0.699769	-1.08417	0.111677	1.44815
cicin02g28220	1	like fertile	like fertile	16.6166	20.1051	1.98319	0.84309	1.56568	0.992319	1.1658	0.475967	7.26685	11.0373	4.26097	1.99815	1.66694	1.5742	1.20184	1.76736	7.81724	12.0611	9.63098	6.798	5.45046	4.20961	1.94394	1.44811	-0.223791	-0.0297721	-0.475806	0.463219	-0.472909	0.584714	0.154344
cicin02g28230	1	like fertile	like fertile	8.91129	7.37794	1.54076	0.385578	0.312698	0.21556	0.32406	0.239243	5.4607	2.0926	1.29237	0.649342	0.511978	0.377265	0.115913	0.163638	5.49501	3.29973	1.281	0.315899	0.285442	0.241189	0.113547	0	-0.0709244	0.546492	-0.139912	-0.139912	-0.0773695	-0.139912	0.0215366
cicin02g28260	8	like fertile	like fertile	2.19798	0.953433	1.17974	1.5055	1.69811	2.07466	2.09274	7.01582	0.75316	0.575701	0.765972	0.81821	0.948137	3.44428	7.82903	13.5536	1.11202	1.31826	1.0324	1.1086	1.66885	2.96876	9.96986	11.7079	3.12443	-0.878995	-1.2112	-1.80531	1.28661	0.43072	-0.946257
cicin02g28330	10	like fertile	like fertile	7.52264	8.81706	10.6743	13.3658	14.8263	38.7857	95.2509	58.1662	2.95019	4.06788	6.20507	10.6728	14.1153	29.4888	35.8193	29.4496	6.21693	7.45139	9.60602	17.5253	28.8485	27.3596	27.304	30.8521	-0.756227	1.95695	1.50325	-0.523778	2.82226	-1.88007	-3.12237
cicin02g28370	9	like fertile	like fertile	452.472	404.151	282.599	191.088	203.125	139.548	102.059	29.8742	482.239	364.732	272.208	207.484	177.943	99.803	59.53	12.658	425.187	267.944	227.515	192.756	177.405	139.816	60.4178	10.8578	1.63353	0.414319	-2.24923	0.627149	-2.15477	2.09309	-0.364078
cicin02g28530	9	like fertile	like fertile	671.741	430.975	291.454	202.684	188.25	141.812	94.5467	51.5146	537.372	381.364	287.974	204.414	186.691	112.708	78.5003	45.9116	533.848	367.248	251.833	208.91	169.466	138.151	71.0247	32.3246	1.15796	0.547144	-1.65072	-0.0460619	0.254388	0.0069013	-0.26961
cicin02g28550	9	like fertile	like fertile	1114.23	836.146	596.685	371.995	353.837	243.206	149.251	52.18	1757.83	1323.34	900.525	713.547	537.256	269.989	165.748	59.3723	1202.13	758.847	557.842	445.791	328.815	249.744	105.241	30.6106	0.174615	1.38016	-1.17291	0.839859	-0.451827	0.0838947	-0.853785
cicin02g28560	7	like fertile	like fertile	34.178	39.4891	42.8016	47.935	54.3713	60.4655	86.013	200.582	27.5715	35.319	44.179	56.7441	69.5736	90.8228	128.222	258.276	32.8628	36.2008	54.1371	69.4374	96.6411	116.842	172.809	354.125	1.07801	0.329688	-0.0071972	1.26043	-2.13155	-0.131578	-0.397798
cicin02g28680	10	like fertile	like fertile	3.14782	4.68391	5.21755	13.1727	12.6648	17.7995	21.9598	53.6997	5.99276	9.73488	16.4346	25.9394	41.1791	62.6773	59.5041	59.7932	4.15076	6.73046	12.7733	18.1023	34.1007	39.7076	54.8895	50.7627	1.81548	-2.28219	1.1494	4.00049	-3.12783	-3.17669	1.62134
cicin02g29210	4	non-DE	non-DE	0.0993152	0	9.63863	19.9048	10.2477	0.714561	0	0.0481912	0.0648288	0	0.0509042	1.91665	1.58947	0.700633	0.279134	0	0.0954548	0	0.329439	0.218435	0.207518	0	0	0	-0.0196571	-0.260461	1.95145	-0.48285	0.321225	-0.754854	-0.754854
cicin02g29260	9	non-DE	non-DE	24.6496	30.6655	14.503	8.19995	5.00819	2.15264	0.609535	0.200343	0.691349	0.0622898	0.263444	0.444485	0.281868	0.359178	0.294357	0.505993	0.449932	0.308863	0.211288	0.299198	0.143026	0.491909	0.320478	0.316824	0.439513	-0.182986	0.234043	-0.150924	0.0850428	-0.142339	-0.28235
cicin02g29410	5	like fertile	like fertile	0.353507	0.218978	17.8464	135.196	155.728	73.8487	4.59555	0.235782	0.398507	0.365559	0.757277	5.34476	14.3496	7.84919	2.59274	0.643773	0.400873	0.4187	0.760127	1.05873	2.6549	2.26296	0.778517	0.295528	-0.078977	0.0161324	-0.205199	0.560104	-0.101512	0.0146499	-0.205199
cicin02g29740	4	like fertile	non-DE	1.39603	3.28673	12.7258	14.5464	12.2714	2.5444	2.618	3.4801	2.61292	2.85471	2.94292	8.29373	3.91359	1.71601	1.29649	0.789384	4.85714	4.98195	6.55136	7.53059	4.47259	4.39024	5.08371	4.93236	0.462194	0.239169	1.50071	-0.579487	-0.260069	-1.06438	-0.298139
cicin02g29810	9	like fertile	like fertile	7.18063	4.5155	3.07712	2.79128	2.85345	1.91936	0.673179	1.40174	6.08774	4.15497	2.99886	3.1104	3.4011	1.28584	1.22102	0.520535	6.45267	3.20811	2.99241	2.8999	2.46776	2.18444	1.37773	1.19323	1.08947	-0.513337	-0.0907471	-0.493394	-0.844922	0.793622	0.0593093
cicin02g29990	10	like fertile	like fertile	1.06664	0.733604	1.27107	1.52578	1.90731	3.02256	3.41215	8.40734	0.137687	0.183967	0.194833	0.278473	0.819029	1.2833	1.3818	4.52837	0.783484	0.638814	1.13716	1.4721	3.67325	4.04539	6.87138	14.2243	-1.34741	1.29459	3.21911	-2.32272	0.491669	-2.5816	1.24636
cicin02g30180	10	like fertile	non-DE	8.59987	8.75281	7.36909	6.45224	7.18817	40.9057	79.4951	54.4036	8.92744	8.5718	7.77371	6.6938	7.54224	20.829	20.8219	9.26564	9.13677	10.2002	8.23284	7.29164	8.26003	8.67353	8.34055	7.86201	-1.52163	2.82293	-1.95735	-1.1201	2.73705	-1.73803	0.777145
cicin02g30340	2	like fertile	like fertile	2866.26	6661.89	1941.83	3.6035	1.77058	2.40116	0.4209	4.45336	1459.31	6394.44	4497.14	174.824	27.6789	20.0123	14.2347	11.4241	400.512	4718.61	3975.31	174.623	9.48156	9.53633	5.22176	4.85688	0.703004	-0.576352	0.224016	0.193678	-0.704783	0.971349	-0.810912
cicin02g30440	Unassigned	NA	NA	5.33314	4.63189	4.05863	4.59696	5.63529	7.77129	15.3763	27.2726	1.29407	1.93567	2.41503	2.6589	4.65561	10.1342	15.6649	19.8005	2.47804	3.1744	3.54614	5.67713	9.70016	16.2386	32.0286	26.8976	-0.875873	-0.882084	0.255691	3.07276	-0.0361627	-1.30609	-0.228238
cicin02g30450	Unassigned	non-DE	non-DE	0.107819	0.19191	0.158798	0.0874368	6.73853	4.67833	126.836	421.705	0.356524	0.722886	0.295429	0.301348	0.469792	118.452	390.9	300.516	0.262193	0.144995	0.32169	0.525714	4.93627	77.1131	211.941	70.5987	4.88484	-0.691951	0.435493	-1.45593	0.119033	-1.5673	-1.72419
cicin02g30480	Unassigned	NA	NA	3.05311	1.98561	2.14205	1.71213	3.72117	3.2704	11.9629	51.5568	2.77526	3.03663	3.15927	3.13095	5.85518	14.7268	37.8397	47.5697	2.15037	2.52774	2.53387	4.69427	7.39405	11.0725	24.566	14.2647	-1.59146	1.44933	2.69616	-2.57213	2.75618	-2.64078	-0.0973051
cicin02g30490	Unassigned	NA	NA	0.553631	0.600548	0.612813	0.664808	0.936722	1.08012	3.65219	11.7085	1.15353	1.79296	0.971534	0.979838	1.49339	4.03318	9.87477	14.5939	1.29235	1.62042	2.18113	2.26111	2.05396	3.28223	6.48494	4.27547	-1.40065	0.79067	1.68722	-1.63092	1.94519	-1.77872	0.387204
cicin02g30960	7	like fertile	like fertile	4.87265	3.71902	3.68422	4.52818	5.52666	7.60632	9.45094	26.2896	1.07228	1.5743	1.51962	1.72669	1.49654	3.68818	5.60771	34.0875	0.697842	0.41235	1.25335	1.74128	2.53811	3.4423	8.95438	30.5793	-1.67776	-1.98266	5.79648	-0.950045	2.77931	-1.98266	-1.98266
cicin02g30970	4	non-DE	non-DE	7.7645	5.81305	10.7777	37.7577	21.2214	5.94847	2.7241	7.53965	6.44623	5.85508	4.78017	4.95488	5.17313	2.67312	2.30377	2.19539	7.15832	6.69344	5.31526	4.17511	3.76705	2.38932	1.89778	1.99507	0.374679	-0.572027	0.86196	-1.93094	-1.95299	0.43197	2.78734
cicin02g30990	1	like fertile	like fertile	183.154	98.0375	1.88756	0.115773	0.284185	0.356132	0.55851	2.69668	69.8636	220.014	24.153	0.52415	0.799994	1.77438	5.43465	24.2109	6.94359	159.845	45.4441	0.658195	0.600132	0.481777	0.38486	0.168343	0.174463	-1.13022	0.371197	1.10947	-1.056	-0.314492	0.845589
cicin02g31000	1	like fertile	like fertile	69.826	36.2863	0.132965	0.0877527	0.0344885	0	0.141084	0.0409221	28.3562	93.1224	7.97638	0.357642	0.142091	0.179589	0	0.125045	20.2029	67.3621	13.2564	0.143328	0.323836	0.0898957	0.169021	0	-1.05953	-1.05953	-0.652623	1.62981	-1.05953	-0.223105	2.4245
cicin02g31030	7	like fertile	non-DE	2.67336	2.55543	2.51722	2.66869	3.82558	5.63468	8.77616	17.4772	2.55945	1.86401	2.90254	4.51091	5.79002	8.80685	15.1761	21.1764	2.64141	3.16181	3.68422	3.69561	4.81537	7.69076	8.88415	8.32543	1.39338	-0.701452	4.26943	0.40214	-1.06083	-2.18842	-2.11425
cicin02g31180	9	like fertile	like fertile	5.64727	4.78225	3.49568	2.66296	2.75633	2.00847	1.60928	0.882127	7.0896	4.54354	3.43157	2.79965	2.52938	1.64439	1.1205	0.564888	5.19175	3.37121	2.78927	2.45723	1.83709	1.39021	0.832664	0.39707	-0.236975	-0.139115	-0.537971	0.0527714	-0.190273	0.824385	0.227178
cicin02g31190	8	non-DE	non-DE	0.637187	0.879891	0.455849	0.511623	0.47101	0.658337	0.733502	42.1394	0.935053	0.717705	0.465471	0.542876	0.515314	0.233789	0.375772	0.395791	0.691622	0.401739	0.3757	0.276456	0.669672	0.598428	0.948809	0.205957	1.19634	-0.278787	-0.540942	-0.167111	-0.412919	0.559936	-0.356513
cicin02g31200	4	non-DE	non-DE	6.39178	9.66398	36.4324	55.0059	54.6009	14.6077	9.7894	5.61654	11.4225	12.219	17.2951	33.4832	20.3124	13.9101	12.0045	14.2072	13.4713	11.53	18.9966	22.3641	13.7155	12.9363	13.2304	13.352	1.05316	-0.186797	1.32082	-0.198222	0.342429	-0.308745	-2.02265
cicin02g31270	8	non-DE	non-DE	0.194349	0.171245	0.135849	0.202305	0.382321	0.366343	0.585544	11.3623	0.67415	0.227583	0.242197	0.328477	0.304958	0.328273	0.343167	0.245181	0.603512	0.283877	0.310057	0.39682	0.484675	0.399417	0.355455	0.279135	2.78399	0.360595	-0.0628495	-0.949442	-0.584764	-0.78876	-0.758764
cicin02g31340	7	non-DE	non-DE	0.3337	0.272226	0	0	0.316325	0.716305	11.5128	112.029	1.30199	0.815928	0.430617	0.442857	0.515932	0.680335	1.43507	1.25709	1.30912	0.625998	0.38688	0.887151	0.685225	0.832682	0.556907	0.469898	2.07276	-0.151864	-0.401584	-0.0380343	-0.441099	-0.489302	-0.550879
cicin02g31380	8	non-DE	non-DE	0.718076	0.311533	0	0.144787	0.229491	1.38441	1.56725	101.9	1.52839	2.37672	2.59923	0.372519	0.332296	1.07724	4.11796	2.9041	0.0474155	0.273563	0.124631	0.083842	0.261398	1.37233	3.17296	1.45886	1.44816	-0.680521	-0.680521	1.95445	-0.680521	-0.680521	-0.680521
cicin02g31640	9	like fertile	like fertile	76.2241	74.2473	45.8361	21.4076	16.1077	9.9116	7.01939	5.27975	59.1509	52.6537	31.6962	19.3326	10.7268	5.76671	5.21492	3.44006	61.1494	49.5062	36.4169	19.9867	13.8759	10.137	5.34972	2.78304	-2.6217	2.6886	-0.672428	-0.301943	-0.395816	-0.867856	2.17114
cicin02g31730	5	like fertile	non-DE	0.13745	0.0363488	0.126354	36.5284	84.3406	48.5816	4.55937	0.38352	0.0301061	0.0321831	0.228537	29.4139	72.878	9.91631	2.33277	0.251015	1.31719	4.05819	0.0545827	0	0.269798	0.0280717	0.0367956	0.0268175	0.104076	-0.0871084	-0.0203093	0.0914083	-0.0871084	-0.0567219	0.0557642
cicin02g31740	5	like fertile	like fertile	0.172454	0.10317	0.262554	88.7975	230.875	141.383	13.5881	0.518418	0.159253	0.3464	0.684777	94.7437	262.059	40.8493	13.0339	2.16057	0.114609	0.0615776	15.3734	37.325	88.4172	25.1796	7.43477	0.18768	0.396017	-0.181009	-0.165029	0.789168	-0.300529	-0.238089	-0.300529
cicin02g31770	10	like fertile	like fertile	0.285961	0.130777	0.0631771	0.0385961	9.00795	37.6441	140.132	237.228	0.221695	1.55284	0.392596	1.69637	22.2541	193.986	417.242	505.549	0.281077	0.205735	0.288097	2.9565	67.4513	226.99	338.06	190.686	6.86014	-1.70262	0.204728	0.0222247	-1.00354	-2.0945	-2.28643
cicin02g31870	5	like fertile	like fertile	15.5032	15.2427	16.2132	58.1572	115.497	57.0092	19.7437	23.7752	14.8326	15.7315	15.4973	47.9375	80.3134	21.8536	19.9195	28.1501	14.7763	13.3427	15.6624	31.1779	40.5285	21.6494	24.5389	24.9036	-1.73702	0.626836	-1.86639	1.11956	0.972377	0.424715	0.459917
cicin02g31900	7	non-DE	non-DE	0.564916	0.711037	0.473211	0.627685	1.10274	0.73105	9.99854	155.421	0.1866	0.140382	0.124259	0.228944	0.221089	0.210301	0.438088	0.519258	0.136787	0.154097	0.211797	0.243388	0.18113	0.199585	0.261822	0.151831	7.92937	-1.22824	0.339567	-1.21289	-1.30156	-2.1913	-2.33495
cicin02g31930	1	like fertile	like fertile	126.16	173.347	33.0236	17.8375	16.324	17.5	13.801	25.8518	107.964	190.86	60.7349	25.0754	27.5929	26.9169	26.953	29.7054	130.779	243.56	83.0597	24.007	31.18	30.6455	37.3557	38.3874	0.964548	-1.03383	1.08671	0.747131	0.0637458	-0.673681	-1.15462
cicin02g31970	10	non-DE	non-DE	0.987395	0.747376	0.346527	1.21824	2.07557	8.25591	13.969	19.1302	1.42385	0.812489	0.27696	0.697467	1.25306	3.60129	3.17256	0.627549	0.605673	0.542432	0.0882083	0.333927	0.330115	0.250694	0.620732	0.343684	1.77907	-0.245259	-0.306763	-0.306763	-0.306763	-0.306763	-0.306763
cicin02g31980	Unassigned	NA	NA	217.537	182.127	175.066	219.051	409.315	403.775	141.77	64.3787	242.983	260.029	254.845	372.856	560.759	288.218	121.901	94.3188	236.798	206.395	286.927	390.352	420.361	260.143	150.396	99.7884	-0.427313	-0.641423	-0.52512	1.97766	-0.793122	1.17214	-0.762828
cicin02g32010	Unassigned	NA	NA	25.902	60.8431	48.2967	12.8883	8.42113	2.95667	0.950662	0.624612	0.656872	1.14497	1.19351	5.36381	8.76381	6.19321	1.16609	0.550203	0.171357	0.483355	1.79337	15.7572	22.984	3.93864	0.232605	0.233451	-0.160642	0.0948122	-0.000374025	0.430165	-0.0426756	-0.160642	-0.160642
cicin02g32070	3	non-DE	non-DE	83.7474	117.318	164.395	251.948	260.006	76.4518	50.4065	32.1257	132.856	100.573	104.804	115.035	81.8079	42.9253	36.9445	32.9098	98.5702	75.8825	69.1519	48.8805	36.3893	34.1471	27.681	23.4384	0.183621	-0.195705	-1.64083	2.06837	-0.565671	0.841662	-0.69145
cicin02g32100	9	like fertile	like fertile	268.729	220.194	169.824	109.822	111.972	86.43	68.3337	20.837	336.392	232.04	196.452	142.296	130.238	79.3667	51.7638	13.1086	287.624	204.03	176.491	149.409	139.529	113.955	48.2123	10.9066	1.88631	0.120196	-1.95406	0.256568	-2.58804	2.29338	-0.0143598
cicin02g32380	9	like fertile	like fertile	3017.99	4187.96	1756.27	127.712	65.4231	8.47065	0.97049	4.15072	1498.97	3619.66	1715.47	238.178	117.93	20.2879	9.44104	7.91782	1063.9	2753.36	1536.23	118.581	33.185	8.44389	4.10175	4.04709	0.264839	-0.417308	0.00196481	0.0176147	0.0272188	0.642906	-0.537235
cicin02g32460	1	like fertile	like fertile	384.43	152.605	7.27608	4.80505	2.83663	1.53617	1.21996	1.77694	54.9296	19.7664	6.04923	2.14196	1.68187	1.40069	1.73107	1.40031	50.4012	24.7937	3.11634	1.83748	1.59893	1.63833	1.82105	1.30849	-0.448556	1.7395	-0.322295	-1.09827	1.35798	-1.30927	0.0809061
cicin02g32550	8	non-DE	non-DE	1.71951	1.81939	1.29792	1.42942	1.10781	1.46854	2.27844	12.79	1.4338	1.38711	1.20021	1.11576	0.99293	1.02285	0.724274	0.411501	1.11906	1.09829	0.987435	0.814194	0.810927	0.532124	0.495024	0.224499	1.32162	-0.240365	-0.287509	-0.127774	-0.276377	-0.281358	-0.108241
cicin02g32630	3	non-DE	non-DE	178.902	206.665	276.889	254.87	308.451	121.894	25.7175	10.5798	185.819	159.599	104.456	101.095	107.406	32.8426	20.0218	7.50869	167.226	119.207	84.853	77.161	62.3549	49.5541	20.0955	10.0459	-0.953582	4.15183	-0.66964	2.47443	-1.35785	-2.1299	-1.51528
cicin02g32890	Unassigned	NA	NA	2.7948	1.65397	0.613593	0.259004	0.147856	3.93128	6.23842	0.600618	7.53277	7.13383	6.10708	5.52751	5.18887	2.73555	0.669141	0.446228	9.92899	9.63743	8.42279	8.64506	6.99269	3.50956	1.12503	0.250689	-0.433757	0.00993476	-0.47113	-0.312846	0.522795	-0.338325	1.02333
cicin02g32970	4	non-DE	non-DE	0.868664	1.0658	2.9878	5.4062	2.58236	1.09509	0.943647	0.950252	0.145423	0.203851	0.170342	0.115746	0.171275	0.15389	0.164652	0.114448	0.20038	0.19735	0.143348	0.07421	0.0545047	0.0711928	0.0795676	0.124866	-0.0368704	-0.142594	0.0969832	-0.122313	0.132258	-0.0882132	0.160748
cicin02g33370	4	non-DE	non-DE	3.90358	2.56278	4.94056	52.5602	37.8602	10.659	2.01453	1.42372	0.421931	0.650668	0.283687	0.273232	0.219947	0.19513	0.38036	0.588879	0.25112	0.289888	0.421558	0.251045	0.50038	0.267689	0.659196	0.379039	0.0482018	-0.00803364	-0.00803364	-0.00803364	-0.00803364	-0.00803364	-0.00803364
cicin02g33620	7	non-DE	non-DE	39.5679	31.4661	22.7916	29.0901	37.2362	56.0549	60.3219	115.66	45.8305	46.64	48.0424	61.5417	83.5705	95.3863	80.6876	73.763	42.0465	47.0231	50.0464	62.0458	81.7209	87.6586	89.7369	74.0598	-0.384082	-1.34076	3.76081	0.646031	0.374678	-2.35286	-0.703815
cicin02g33780	7	non-DE	non-DE	0.0877553	0.211986	0.117977	0.613261	0.555557	3.00467	7.41686	34.9892	0.521068	0.551535	0.512575	0.802414	0.645472	1.44448	1.70199	1.27293	0.692213	0.415499	0.541723	0.447738	0.579928	0.614775	0.838308	1.37511	0.923625	0.0715294	-0.747591	-0.488039	0.0236964	0.65528	-0.4385
cicin02g34050	5	non-DE	non-DE	1.418	0.678405	0.696575	7.71786	12.2241	3.74968	0.879222	0.782568	4.40227	4.38698	4.20225	4.87845	4.98435	4.00906	3.31397	3.21536	2.37491	2.69037	2.75909	2.78531	2.12317	1.98945	1.70952	1.90923	0.138648	-0.201849	0.296683	-0.336531	0.384529	0.0948152	-0.376294
cicin02g34200	10	non-DE	non-DE	0.780844	0.969998	0.800956	0.785758	0.851933	3.15988	5.4564	5.5555	1.49329	1.5913	1.25122	1.18372	1.38141	2.00881	1.85494	1.18095	1.33616	1.22957	1.11695	1.15208	1.05448	1.04273	1.08125	0.884776	0.349927	0.289486	-0.0830134	-0.412128	0.122593	-0.205423	-0.0614409
cicin02g34380	10	like fertile	like fertile	4.92129	6.46467	9.03125	9.27071	8.04615	12.8239	29.8303	39.0689	4.17829	4.41141	7.06445	6.96803	7.94164	26.1737	35.5568	26.817	3.75039	4.5256	5.83582	6.00497	9.923	15.8175	23.7844	20.6682	0.594815	-0.66811	3.41325	-0.382761	-1.56168	-0.896682	-0.498833
cicin02g34610	5	like fertile	non-DE	4.96468	11.6431	50.608	76.1121	110.05	57.9157	30.6516	26.2979	22.265	20.0538	31.3723	56.8548	34.7714	19.2441	15.6511	11.6171	12.1493	18.92	31.366	20.8274	8.84756	9.85594	8.57253	7.48718	0.0305468	0.563245	-1.09976	0.443711	1.35311	-0.19983	-1.09102
cicin02g34850	7	non-DE	non-DE	0.13242	0.0662656	0.142276	0.0812549	0.392617	1.49112	40.691	246.758	0.236258	0.264819	0.147796	0	0.111554	0.713631	4.37474	4.15873	0.154823	0.0587994	0	0	0	0.0590984	0.0552321	0.323841	2.325	-0.228028	-0.460714	-0.460714	-0.254113	-0.460714	-0.460714
cicin02g34890	6	like fertile	like fertile	1.9647	1.87421	0.870238	5.49395	5.15489	24.9019	25.0241	8.29483	0.252243	0.460424	0.253094	2.1635	9.35808	24.5998	9.8013	0.880071	0.116073	0.498989	1.15404	1.56652	7.04079	11.9484	4.94024	1.09199	1.29745	-2.27177	3.52012	-2.51095	2.16035	-2.80997	0.61477
cicin02g35180	6	non-DE	non-DE	0.78918	1.55913	1.10151	1.1192	9.21936	7.94874	16.8129	6.84057	4.84834	1.06865	1.65998	3.45979	3.09452	8.55313	7.98751	13.6547	3.45347	0.748039	1.32803	6.60993	7.25236	9.46105	12.8124	18.0932	-0.147806	0.0534077	-0.274063	0.490678	-0.166155	-0.210272	0.254209
cicin02g35220	6	like fertile	non-DE	2.75432	3.00582	1.60709	3.24652	3.96947	10.1578	11.6018	3.95967	2.59376	2.50126	2.14535	1.90515	2.82358	6.5062	5.1021	2.84809	2.40771	2.21604	2.57682	2.29258	2.50806	2.96663	3.83885	4.08585	0.107731	0.11965	0.727397	-0.416647	0.270262	-0.812144	0.00375033
cicin02g35540	9	like fertile	like fertile	126.933	628.878	439.743	85.0172	22.9069	2.83474	1.75907	0.876025	39.2379	101.478	178.602	26.6919	8.93848	3.88189	2.10064	0.801077	4.3394	98.1475	135.739	10.4754	6.45285	3.98095	2.39816	0.627538	-0.0488338	0.138349	-0.0455242	0.123978	-0.0821784	-0.00361203	-0.0821784
cicin02g35920	2	non-DE	non-DE	0.157446	5.93462	5.87068	0	0	0	0	0	0.196315	0	0	0	0.0729294	0.0712163	0	0	0	0	0	0	0.0971392	0.107519	0.101505	0	-0.386771	-0.386771	-0.386771	-0.386771	-0.386771	-0.304451	2.23831
cicin02g35930	2	non-DE	non-DE	0.951438	4.49775	3.33978	0.164761	0.239692	0.262027	0.342927	0.27144	1.20183	0.989222	0.915683	0.450328	0.577949	0.536216	0.617078	0.560111	0.858648	0.699494	0.518815	0.387773	0.298472	0.442272	0.334204	0.273243	-0.488497	-0.0894861	-0.488497	-0.446042	-0.345675	-0.0218107	1.88001
cicin02g36040	Unassigned	NA	NA	1.48733	1.9474	2.38494	2.98231	3.27031	3.31274	4.28568	9.09115	1.31802	2.53274	4.70229	1.33605	1.95539	3.03209	4.62824	5.82576	0.777407	2.49978	3.31255	2.59385	3.45106	4.4084	6.05337	7.03903	1.81516	-0.465782	-0.651223	-0.368981	-0.439542	0.81374	-0.703372
cicin02g36110	Unassigned	NA	NA	1.24335	2.1971	3.07913	4.30861	4.50451	4.52943	6.17907	12.0786	1.94397	1.90991	2.26313	3.27846	5.51031	6.63305	9.72366	13.2251	1.60404	1.80843	2.6927	4.86533	6.7957	8.23504	13.2429	17.8578	2.3516	-0.892038	-1.07941	-0.51852	-0.673481	1.08513	-0.273278
cicin02g36450	8	like fertile	like fertile	1.45846	2.70847	0.922507	0.852357	1.09771	0.837052	0.403543	11.449	0	0	0.0599801	0.419013	1.32948	0.58088	1.38238	19.3743	0.0684101	0.0551335	0.628534	0.566422	1.00852	0.82397	5.40378	17.397	-2.24234	-2.12314	-1.26426	4.81944	4.94671	-1.89405	-2.24234
cicin02g36790	6	like fertile	non-DE	0.242349	0.264656	0.210076	0.156296	0.0940615	5.08471	17.0806	25.2325	0.169945	0.167652	0.0996544	0.126341	0.189604	0.957809	1.90626	0.351253	0.0580449	0.18749	0.317193	0.267172	0.439694	0.22064	0.23514	0.304964	0.790207	-0.0691515	-0.423023	0.376392	-0.40162	0.0214424	-0.294247
cicin02g36880	8	like fertile	like fertile	0.247493	0.202695	0.236691	0.327632	0.833048	0.372999	4.41799	47.0379	0.178788	0.135243	0.446921	0.0694165	0.213771	2.3786	12.7682	31.4008	0.133111	0.190745	0.580064	0.469214	0.22204	1.59427	10.7989	20.4915	3.87291	-1.88517	-0.529744	-2.45384	-0.0168437	-0.0610115	1.0737
cicin02g36910	10	like fertile	like fertile	0.230121	0.453783	0.953543	1.24026	1.98687	12.6694	16.9614	42.9579	0.266359	0.372328	1.58988	1.14166	3.12201	9.3708	6.09865	21.5787	0.237359	0.296087	0.991376	0.877667	1.50164	2.5273	5.28292	12.8153	5.67315	-2.69968	3.75055	-0.0463692	-2.18066	-2.65824	-1.83875
cicin02g36960	2	like fertile	like fertile	40.8849	48.5487	86.6757	4.50527	4.77482	3.7	4.48035	3.44208	42.0116	16.3092	3.22902	1.86587	1.76067	1.54137	1.41399	1.60969	33.1506	22.3323	2.87538	1.77642	1.89843	1.49563	1.7249	1.69462	-0.91585	0.972081	0.174806	0.0259428	0.588665	-0.552632	-0.293012
cicin02g36990	1	like fertile	like fertile	14.4917	8.73123	0.436006	0.0692976	0.132762	0.737007	0.0794125	0.157528	17.6308	7.88754	0.347566	0	0.136744	0.145796	0.22811	0.425021	14.3907	9.24272	0.911021	0.275867	0.31485	0.144886	0.298068	0.258553	-1.10187	0.437399	-1.10187	-0.918149	2.43517	1.35118	-1.10187
cicin02g37050	9	like fertile	like fertile	5.65366	4.71764	3.64413	3.7243	3.40459	2.90109	1.99661	0.639585	9.06539	5.69023	4.37155	4.18413	4.32503	2.64437	1.52759	0.479957	7.2612	4.84807	3.66381	4.01724	3.41718	2.79894	1.21097	0.476645	-0.257508	0.0616283	-0.333338	0.0621369	-0.315839	0.541673	0.241247
cicin02g37070	3	non-DE	non-DE	18.8625	110.233	123.075	164.587	46.4793	5.07707	5.61951	25.3514	4.78529	11.39	18.5848	4.15447	3.21161	3.81096	8.15552	18.3977	1.76225	5.83061	5.52869	1.4421	1.43568	2.3558	5.77434	12.1527	-0.189302	0.121372	0.451722	-1.62461	1.16587	-0.0326571	0.107599
cicin02g37110	Unassigned	NA	NA	14.3941	6.75672	2.93684	10.1399	14.4907	5.43872	2.70984	2.2901	15.5036	8.87763	3.67987	3.12226	3.70284	2.61168	2.71089	2.69534	14.5381	9.41888	3.63393	3.21139	3.54994	3.09215	2.75452	2.11534	-0.736655	0.177238	-0.27623	0.263548	0.0112151	-0.00559402	0.566478
cicin02g37600	2	like fertile	like fertile	38.8587	91.2728	52.1482	10.7353	11.2729	9.67647	10.5523	13.4595	26.3343	38.7046	38.0561	17.0016	12.8193	11.7969	10.9483	9.06062	23.3138	33.1767	30.7773	16.5119	14.2645	14.4903	11.2937	8.17998	-0.720485	0.842664	-0.331481	0.511871	-0.281977	0.357057	-0.377647
cicin02g37750	8	like fertile	like fertile	4.13941	4.66664	5.17264	3.78748	5.03368	4.89907	6.70247	48.0243	2.50102	2.13796	4.38983	4.01822	3.90836	4.77765	10.543	25.7537	4.19706	3.80614	3.97811	3.40372	4.67488	11.4843	37.2303	76.2466	1.53728	-2.06213	3.92533	1.07728	-1.36724	-1.86716	-1.24336
cicin02g37960	9	like fertile	like fertile	54.0337	40.5053	29.2314	19.1289	22.3775	14.2827	10.4984	5.51209	75.6658	47.1253	29.2957	25.3525	22.3383	11.9389	7.59219	3.23328	61.3648	32.6233	27.7746	27.9986	19.5442	16.0149	7.61418	2.08315	-0.442332	0.191728	-1.27734	0.958798	-1.46838	1.82083	0.216696
cicin02g38010	Unassigned	NA	NA	34.0867	20.8111	2.28131	12.6491	18.2838	5.47701	0.44613	0.563472	14.3835	10.5586	1.44427	0.53376	0.435407	0.0726967	0.125128	0.0658889	15.0742	13.9452	1.75482	0.13679	0.183598	0.176343	0.103503	0.173511	0.0249104	-0.0153711	-0.0153711	0.0154608	0.0211132	-0.0153711	-0.0153711
cicin02g38420	Unassigned	NA	NA	6.60408	4.21098	5.11451	11.3348	21.2356	54.0972	53.2886	19.4634	2.16629	4.32231	10.0859	33.2762	71.0137	63.8718	26.1165	17.1228	4.92982	6.75358	15.4688	36.8082	63.8634	44.3704	18.6802	18.2306	1.79339	-0.700613	2.43242	0.123174	-1.38493	-0.867934	-1.39551
cicin02g38440	Unassigned	NA	NA	10.2538	2.78713	3.20338	3.59611	9.03294	20.7184	63.1007	95.7344	2.32258	6.01752	5.32691	6.98864	17.0268	24.0585	76.1501	102.67	8.07311	4.41002	6.87529	17.369	20.897	48.4102	74.2018	49.9965	-0.150096	-0.150096	-0.150096	0.255492	0.494987	-0.150096	-0.150096
cicin02g39140	5	non-DE	non-DE	0.198723	0.483256	1.42741	8.97239	13.9137	4.92603	1.05343	0.0834632	0	0	0	0	0	0	0	0	0	0.171379	0	0	0	0	0	0	-0.0116816	-0.0116816	-0.0116816	-0.0116816	-0.0116816	0.0700894	-0.0116816
cicin02g39290	6	like fertile	non-DE	5.35923	6.41441	2.42207	6.96589	8.58177	11.6317	19.6203	15.6966	0.794534	0.338361	0.24131	0.235852	0.561273	3.42765	2.77678	0.826596	1.20314	0.552328	0.198633	0.165043	0.212427	0.221421	0.470635	0.495365	-0.0904873	0.114522	-0.298467	-0.354104	0.656642	-0.0390408	0.0109348
cicin02g39690	Unassigned	NA	NA	0.238915	0.567837	1.34689	2.20117	3.21688	4.71337	7.68479	1.55822	0.511778	0.407996	0.195916	1.2096	1.6263	2.6954	1.62659	0.780802	0.832238	0.555117	0.470486	0.535232	0.680955	1.50982	1.33399	1.24053	-1.32307	-0.0473676	-1.13313	-0.369734	1.65984	2.53653	-1.32307
cicin02g39830	1	non-DE	non-DE	62.0275	37.0382	13.1333	8.74301	8.83585	8.98846	8.25778	9.8411	14.1988	16.6864	10.9433	12.8129	11.257	8.29918	9.49314	10.1914	20.7078	21.4362	11.5341	12.4377	9.45132	11.2889	9.95836	7.95299	-0.305845	-0.407374	1.12129	0.00987771	-0.298536	0.12032	-0.239728
cicin02g40040	4	like fertile	non-DE	5.86687	5.08037	13.4929	41.8686	44.7816	19.6704	5.14411	4.97231	7.2686	7.55453	7.47159	18.591	23.1209	9.13582	8.44829	10.5246	7.97114	6.80633	10.9422	10.9487	9.21536	7.70829	6.90688	7.56814	2.28581	-0.952816	-0.504983	2.33359	-1.00221	-0.896821	-1.26257
cicin02g40060	4	non-DE	non-DE	2.53008	3.5363	4.5903	15.0463	16.1169	4.82618	1.23711	2.37186	3.93536	4.28283	3.50018	2.88261	3.73373	3.07896	2.52721	3.75743	4.72058	5.11634	3.87781	4.58638	3.88426	3.72184	3.52735	4.05489	-0.292006	-0.904557	-0.734722	0.504589	-1.68858	2.29444	0.820833
cicin02g40330	1	like fertile	like fertile	65.3612	68.5049	13.0219	7.77841	6.90069	7.60787	8.28183	8.5186	45.7531	71.6562	19.1633	9.26101	8.99443	8.03353	8.12741	8.01911	35.6492	54.5968	18.4725	9.24763	8.32801	9.24099	7.9767	7.69017	-0.495676	0.683176	-0.967963	0.388002	0.164941	0.140468	0.0870525
cicin02g40400	1	like fertile	like fertile	34.3581	47.315	7.3116	5.22595	4.85782	4.78651	4.2647	4.38322	29.2139	47.5262	15.0223	8.0416	6.94947	6.90776	6.69858	8.24678	12.249	24.7654	11.3367	5.35554	5.59583	5.20447	5.04993	3.98226	-3.07458	0.840093	-2.2148	0.204892	1.53835	1.9264	0.779651
cicin02g40800	8	non-DE	non-DE	14.9861	14.5461	16.031	12.4799	12.9644	12.781	20.4208	81.0824	5.49917	7.21531	6.57526	8.02068	6.31405	6.46008	6.16185	9.45322	23.8794	21.6064	23.3876	27.2209	25.1771	24.3864	25.7143	24.3423	0.823008	0.25866	0.16901	-0.519137	0.325076	-0.630298	-0.426319
cicin02g41170	Unassigned	NA	NA	22.0353	1.75562	2.70943	5.34478	5.12677	78.7555	90.6834	4.28761	3.65348	3.84929	5.89774	33.8304	65.6501	88.0716	41.7105	14.0872	8.66763	9.72486	13.7792	46.9926	83.2439	55.1365	21.8828	11.0319	-1.93716	-0.57657	-1.44331	-0.175819	0.434964	1.26764	2.43026
cicin02g41230	9	like fertile	like fertile	11.0724	9.11194	7.09174	9.23939	6.05967	5.32037	3.45159	1.53046	8.50639	6.39801	6.05135	4.32061	4.71971	3.3999	1.62523	0.612136	9.61578	7.37238	5.84251	4.38562	4.41979	3.14269	1.95592	0.683251	0.559582	-0.395736	-0.295545	-0.251412	-0.528138	0.42257	0.488679
cicin02g41330	6	like fertile	like fertile	0.506858	0.374862	0.28835	0.440404	0.805944	4.51296	6.40366	2.50481	0.549475	0.524893	0.335036	0.982141	3.35687	8.13459	5.0294	2.20313	0.688125	0.350288	0.773325	0.860372	1.88666	3.24033	2.63232	0.862566	1.36611	-0.263958	-1.45746	0.742158	-1.41599	-0.2075	1.23664
cicin02g41350	Unassigned	NA	NA	37.0346	22.8584	1.10519	1.50785	2.32275	20.193	18.258	0.848918	22.2093	23.5401	2.0162	3.83408	9.06032	8.97398	8.90599	5.10527	19.4652	28.0568	4.83893	7.63755	9.52939	5.30242	6.49034	2.22429	0.00382158	-0.0786578	-0.077002	0.237805	-0.20028	0.201158	-0.0868447
cicin02g41780	2	like fertile	non-DE	3.62089	15.392	10.3016	0.203516	0.166523	0.210904	0.343572	0.600105	3.33971	7.23268	22.4796	13.5716	4.75582	3.52656	2.68753	3.40632	2.12399	4.25343	3.95888	3.49094	2.0974	1.51272	2.3085	3.19451	-0.0897671	0.0386144	0.0733745	-0.0897671	-0.0897671	-0.0897671	0.24708
cicin02g42080	9	like fertile	like fertile	116.444	85.2849	63.828	50.7658	51.9791	33.3687	25.3764	9.67628	131.747	68.7126	55.1461	41.1113	43.021	23.2342	12.0425	4.33993	131.771	65.4839	57.5715	50.4445	39.3056	27.9031	13.2659	3.93837	1.996	0.159439	0.844239	-0.135625	-1.90049	-0.144187	-0.819372
cicin02g42090	6	like fertile	like fertile	2.9824	2.75114	3.83247	4.75672	9.69362	27.4429	223.1	431.473	1.47713	1.86929	1.60856	3.52814	5.0495	76.9235	205.111	216.004	2.34724	1.47539	2.4589	5.5629	14.1463	52.8683	121.21	60.1678	3.06266	3.73918	-2.66549	-3.57867	2.43186	-3.51663	0.527082
cicin02g42130	1	like fertile	like fertile	20236.3	11098.9	1427.97	33.5698	35.2615	37.7277	17.9944	26.7618	15278.9	12294.7	4837.49	395.812	84.6674	57.6781	44.437	41.0017	14064.4	11658.2	4140.08	241.166	42.1696	33.9558	31.3689	25.5786	1.27702	-1.06854	-0.186239	0.140067	0.67264	0.46964	-1.30459
cicin02g42150	9	like fertile	like fertile	344.424	253.672	179.502	124.574	122.622	84.2426	57.8401	32.5892	547.194	376.595	259.254	209.19	179.128	91.1365	49.7739	16.4733	292.05	157.404	117.728	101.869	78.6458	61.5672	25.4394	3.9038	-0.943965	0.524344	-1.20332	1.15795	-1.37276	0.802502	1.03525
cicin02g42210	9	like fertile	like fertile	4.80488	4.26862	3.27478	3.07097	2.83553	2.16987	1.09733	0.298773	6.61395	4.89321	3.22472	2.59177	2.45593	1.31482	0.762911	0.10422	4.65599	2.73358	2.77915	2.04534	1.73482	1.13961	0.57723	0.178849	-0.403525	0.168555	-0.441555	0.143323	-0.384013	0.269658	0.647557
cicin02g42480	6	non-DE	non-DE	4.46468	5.37121	6.37986	5.93941	8.049	22.72	34.6522	9.67855	6.01091	5.63319	8.37736	7.82504	9.68755	10.8195	10.1598	10.7358	5.91223	4.89074	4.47941	4.74297	7.68117	8.89273	9.80559	13.4704	0.608732	0.196755	0.343372	-0.589108	0.645458	-0.910117	-0.295093
cicin02g42760	9	like fertile	like fertile	70.5236	58.9313	39.6414	31.492	26.9017	26.1426	15.9909	8.58716	64.1598	44.7121	29.7209	23.3672	25.9103	16.6938	13.8602	9.64822	93.2499	68.9855	48.8742	41.4769	36.4529	34.1822	25.9087	14.5083	-0.752428	0.0625478	-1.09148	0.156564	-0.29302	0.545093	1.37272
cicin02g43400	6	like fertile	like fertile	4.80146	2.33882	3.81381	4.96474	4.46645	26.3788	54.946	40.2224	3.28203	1.60983	1.75172	3.48893	5.11512	22.0204	26.3125	11.925	2.79533	1.35163	1.21956	1.66706	6.70547	9.1061	11.7696	7.03112	1.3032	-0.70686	0.887208	-2.67953	0.296498	-1.94219	2.84167
cicin02g43810	Unassigned	NA	NA	2.46635	2.79631	3.23	6.22342	8.73473	3.0939	0.773063	0.515353	2.54377	2.37208	2.28495	5.55065	4.823	1.62853	0.874163	0.551772	2.18201	2.0296	2.23054	2.8232	1.74357	0.892982	0.782177	0.434463	0.349891	-0.0154006	0.509162	0.691329	-0.359851	-0.717515	-0.457616
cicin02g44170	Unassigned	NA	NA	0.0490397	0.0341975	0	0.758158	3.40289	8.06749	20.2346	88.9503	0	0	0.0176983	0.825439	3.27047	3.11338	3.56363	1.30264	0.0185397	0.0149416	0.0626971	0.319959	0.6199	0.149375	0.19326	0.274645	3.01025	-0.488666	-0.521955	-0.433762	-0.521955	-0.521955	-0.521955
cicin02g44180	8	non-DE	non-DE	2.4386	3.10877	2.29832	2.30009	2.5367	3.1327	4.95008	18.8291	2.47225	3.07633	2.76029	2.64924	3.03324	3.71836	4.73629	4.51061	2.05444	2.83331	3.05787	2.75073	3.16841	3.15049	3.34974	3.20086	3.4063	-0.736548	-0.640841	-0.666419	-0.88424	0.692126	-1.17038
cicin02g44400	4	like fertile	non-DE	0.628996	2.30956	12.1648	15.0425	8.6011	3.00824	2.81753	2.36437	1.22258	1.52085	2.02023	10.1407	5.03522	6.72462	3.741	2.81769	1.05949	0.57564	0.264842	1.36769	1.64987	1.23191	0.630308	2.08388	-0.0672407	0.0565221	-0.588213	-0.36615	-0.273905	0.135788	1.1032
cicin02g44410	5	like fertile	non-DE	0.301505	0.484045	8.21612	18.3862	24.4618	19.9127	1.07022	1.48616	0.828859	0.48503	1.40517	6.24747	3.63153	2.36052	1.62094	1.1432	0.244336	0.291468	0.454934	0.448408	0.598257	0.366435	0.527868	1.05863	0.0618666	-0.24079	-0.136636	-0.299859	-0.318948	0.257248	0.677118
cicin02g44520	2	non-DE	non-DE	3.24227	12.1869	24.947	1.43737	1.63795	1.47491	0.53721	0.770466	4.61117	4.76237	7.90722	8.37342	3.8047	2.72641	2.59118	2.36014	3.02599	1.95793	2.48883	1.93086	2.34556	3.09294	2.64469	2.02222	-0.843003	-0.585255	-0.690487	1.01171	-0.492566	0.762505	0.837096
cicin02g44530	2	like fertile	non-DE	1.40995	8.71253	19.0742	1.11877	0.56544	0.482808	0.360583	0.276411	0.899533	1.76212	6.05317	5.72793	1.08919	0.448973	0.643611	0.630688	0.227286	0.142135	0.124997	0.184304	0.208033	0.274217	0.321679	0.0650961	0.447968	-0.356095	-0.528133	0.1982	-0.243964	0.473938	0.00808684
cicin02g44700	10	non-DE	non-DE	2.74435	1.83414	3.9631	4.5041	4.44536	7.44285	8.63046	14.3781	11.158	5.96212	4.25472	6.69783	6.98742	7.46812	5.92118	5.48004	9.70775	4.88184	4.56129	9.25347	7.95651	9.22316	6.55194	5.30919	-0.435183	0.677882	-0.329569	0.320814	1.27468	-0.752418	-0.756205
cicin02g44880	7	like fertile	like fertile	0.396277	0.35757	0.615549	0.85397	1.17344	3.05478	4.78536	13.5485	0.0248298	0.378721	0.480343	0.876569	1.41978	5.33136	10.3163	23.2969	0.773583	0.520824	1.35104	1.66044	3.0109	6.93275	10.9681	24.2785	-1.33901	-1.33901	4.19219	-1.08783	2.25167	-1.33901	-1.33901
cicin02g44980	5	non-DE	non-DE	0.339343	0.136523	2.08589	13.279	18.9041	7.03546	0.945789	2.17622	0.854775	0.219882	0.693937	0.932619	0.958032	0.540119	0.246945	0.331352	0.431159	0.496886	0.315659	0.42351	0.176392	0.153286	0.144327	0	-0.0792679	0.0740824	-0.12634	-0.237406	0.0756152	0.849371	-0.556055
cicin02g45050	7	like fertile	like fertile	0.219429	0.105805	0.0994957	0.168066	1.15683	0.798894	19.1963	303.324	0.335693	0.78966	0.281606	0.268677	1.2036	42.6815	202.274	453.32	0.357581	0.787734	0.402671	0.663038	3.20351	42.9125	153.158	138.032	0.10798	-0.506649	1.12441	0.682819	-0.739114	-0.661839	-0.00760597
cicin02g45180	Unassigned	NA	NA	4.17166	3.47392	3.30196	6.74691	8.46465	3.31117	0.608531	0.441938	2.04199	3.78166	2.61502	5.79796	5.37095	1.17533	0.928181	0.599903	1.7526	2.50565	2.89208	2.44119	1.40989	0.760089	0.517876	0.53565	0.353588	-0.15568	0.222472	0.650461	-0.871303	-0.966257	0.766717
cicin02g45210	4	non-DE	non-DE	0.686099	0.939367	8.22279	15.7384	4.23016	1.10251	0.971491	0.938477	1.07949	1.18777	0.893212	1.27012	1.08553	1.04208	0.931908	1.0432	2.27946	2.05515	2.49937	2.75302	2.30545	1.75017	1.58704	1.52411	-0.180453	-0.602542	0.43794	-0.353147	0.457985	0.703305	-0.463088
cicin02g45260	Unassigned	non-DE	non-DE	0.895706	1.29428	0.3634	1.10591	2.93858	0.658522	2.7075	40.9596	1.78055	4.34379	1.04692	1.01559	2.58225	9.04501	43.9048	95.7367	2.44192	7.032	2.61375	2.15923	2.6235	15.681	55.0718	42.0677	0.439076	-0.213772	0.63521	0.261028	-0.297223	-0.385664	-0.438656
cicin02g45300	Unassigned	NA	NA	0.236169	0.258432	25.8902	4.41034	1.78581	6.12634	10.6306	3.67152	1.24586	2.961	3.20876	8.7766	6.8241	3.96317	3.12615	0.712527	0.218633	0.211729	0.260464	0.563292	0.150951	0.6065	0.864383	0.638385	-0.135639	-0.135639	-0.135639	0.813834	-0.135639	-0.135639	-0.135639
cicin02g45330	1	like fertile	like fertile	44.6294	64.3668	6.02661	3.42121	6.98777	1.08861	0.504296	5.11182	51.2582	146.625	25.783	4.93818	9.16223	3.44801	5.84795	13.352	50.475	151.843	40.8088	3.46246	1.39727	2.31069	8.05252	6.9535	-0.211387	-0.215279	-0.208685	-0.193178	-0.213957	-0.19984	1.24233
cicin02g45980	9	like fertile	non-DE	6.37914	5.42929	5.42741	3.69944	2.96312	1.66933	1.36858	0.492694	6.0355	4.33998	3.45721	1.54645	1.54543	1.01751	0.891088	0.878789	0.0687966	0.0763279	0.0558865	0.035436	0.155526	0.0702913	0.118364	0.0421017	-1.12127	0.0708467	-1.18307	0.281442	-1.35626	-1.49388	4.80219
cicin02g46220	6	like fertile	like fertile	0.131057	0.0858206	0.0315229	0.0711722	0.399485	3.76057	25.2504	67.5713	0.140661	0.211596	0.233775	0.196581	1.28278	29.1266	55.5814	26.1023	0.105576	0.144461	0.230613	0.149034	2.27937	9.53715	22.2196	17.7828	1.95402	-1.70098	4.49026	-0.313056	-1.68057	-1.01574	-1.73393
cicin02g46240	10	like fertile	like fertile	3.62283	2.89586	3.32476	5.58907	5.31208	8.32546	15.7575	27.4339	3.22028	2.31971	2.85853	2.92242	7.03919	23.5639	27.1844	16.8454	2.78666	2.74082	2.37391	2.26669	7.62642	11.214	13.6159	25.8331	0.994666	-2.1884	4.39707	-0.724258	-0.315641	-0.657263	-1.50617
cicin02g46360	8	non-DE	non-DE	8.19566	4.64233	3.73466	3.29022	4.95078	3.99126	5.09538	30.2654	6.8003	5.36909	3.43382	3.64564	5.64155	4.69398	2.74005	5.86909	5.22255	4.95321	5.08428	4.32206	5.34455	7.37399	7.61725	9.80328	0.584818	-1.01925	-1.29601	1.87305	-0.228117	1.1609	-1.0754
cicin02g46500	4	like fertile	like fertile	5.92359	0.801085	160.066	378.632	260.361	36.9027	0.610623	0.725296	16.1131	18.2132	81.0783	121.909	75.3703	12.7723	3.08779	0.0580295	21.2645	18.8577	61.083	46.1469	12.1089	3.02868	0.285855	0.108171	-0.0416429	0.06175	0.090048	0.0147735	-0.0416429	-0.0416429	-0.0416429
cicin02g46510	9	like fertile	like fertile	65.8122	59.3566	18.4568	7.05315	5.05611	2.20854	0.366889	0.628701	30.8003	41.2418	19.214	7.72506	2.85018	0.455438	0.460226	0.12382	24.8064	37.6634	21.1402	4.82231	2.10824	0.589756	0.141295	0.102979	0.138533	-0.10093	0.260546	0.110868	-0.00996471	-0.199526	-0.199526
cicin02g46600	3	non-DE	non-DE	51.0599	96.1842	166.701	189.257	203.655	66.8099	30.3593	63.237	67.8213	92.4906	91.1648	142.69	144.385	56.1728	76.8144	100.067	70.8663	69.3462	75.2202	78.9265	69.307	86.4419	89.3012	142.615	-0.816306	1.64392	-3.21265	0.163672	3.50455	-0.448691	-0.834496
cicin02g46730	1	like fertile	like fertile	4.93436	7.77942	1.71225	1.09738	0.989564	1.29209	1.79047	5.90582	4.38823	4.0733	1.60003	1.21038	1.29083	1.18812	0.958734	0.815019	3.89014	4.3019	1.41444	1.27181	1.22472	0.837979	0.91687	0.685402	1.31687	-0.0862485	-0.579636	0.128078	-0.340052	0.0672388	-0.506252
cicin02g46800	8	non-DE	non-DE	11.0266	8.0717	6.47667	6.6318	4.92134	5.4593	5.84402	93.899	6.83338	5.2404	7.13323	4.94902	6.33838	6.4597	6.7213	9.10154	7.36946	7.35677	5.25511	5.31849	6.8127	7.56119	7.48761	8.1596	1.36075	-1.60568	1.51643	-0.116759	-0.717417	-0.238731	-0.198601
cicin02g46850	Unassigned	NA	NA	3.65448	0.932353	1.64721	2.24735	2.8463	111.618	207.84	15.7357	1.41217	1.58698	4.21788	47.7328	113.312	147.446	70.2947	8.52731	10.3311	4.61424	32.0038	148.214	221.805	93.1368	22.8254	7.82438	-0.881064	1.03407	-1.1254	1.49282	-0.818444	0.0731078	0.224911
cicin02g47110	6	non-DE	non-DE	0.475699	0.452949	1.13631	10.1998	9.71724	3.91452	9.22805	2.45845	0.22176	0.158825	0.193581	0.253901	0.243443	1.50127	2.31904	1.17363	1.51324	0.896839	0.988868	1.39076	1.01804	0.755939	0.901416	0.5241	1.23279	-0.254273	-0.740412	-0.580808	0.137245	-0.183883	0.389343
cicin02g47640	Unassigned	NA	NA	3.81756	5.61773	7.19095	15.1455	31.6679	12.9176	3.23751	2.7683	2.71213	3.50992	3.32637	5.74396	9.37995	2.19441	2.39785	2.78667	3.73645	4.84981	6.2476	8.06389	6.80938	4.24624	4.02533	2.58542	-2.01282	1.97045	-1.58131	0.711798	2.4967	-1.14681	-0.438014
cicin02g48140	6	like fertile	non-DE	0.473759	0.298455	0.138858	0.245922	1.98729	99.3206	336.206	936.274	0.0872033	0.186306	0	0.124291	0	16.012	27.8645	15.6147	0	0.237279	0.0631069	0.0790212	0.224366	0.202023	1.02611	3.33266	3.15452	-0.0920023	-0.678188	-1.16224	0.417579	-1.09511	-0.544552
cicin02g48290	Unassigned	NA	NA	0	0	0.108185	0.029294	0.790983	5.36641	3.65269	4.67815	0.0447908	0	0	0.0319202	0.0288403	0	0.0686355	1.34536	0.0401132	0.0646565	0	0.0697423	0.0384141	0.207532	1.34138	4.3382	1.88538	-0.353423	-0.0672297	-0.410267	-0.296056	-0.348142	-0.410267
cicin02g48480	9	like fertile	like fertile	19.1626	15.3801	15.2979	19.5093	14.0098	6.54232	4.528	2.07705	15.9686	10.4413	10.6206	10.3532	12.008	5.13205	3.13847	0.955872	15.1339	10.01	9.72967	7.11811	7.72083	5.24152	2.37955	0.846254	5.02012	-1.582	1.62942	-1.10286	-1.73607	-0.529277	-1.69933
cicin02g48680	Unassigned	NA	NA	3.57641	1.27192	0.73239	0.648084	0.958808	6.24137	8.32914	2.44316	2.2325	1.74437	0.816369	1.34696	1.31428	3.21589	2.31983	0.187989	1.3431	0.960073	0.295485	0	0.124845	0.165991	0.203809	0.286481	0.0896249	-0.0233676	-0.0233676	0.0272131	-0.0233676	-0.0233676	-0.0233676
cicin02g48740	1	like fertile	like fertile	255.633	19.6746	12.9672	9.70632	8.35849	2.62041	1.97181	1.62243	66.2465	43.4003	35.3768	75.472	13.2497	9.36328	7.36769	5.18347	427.156	25.0205	8.04531	6.2039	5.20225	3.96524	2.76893	2.65907	3.20074	-2.97336	1.54239	-2.18522	0.222085	-1.2886	1.48196
cicin02g49110	9	like fertile	like fertile	16.2725	11.5033	11.7048	7.8995	6.99091	5.60583	3.69735	1.44292	21.2314	16.0653	11.9755	8.43788	6.77983	4.16997	2.80533	0.97652	7.36184	6.73064	4.92255	5.08843	4.62429	2.97681	1.30433	0.665593	-0.343703	-0.0808105	-0.343521	0.708005	-0.267707	0.606904	-0.279167
cicin02g49160	7	non-DE	non-DE	1.49599	0.958483	0.994281	0.849066	0.736927	2.72776	4.99559	8.18542	3.26682	2.85173	4.3091	7.58713	5.26944	4.50833	4.17588	5.06261	3.07574	2.79857	5.51395	8.58034	5.33272	2.94649	4.0332	4.83302	0.305663	1.00604	-0.159826	-0.412513	0.813854	-0.390466	-1.16276
cicin02g49250	1	like fertile	like fertile	34.5497	13.3011	4.77381	2.89052	4.49797	5.58085	5.4592	5.02638	71.4542	36.0911	10.6439	6.63062	8.00986	9.84565	9.25808	9.6693	71.2066	59.1969	11.7466	5.18761	6.34667	7.64776	7.60461	3.34566	-1.04808	0.492428	-0.87729	1.69888	-1.04808	1.33033	-0.548192
cicin02g49340	5	non-DE	non-DE	2.99123	2.36121	5.58098	18.5863	44.5079	56.4571	4.60462	1.5304	0.78827	0.953641	1.24502	1.80761	2.67546	1.80425	1.29694	2.22189	1.05478	1.82157	1.40434	2.37999	1.9611	1.95108	1.62581	1.66329	4.48073	0.154516	0.0609832	-2.0089	0.757041	-2.10037	-1.34401
cicin02g49360	9	like fertile	non-DE	64.1993	48.7784	37.8457	31.2801	30.8675	21.9761	9.25137	4.47655	37.5187	23.699	20.1992	13.6471	15.6524	9.06622	4.23917	0.776157	0.224366	0.0644532	0	0	0	0	0	0	-0.022687	-0.022687	0.136122	-0.022687	-0.022687	-0.022687	-0.022687
cicin02g49370	9	like fertile	like fertile	226.691	154.015	120.625	92.8796	87.0338	61.9941	37.2278	17.4651	242.652	146.978	138.881	92.5979	98.4142	53.2352	30.7938	11.0312	303.054	185.228	142.756	113.778	105.053	71.7558	34.187	9.06708	0.515128	-0.23139	0.816855	0.982204	-2.25272	0.262672	-0.0927429
cicin02g49380	4	like fertile	like fertile	7.7629	11.1733	93.2307	315.768	299.1	82.3765	10.5187	7.69664	10.3118	15.2959	20.9455	22.168	29.3699	13.1906	7.51393	5.56512	11.0463	14.2786	22.6287	17.3904	9.27845	6.23841	4.98031	5.66596	0.284573	-0.338387	0.128878	0.611654	-0.119537	0.456249	-1.02343
cicin02g49390	4	like fertile	like fertile	0.410039	1.30957	393.982	1206.39	1210.11	361.248	15.2988	9.1358	0.0807472	1.31028	4.16012	54.0248	91.0014	16.7966	3.80427	0.251565	0.155043	0.43943	38.216	50.5849	22.9129	4.20648	0.146693	0.122651	0.651538	0.555886	-0.0484742	-0.242319	-0.351789	-0.213052	-0.351789
cicin02g49400	5	non-DE	non-DE	0.0734466	0.0872814	0.790771	5.98427	11.6592	12.9486	1.73379	0.0764209	0.0845319	0.101644	0.212963	0.698317	0.937851	0.190543	0.020241	0.120016	0.116695	0.112212	0.268076	0.19893	0.247632	0.154499	0.121668	0.109881	-0.00530637	-0.135833	-0.11725	-0.0910295	0.0517315	0.500342	-0.202654
cicin02g49620	1	like fertile	like fertile	324.425	182.754	2.26367	0	0.164625	0.485541	0.414539	0.374765	144.274	525.887	42.0265	1.38701	0.763213	0.586058	0.402661	0.711173	37.2601	307.531	99.395	1.536	1.2014	0.124722	0.369604	0.835502	1.02448	-0.410546	-0.167809	0.607243	-0.250214	-0.231835	-0.571317
cicin02g49630	Unassigned	NA	NA	34.7134	18.3421	0.748352	10.1829	29.9993	16.3728	0.568364	2.08798	15.5832	54.1754	5.14168	16.2776	33.6676	4.13437	1.09024	2.79281	4.86198	28.8753	10.758	14.2556	23.7355	1.85519	1.96507	3.72913	-0.448955	-0.713752	-0.76045	2.35977	1.78955	-1.07589	-1.15028
cicin02g49660	9	like fertile	non-DE	355.14	286.638	229.312	161.122	149.807	117.513	82.3727	51.0515	198.425	146.763	109.468	90.3558	84.0524	50.4391	37.0664	25.0879	0.135599	0.16235	0.094537	0.0716977	0.205241	0.0437108	0	0	0.0634745	0.125998	-0.0695454	-0.0379018	-0.0695454	0.0570654	-0.0695454
cicin02g49780	9	like fertile	like fertile	19.5639	17.5197	12.9885	10.317	9.17396	7.93202	5.36832	2.67492	30.2158	23.7033	18.3155	14.7702	16.7336	12.4003	10.7511	10.6319	33.1881	20.8092	16.9436	22.0853	18.9581	17.1758	12.6995	8.41023	0.188255	-0.0730137	-0.52202	0.10944	-0.387496	1.04054	-0.355704
cicin02g49920	9	like fertile	like fertile	9.11417	11.337	4.24943	2.40473	2.45692	1.40082	1.54858	0.31147	8.53972	7.8244	6.55118	3.26612	2.15171	2.40663	1.11576	0.808889	10.3439	11.6249	8.10586	7.56436	3.92444	3.09839	2.5024	2.10198	-0.994578	0.176946	0.385851	-0.985692	0.449675	0.717368	0.250431
cicin02g50170	Unassigned	NA	NA	4.19694	1.76041	0.750801	1.0949	1.33161	7.91559	9.38533	3.16662	4.13959	1.58345	0.500992	1.36743	1.49852	4.02876	3.50103	0.741718	3.5301	1.05895	0.58848	0.302121	0.0420705	0.126878	0.329663	0.251084	0.502244	-0.273285	-0.085386	0.460082	-0.0977525	-0.232618	-0.273285
cicin02g50300	5	like fertile	like fertile	1.79444	1.62748	3.63719	22.5501	46.1726	22.7003	3.14382	7.02453	1.84505	2.69785	4.15717	17.3026	39.3697	7.28309	6.46554	11.8386	1.96943	2.18485	6.09642	14.0096	19.8338	5.74167	7.79841	14.75	0.332504	-1.33797	-0.268284	1.58	1.14033	-1.56463	0.11804
cicin02g50710	8	like fertile	non-DE	1.37474	1.28693	0.980386	1.05429	1.3323	0.91983	3.63481	18.9419	1.2893	2.70311	4.03673	3.99168	2.19547	1.04267	2.39863	5.33615	2.42725	3.18946	6.09225	4.40668	1.81717	1.17331	2.44444	3.96205	3.86767	-1.35581	-0.297173	-0.131561	-0.56868	-1.09988	-0.414569
cicin02g50720	7	non-DE	non-DE	0.322227	0.77485	0.567917	0.377201	0.346797	1.05751	2.15605	5.57933	0.470977	1.05593	0.787126	0.556587	0.643093	0.767335	0.682801	0.486851	0.288249	0.604624	0.66159	0.186597	0.179666	0.252897	0.369718	0.298602	0.866753	-0.192361	0.565882	-0.326641	-0.270539	-0.285532	-0.357562
cicin02g50750	4	like fertile	non-DE	0.569263	0.403218	2.89003	10.6705	5.45126	3.56038	0.799231	0.00967643	0.0485963	0.598891	1.87358	6.32056	7.21773	4.09318	1.47348	0.21358	0.39014	0.246647	1.39319	1.97734	1.29045	0.63579	0.574443	0.38253	0.0278505	-0.0128697	0.00864504	-0.00385364	-0.0128697	0.00596731	-0.0128697
cicin03g00200	4	like fertile	non-DE	0.648193	1.20769	9.45831	10.6311	7.89923	1.30016	0.260495	1.1681	1.68192	1.51178	1.68345	5.7157	5.23954	1.46187	0.632178	0.549506	1.97162	1.04474	1.37395	1.74411	1.1445	0.707312	0.0970434	0.212182	0.25671	0.0424131	0.26598	-0.183471	0.0470248	-0.102052	-0.326604
cicin03g00320	7	like fertile	like fertile	1.07628	1.39536	0.836768	1.05031	2.09544	2.21172	3.46182	12.5879	4.42151	2.99684	2.52342	4.6806	3.66852	4.30357	8.77403	13.2649	3.34877	2.50526	2.97592	4.41435	3.66883	4.64023	7.48633	12.2865	-0.433938	0.754865	0.223263	-0.155359	0.219476	-0.436898	-0.171408
cicin03g00430	1	like fertile	like fertile	32.1486	44.7459	7.09774	3.99993	3.7726	3.26184	2.7245	1.98857	25.2175	67.3634	11.891	4.83438	4.7536	3.82564	3.79399	2.88687	12.0634	28.1636	9.05811	5.50941	4.14907	4.60926	3.70347	3.13837	-1.2677	1.10764	-1.31724	-0.101341	0.432641	0.978581	0.167413
cicin03g00440	Unassigned	NA	NA	2.38473	5.78374	0.692608	0.113022	0.129928	0.0681491	0.287472	0.28681	0.750704	4.67777	0.645647	0.119975	0.0325118	0.135379	0.139432	0.201668	0.344176	2.06578	0.424736	0.241902	0.192511	0.301692	0.437222	0.0777592	-0.0463736	-0.0463736	0.0400635	0.118494	-0.0463736	0.0269371	-0.0463736
cicin03g01880	6	like fertile	like fertile	0.401262	0.213514	0.268651	0.427421	0.383218	12.4413	50.5604	25.3012	1.14399	0.697169	0.559068	0.654336	1.21172	15.0727	15.6952	1.90654	0.574907	0.609491	0.283157	0.356761	1.95386	7.03643	7.29429	1.35939	0.243448	0.690073	-0.66219	-0.42637	0.612527	-0.109932	-0.347557
cicin03g02100	9	like fertile	like fertile	26.6969	22.0681	15.9587	13.8186	13.8531	10.7785	6.25102	2.99162	28.793	21.9248	17.3876	12.4358	13.1381	8.36278	4.96427	2.14219	28.8229	20.6553	15.753	14.5306	13.1943	11.4311	6.5406	3.72196	0.90873	-0.144165	-0.786754	-0.281733	-0.710142	0.966127	0.0479371
cicin03g02480	Unassigned	NA	NA	23.4147	31.0254	12.7184	7.52249	13.8747	19.2633	17.0237	3.61083	11.8106	21.8204	14.9033	10.9638	9.18385	4.83455	2.71577	2.29187	9.70248	16.3326	14.1053	9.00717	4.87776	3.17874	1.27148	1.10178	1.52589	-0.314495	-0.918389	0.578906	0.228999	-1.88787	0.786964
cicin03g02690	9	like fertile	like fertile	21.8503	16.3047	14.4412	10.6955	9.05455	4.83493	3.77833	2.39947	11.4739	9.26959	8.47803	6.15329	6.28871	4.42784	2.96216	0.72224	9.53078	6.43658	6.14587	4.55948	3.78721	3.49119	1.15585	0.556711	-0.81495	1.85751	-0.724083	-0.184009	-0.635439	0.0320512	0.468915
cicin03g02850	5	like fertile	like fertile	1.7968	1.80926	1.78961	15.8285	45.9852	22.6896	3.15656	4.83122	2.25685	2.10983	2.57997	22.5734	46.5775	5.88265	4.69529	11.5829	1.62567	1.81345	6.40254	27.1118	35.688	5.479	5.55384	12.4174	0.0639069	-0.214188	-1.45353	2.06728	1.53259	-1.37753	-0.618533
cicin03g03070	1	like fertile	like fertile	8.261	3.0254	2.6909	0.335798	0.324282	0.30126	0.333542	1.01291	3.70816	0.777688	0.611243	0.31267	0.157209	0.190183	0.194752	0.278786	4.34648	1.12847	0.364055	0.192463	0.258118	0.253998	0.351154	0.605838	-1.14799	0.262973	-0.508735	-0.760209	0.67032	2.25334	-0.769701
cicin03g03450	6	like fertile	non-DE	0.803021	0.656967	1.23414	0.958622	7.69959	8.28155	20.1552	2.58021	17.0011	1.42163	1.63336	9.38927	5.71696	19.9202	13.1486	10.8651	12.7666	1.81849	1.51151	12.1483	18.784	19.4243	16.0537	10.2561	0.72276	0.969033	-0.397533	1.11546	0.522614	-0.714293	-2.21804
cicin03g03520	6	like fertile	like fertile	5.98375	10.9557	24.6929	40.2047	35.8586	67.8235	85.4614	45.0369	5.53568	12.8474	22.2845	30.2915	33.4938	75.5563	72.1177	25.4509	5.71388	12.3461	18.0599	17.2537	30.2878	35.4916	32.2249	25.1478	2.58803	-1.44607	3.33589	-1.12565	-1.56799	-1.57153	-0.212682
cicin03g03650	7	like fertile	like fertile	34.04	42.2093	43.8532	41.0479	50.9409	104.504	178.315	414.292	24.9781	31.1631	50.9016	59.2116	67.1305	130.984	261.825	444.94	35.3977	45.0404	57.2262	66.3065	77.2471	117.031	258.431	331.062	0.513309	0.495722	1.26644	0.720448	-0.655593	-2.17421	-0.16611
cicin03g03690	4	like fertile	like fertile	23.248	22.4028	42.3066	186.385	167.081	27.6794	9.40024	10.0283	26.8757	25.9613	28.4905	89.8217	76.7399	17.6239	16.2885	14.8978	15.9072	16.6274	36.1471	38.8918	25.6108	17.6993	12.6794	9.69566	-0.508742	-0.191279	-1.97374	-0.035244	1.66072	1.00831	0.0399675
cicin03g03800	9	like fertile	like fertile	16.2533	12.77	9.8869	8.03406	7.69883	4.94193	3.44478	1.62296	26.1356	15.204	10.6047	9.73774	8.97919	5.70366	3.70423	2.45773	20.2882	10.3382	8.39217	8.49317	7.78142	5.96453	3.23324	1.80137	-0.386147	-0.0519728	-0.0453533	0.404398	0.44661	-0.0461932	-0.321342
cicin03g04000	Unassigned	NA	NA	0.197821	0.137949	0.0642479	0.0546159	0.431625	11.3338	28.0341	88.5294	0.228249	0.124928	0.0713931	0.192366	0.215545	3.17097	4.73876	1.21279	0.272533	0.060273	0.0505827	0.260056	0.195692	0.307652	0.203037	0.611324	2.52554	-0.243033	-0.535555	-0.442242	-0.233596	-0.535555	-0.535555
cicin03g04390	2	like fertile	non-DE	2.53954	32.6468	31.8446	0	0.110242	0.170728	0.141296	0.0616992	2.93457	21.2986	14.6209	5.63162	0.413549	0.0293485	0.0591528	0.141218	0.229218	5.27607	5.04943	0.909202	0.216931	0.145827	0.120001	0.236048	2.99624	-0.861721	0.799416	-0.894027	-0.884823	-0.924537	-0.230546
cicin03g04500	2	like fertile	like fertile	2.06023	8.14715	5.67533	0.464573	0.367899	0.377978	0.413878	0.521079	1.03266	6.51938	8.45433	1.45003	0.148193	0.0576355	0.148872	0.0642374	0.755186	12.7682	14.3285	1.73614	0.60234	0.60574	0.427869	0.362342	-0.301849	1.64112	0.158433	-0.472431	0.728924	-0.769981	-0.984213
cicin03g04640	3	non-DE	non-DE	13.1264	15.9956	97.2911	37.774	18.4478	11.7297	10.6122	12.6427	16.4443	14.2166	16.1667	28.897	15.8837	11.133	12.5079	12.0126	14.7276	14.7746	17.4724	16.8738	12.6946	11.641	13.8527	12.5675	-0.492349	-0.492349	-0.249424	0.766231	-0.191247	-0.492349	1.15149
cicin03g04890	5	non-DE	non-DE	0	0	0.394857	3.62494	9.9275	3.89943	0	0.0721609	0	0	0	0	0	0	0	0	0.988609	2.00195	0.806633	1.05197	0.779883	0.978449	1.5238	0.910178	0	0	0	0	0	0	0
cicin03g05520	8	non-DE	non-DE	1.01465	0.308663	0.687791	0.0795639	1.50528	0.119767	1.53533	23.8425	15.2222	15.0014	11.0018	11.8789	10.9908	8.23893	7.67596	5.50018	0	0.0827547	0	0.110239	0	0	0	0.0794593	-0.126882	-0.126882	0.389373	0.0821675	-0.126882	0.0359884	-0.126882
cicin03g05670	1	like fertile	like fertile	18.5206	2.31562	0.0493426	0.0202663	0	0	0.0280954	0.0230348	16.0404	0.615821	0.0529835	0.0220831	0.0200387	0.0584511	0.0429695	0.0486713	20.1426	1.75471	0.183548	0.0403391	0	0.0635587	0.0475704	0.103302	0.122006	0.10274	0.145511	-0.103014	-0.061215	-0.103014	-0.103014
cicin03g05930	7	non-DE	non-DE	1.47496	2.42955	5.89427	1.7373	1.16905	4.48347	11.8837	32.2747	0.107843	0.209479	0.502948	0	0.0951092	0.664747	0.273779	0.54021	1.43995	0.824797	1.43803	1.26139	1.12633	1.8208	2.4641	3.9885	0.795656	-0.0652652	-0.327815	-0.837168	1.50793	0.806626	-1.87997
cicin03g06390	7	non-DE	non-DE	6.42086	6.86378	8.67365	12.2646	14.5751	19.9978	47.9718	312.129	13.39	14.1829	17.076	24.6724	24.356	22.5969	23.3773	22.9808	9.6727	9.81898	12.7966	14.8916	15.2759	15.7649	16.8634	16.4588	3.84987	-1.00566	-0.240636	1.03067	-0.739363	0.558615	-3.4535
cicin03g06460	3	like fertile	non-DE	19.2024	27.2127	35.1332	42.0232	32.3062	15.2526	6.84865	5.14639	8.29581	9.94826	11.3836	18.8883	14.3188	4.62298	1.53308	1.18012	13.0921	16.2699	15.8542	12.0578	8.48596	4.55871	3.48184	2.24919	-1.79827	2.30729	-2.22012	-0.628334	-0.367303	2.03541	0.67133
cicin03g06530	8	like fertile	like fertile	0.789543	0.928642	0.59144	0.791365	0.507887	0.938383	2.32534	11.5393	1.81743	2.24954	1.80504	1.81722	2.45719	2.73787	4.89524	10.5266	1.1947	0.811988	0.662213	0.673827	0.273424	0.60856	2.55316	8.23796	1.60002	-0.269493	0.347697	-0.339424	-0.464387	-0.480925	-0.393488
cicin03g06720	8	non-DE	non-DE	11.2427	8.79054	10.3248	17.6384	23.3069	14.6115	10.4822	78.3581	12.1911	12.5736	9.52328	11.9762	18.2745	12.4898	14.5045	20.5484	10.2157	9.33476	10.1801	12.3504	13.9114	14.0371	15.0546	18.3785	2.28145	0.311763	1.78525	0.621933	-0.806472	-2.19456	-1.99936
cicin03g06780	3	non-DE	non-DE	12.1927	13.7711	52.38	34.689	18.2729	10.7986	12.2066	8.91957	12.8807	11.8089	13.3181	19.3039	11.7234	8.97083	8.53434	8.231	13.4622	12.01	12.9982	12.0194	11.1252	10.1144	11.2063	11.2935	1.17373	-0.841587	0.567341	0.689721	-0.767805	0.165682	-0.987082
cicin03g06810	2	non-DE	non-DE	3.12292	15.9592	11.8546	0.189337	0.346268	0.845403	0.405215	0.313037	0.864587	1.52966	3.40054	0.127016	0.543938	0.491567	0.519416	0.630896	1.27715	0.458334	0.36704	0.207459	0.44763	0.355015	0.290742	0.555821	0.933623	-0.28359	0.0994453	-0.28359	-0.172693	-0.00960599	-0.28359
cicin03g06840	Unassigned	non-DE	non-DE	0.0273973	0	0.0275181	0.0336227	3.09239	0.0528194	0.324497	121.91	0.0178838	0.0675261	0.0421276	0.0142257	0.011565	0.0562234	11.0675	78.1729	0.0555147	0.0630543	0.0216652	0.0440521	0.0378039	0.28931	19.1502	131.977	6.68445	-2.34164	3.65319	0.100614	-1.91601	-3.08365	-3.09696
cicin03g06890	2	non-DE	non-DE	44.0306	79.985	102.487	28.2838	22.6475	13.6425	10.3727	14.3499	27.1424	27.1069	24.3611	32.842	21.4271	16.6445	17.3781	21.5797	25.116	27.2291	30.6536	27.4012	17.4922	14.5118	17.5211	23.8415	0.300586	-1.86113	1.87989	0.107657	0.379435	0.672936	-1.47937
cicin03g07010	Unassigned	NA	NA	0.742139	1.24794	2.28733	7.28376	5.11653	1.02977	0.545552	6.58868	0	0.118894	0.263222	0.492039	0.662695	0.106613	0.202629	0.981164	0.400494	0.786854	0.6595	0.942208	0.502479	0.29744	1.93398	4.20098	2.61241	-0.451414	-0.451414	-0.379151	-0.451414	-0.427604	-0.451414
cicin03g07070	6	like fertile	like fertile	0.898996	1.62299	10.5317	68.8613	95.4512	133.991	445.881	297.174	1.47496	4.27226	6.43154	17.3008	31.4479	181.348	238.758	57.1479	2.1893	3.43571	10.8281	26.6258	70.4903	125.435	93.6277	7.84751	1.9147	0.0488289	-0.21833	-0.456418	-0.498328	-0.29212	-0.498328
cicin03g07100	6	like fertile	like fertile	0.701693	3.29447	5.20147	3.83093	18.2812	64.5384	285.569	625.819	1.24208	3.05984	5.6758	13.8097	21.9908	134.354	285.986	417.369	1.98404	2.35049	7.37988	18.2652	47.6936	97.0026	172.934	157.645	7.14215	-1.02161	-0.930866	-1.52554	-1.57533	-1.43721	-0.651591
cicin03g07110	10	non-DE	non-DE	286.009	247.239	686.583	1945.53	3142.22	10213.8	12900.7	8160.25	240.333	781.51	2058.11	4835.67	6846.6	10451.7	9769.34	9626.77	326.081	797.972	2379.94	3925.85	6512.08	8570.38	8258.52	8305.04	5.01972	-1.89721	5.5133	0.622463	3.19735	-4.22124	-8.23439
cicin03g07160	8	like fertile	like fertile	0.205092	0.304261	0.0757917	0.293602	0.147847	0.306164	0.980785	7.33506	0.159621	0.275541	0	0.212142	0.0595543	0.289524	0.255408	1.25512	0.150275	0.387346	0.545496	0.693468	0.294792	0.426702	0.306442	1.11737	-0.0315215	0.189129	-0.0315215	-0.0315215	-0.0315215	-0.0315215	-0.0315215
cicin03g07360	Unassigned	NA	NA	0.567702	0.37682	0.69832	1.5976	2.21806	1.55562	2.38576	4.73645	0.0550501	0	0	0	0	0	0	0	1.55342	1.35409	1.71007	1.75789	2.04144	2.57774	3.00676	4.24024	1.71027	-1.28345	2.07356	-0.111248	-0.363049	-1.0157	-1.01039
cicin03g07460	2	like fertile	non-DE	7.78631	77.301	118.486	17.5076	21.8773	25.5243	26.9183	33.9143	3.99662	7.09659	36.3019	28.3208	16.8686	15.5293	14.9966	19.7987	5.87641	7.61244	21.9915	23.1459	19.3985	15.5823	18.2796	30.7085	0.377626	0.137506	3.38644	-1.60257	-1.17662	-0.377349	-0.745033
cicin03g07490	Unassigned	NA	NA	6.8067	2.2862	0.475484	6.35893	14.4657	2.80943	0.116593	1.84218	6.03944	2.03989	0.967014	5.72208	7.78695	0.947196	0.919654	3.61	5.36505	1.5963	1.73912	5.09612	4.80333	0.224574	1.59674	4.72624	-0.419552	-0.179074	-0.419552	0.746802	0.903847	-0.212919	-0.419552
cicin03g07740	1	like fertile	like fertile	47.0099	40.6891	4.6609	1.76307	2.69835	3.87766	1.80654	2.35969	27.4927	108.079	29.7527	3.93451	2.90494	2.99355	3.06969	6.65622	5.03109	82.7033	40.876	3.0575	2.02821	3.18958	1.91105	2.61981	-1.86926	3.9996	-2.17343	-2.25591	3.22806	-2.20822	1.27916
cicin03g07940	Unassigned	NA	NA	13.0215	63.9708	6.61653	1.06794	0.395587	0.717204	0.396467	0.970758	3.3208	18.4669	2.99585	0.260631	0.546425	0.25918	0.375939	1.54897	0.42984	3.79501	1.27467	0.187376	0.574098	0.0680527	0.299003	1.01445	-0.709423	-2.22249	5.95507	0.389288	-0.126646	-1.36108	-1.92472
cicin03g08090	Unassigned	NA	NA	69.7961	289.183	385.013	9.92102	8.06212	11.2416	15.4638	54.1392	11.1248	30.5636	147.568	128.82	23.9479	19.4687	32.2653	58.8132	13.5754	14.5797	67.0286	68.0852	15.2312	17.4417	26.3768	198.089	-2.5474	-2.15526	-1.84144	1.289	5.22394	0.348849	-0.317682
cicin03g08120	Unassigned	NA	NA	2.68411	2.11477	2.00703	1.80977	3.98397	23.1429	15.4061	2.19697	2.12837	1.90562	2.48089	6.40122	19.5974	12.8458	5.74773	3.39966	1.50335	1.60203	1.99863	5.74057	8.45579	4.89801	1.94591	1.47493	1.64779	-1.41763	1.33396	-0.438353	-0.426779	0.483209	-1.18219
cicin03g08150	9	like fertile	like fertile	11.9043	7.74554	4.51407	4.79123	3.45651	2.60402	1.91463	0.521693	9.94926	8.18954	5.8494	5.46566	4.83446	2.96743	1.78668	1.09135	9.64695	6.29368	5.45663	3.80043	3.33157	2.37797	2.39006	0.384561	0.323903	-0.992128	1.93621	-0.605064	-1.11923	-0.0483377	0.504651
cicin03g08180	9	like fertile	like fertile	23.966	24.0427	21.3309	21.483	19.6001	15.2167	10.1578	2.47235	24.3748	20.9452	18.9285	17.7476	16.4729	12.6241	5.58806	0.981322	29.0187	28.681	19.3072	15.57	14.2702	7.87385	3.99765	0.227542	-0.156637	-0.0778684	-0.0710474	-0.100303	-0.0940681	-0.156637	0.65656
cicin03g08220	9	like fertile	like fertile	5.4432	6.21915	6.18151	4.55854	4.36227	2.66006	2.03442	0.763987	6.39521	5.4415	4.7275	3.48137	2.49574	0.792195	0.463576	0.0639566	7.1182	5.1278	5.02943	3.47308	2.7288	1.08713	0.401078	0.11617	-0.0556088	-0.0556088	-0.0556088	-0.0556088	-0.0556088	-0.0556088	0.333653
cicin03g08340	1	like fertile	like fertile	1183.63	1705.33	334.319	62.0012	56.9435	76.5403	95.5019	99.1428	572.029	1761.84	565.577	71.1925	91.8001	115.117	97.3172	46.8776	327.128	1247.45	603.963	67.4712	89.7649	89.7445	79.0109	47.3683	-1.87366	0.134132	-1.50133	2.19559	-1.1251	1.38004	0.790327
cicin03g08350	1	like fertile	like fertile	18.2741	18.839	1.35162	0.0767223	0	1.05449	1.25361	2.11854	13.1225	40.3809	7.89884	0.9876	0.303444	0.705529	0.398131	0.164417	36.1709	74.8553	15.2611	1.2322	0.147367	0.080205	0.0749578	0	0.225037	-0.0923434	-0.0923434	0.155856	-0.0923434	-0.0115191	-0.0923434
cicin03g08600	9	like fertile	like fertile	80.1372	55.34	45.3685	34.9671	33.7034	25.902	17.2409	7.83375	76.5445	53.1938	44.2943	35.0884	35.3282	22.154	14.3916	8.81364	72.9448	46.5972	37.5423	35.349	30.4629	23.7683	12.5332	4.98996	0.315004	-0.546286	-0.568547	0.446683	-0.359368	0.0449233	0.667591
cicin03g08610	1	like fertile	like fertile	193.869	189.725	68.4341	43.8161	39.468	36.8297	37.4051	34.524	123.638	98.2538	60.0835	42.7134	39.5211	40.9046	42.1805	44.0995	131.317	115.595	52.3269	40.377	36.0769	38.0528	36.5536	36.868	-0.706833	1.23655	-1.87573	-0.455532	1.61082	0.391388	-0.20067
cicin03g08690	Unassigned	NA	NA	0.479935	0.928892	1.09542	3.71789	5.73235	2.48212	2.07879	2.74365	0.27102	0.741207	1.62678	4.86548	4.55768	3.01597	2.67423	4.9205	0.531363	0.771456	2.07852	4.77642	5.34795	1.63826	4.08023	6.40195	-0.322228	-0.377301	0.188165	0.888311	0.463416	-0.408076	-0.432287
cicin03g09070	5	like fertile	non-DE	1.47829	1.42516	5.63156	30.0511	19.5488	8.594	10.1865	17.1535	0.690835	0.770459	0.73513	2.06295	3.64469	2.87781	3.39266	2.2629	0.888301	0.981203	1.08899	1.08001	1.4747	1.40206	2.13213	2.06652	-0.875864	0.29382	-1.20283	-1.11637	1.95426	2.18477	-1.23779
cicin03g09090	6	non-DE	non-DE	1.48381	2.15352	2.44488	2.6687	10.7131	13.6046	19.9188	5.86021	16.8852	7.00565	6.59248	14.4065	13.9914	20.1233	20.98	22.2362	8.58989	3.66422	6.7461	22.6116	20.2596	21.9331	19.2903	13.1875	0.935943	1.11685	0.690608	0.608054	-0.474183	-0.808374	-2.0689
cicin03g09230	9	like fertile	like fertile	7.38126	5.38183	3.55538	2.29848	1.45473	1.18556	0.873212	0.578266	8.99097	6.53427	4.28748	2.53393	1.57228	1.17892	0.601141	0.519478	10.4038	8.71886	4.89798	3.72285	2.8408	2.12751	1.87284	1.2229	0.0642798	-0.0957181	-0.020086	0.415206	-0.102932	-0.130375	-0.130375
cicin03g09300	Unassigned	NA	NA	25.9323	6.09004	1.34337	19.755	45.114	24.582	4.0934	20.4501	19.8694	5.01567	1.39093	23.107	56.3295	6.5337	9.53193	35.3451	15.9792	7.07041	5.41914	26.3982	43.6921	5.98173	15.4794	56.0256	-1.86504	-0.670356	-1.58876	2.89575	2.8584	-1.51083	-0.119157
cicin03g09340	8	non-DE	non-DE	1.82759	2.56141	1.54814	1.75455	1.22746	2.0365	3.34433	129.071	1.30556	0.732658	1.46252	1.14006	1.42982	0.945369	1.40465	2.08649	1.75379	2.32111	1.63022	1.70332	2.00935	2.17045	2.04017	2.55708	1.80205	0.0773026	1.01859	-0.999074	-0.0811553	-1.28083	-0.536881
cicin03g09350	6	non-DE	non-DE	0.685435	0.603587	0.204554	0.366629	1.50876	14.936	18.9625	5.20765	0.404236	0.382515	0.869603	1.45825	4.27955	7.57267	5.20029	12.234	0.475103	0.26568	0.908805	0.869066	1.26354	2.89783	6.29573	15.2085	1.79779	-2.27482	4.15051	-1.0046	0.127869	0.0763669	-2.87312
cicin03g09700	Unassigned	NA	NA	107.284	244.942	74.4738	41.4642	41.9631	37.129	34.8492	31.143	67.9588	131.168	55.9455	45.251	39.8646	35.0825	33.6475	34.9732	51.708	106.092	65.4863	45.921	37.0649	38.0481	36.3792	35.7083	-0.24716	0.633754	-0.692865	-0.326197	0.362663	0.0607417	0.209063
cicin03g09770	9	non-DE	like fertile	10.5717	8.44249	6.13897	3.56509	3.22843	3.37437	2.36476	1.26963	0.877583	0.115168	1.13638	1.14188	0.596546	1.37813	0.629299	0.50971	6.35293	3.54899	3.26834	3.46541	2.37964	2.20151	0.85667	0.219634	-0.824935	1.01245	-1.1269	-1.27388	1.7907	1.01773	-0.595166
cicin03g09870	Unassigned	NA	NA	0	0	0	0.118462	0	6.06053	35.3724	7.69608	0.168612	0.266466	0.16918	0	0.0339297	1.85279	3.43434	0.0369279	0	0.0358456	0.0957555	0	0.168678	0.760455	1.69795	0.0344182	-0.0964883	0.192748	0.701429	-0.249562	-0.129461	0.129309	-0.547975
cicin03g09880	Unassigned	NA	NA	0.364592	0.211309	0.223149	0	0.28871	1.81701	7.79542	2.5195	0.578802	0.628403	0.845246	1.20937	1.20067	1.76732	1.7527	0.324703	0.388063	0.687719	0.575127	0.563741	0.527723	0.497221	1.24257	0.360067	-0.165164	0.0994976	-0.165164	0.0146603	0.160782	0.220552	-0.165164
cicin03g09900	6	like fertile	non-DE	0.53896	0.378189	0.304876	0.452006	1.10867	49.4949	121.061	131.108	1.15318	1.95567	1.50088	1.07254	1.5006	12.9573	18.8379	6.56743	0.996739	0.943139	0.863144	0.72603	0.813971	1.08344	1.83321	2.05732	0.673051	-0.0362797	-0.0701083	0.0698971	0.00301349	-0.245791	-0.393782
cicin03g09980	4	like fertile	like fertile	0.34023	0.680425	3.27186	6.98432	12.1765	1.55695	0	0.167268	0.661994	1.2081	1.06759	4.06996	1.6263	0.0480296	0.0947969	1.57638	0.997177	0.694537	1.13506	1.83383	0.632975	0.229192	0.508361	2.20286	-0.618239	-0.522602	0.161344	2.57358	-0.618239	-0.357603	-0.618239
cicin03g10640	6	like fertile	non-DE	0.838671	0.643064	0.493018	0.417019	0.730717	2.17559	9.37274	3.92053	2.65668	1.83263	0.995095	1.51599	0.957209	1.98303	3.11859	2.03979	1.78565	0.852198	0.95828	0.644408	1.07126	1.16237	1.11582	1.22891	-0.182327	-0.533396	-1.16093	0.790505	0.217906	0.952689	-0.0844426
cicin03g10810	5	non-DE	non-DE	5.41347	4.62508	9.70777	28.3223	87.9698	49.2955	26.5451	7.49794	5.37167	5.4837	3.571	4.45553	5.38226	10.5102	8.16307	3.90737	7.85101	6.46315	5.2198	4.53121	4.85232	5.01603	5.03057	3.45072	-0.663373	-0.249965	-0.850565	1.38194	-0.464235	0.904977	-0.0587805
cicin03g10970	Unassigned	non-DE	non-DE	1.57191	4.0164	1.89073	0.482221	4.67711	2.77764	67.3591	626.976	0.355077	0.631741	0.955403	0.458582	0.429523	1.2422	3.74435	4.92067	0.410729	0.58041	0.366615	0.186946	0.270871	0.250858	0.316911	0.613278	8.08078	-1.26737	0.620505	-0.385499	0.22451	-3.43015	-3.84278
cicin03g11020	2	like fertile	like fertile	343.912	466.015	174.142	0.217667	0.094251	0.228934	0.0972974	0.262329	173.048	530.637	260.907	25.8245	1.57438	0.77189	0.4622	0.870659	39.521	359.694	172.651	17.6206	0.702717	0.263946	0.346429	0.849532	-0.0709127	-0.0515691	0.141349	-0.0195733	-0.0128468	0.0844651	-0.0709127
cicin03g11250	6	non-DE	non-DE	9.63592	1.25147	2.56528	2.50606	3.85001	19.9006	31.539	13.6689	0.0615873	0	0.0768319	0.442455	1.62887	1.10026	0.805668	1.4086	0.326027	0.443235	0.0782418	0.224017	0.659866	0.835017	0.897692	0.719724	-0.312113	-0.102976	-1.95849	-1.644	3.64055	-2.10189	2.47892
cicin03g11320	4	like fertile	like fertile	0.34188	2.15782	282.094	184.369	89.3701	6.23224	0.524915	1.00534	0.471676	3.58945	10.125	158.972	75.5159	4.9936	2.10687	2.85191	0.814579	1.85126	28.8188	23.88	16.2027	2.99391	2.29761	3.19132	1.26233	-0.134739	-0.157909	-0.264886	-0.221332	-0.218578	-0.264886
cicin03g11330	8	like fertile	like fertile	2.16783	1.65599	6.79635	1.55266	3.10941	1.60105	13.0833	72.8469	1.38272	3.39958	1.97141	4.45815	2.98372	13.8979	51.3864	59.1403	0.94894	1.17197	2.39623	2.65929	1.49263	7.09878	26.7726	22.5736	2.87703	1.52943	-3.34344	-3.51767	1.57021	0.76858	0.115854
cicin03g11460	9	like fertile	like fertile	7.56155	5.44638	2.37495	1.86963	1.42928	0.524102	0.133029	0.0824123	10.5027	5.86462	3.4641	2.41784	0.717559	0.522171	0.201503	0.0870934	8.14813	6.31777	2.95247	2.48251	0.924439	0.442618	0.186446	0.284695	0.626248	-1.15652	3.44248	-1.1211	-0.462696	-0.993135	-0.335282
cicin03g11710	5	non-DE	non-DE	0.194624	0.0237703	9.49779	31.7085	43.2809	22.5316	2.8326	0.306348	1.44271	0.145398	0.359788	1.07861	0.76144	1.79516	1.47264	1.3891	1.09328	0.302267	0.256195	1.47183	1.65765	1.9556	1.58391	1.39526	-0.31795	0.392118	-0.499734	0.544774	0.396214	-0.15304	-0.362381
cicin03g12230	9	like fertile	like fertile	7.63201	5.05956	3.7015	2.76127	2.33676	2.45618	1.23228	1.11219	9.71853	7.00438	4.44005	2.75544	2.50305	1.74002	1.29165	0.773143	9.2352	5.82265	4.06768	2.61031	2.34565	1.91965	1.43307	1.01695	0.061813	0.330129	-0.271511	-0.397256	-0.0381419	-0.137626	0.452593
cicin03g12260	9	like fertile	like fertile	17.0554	9.54213	4.48698	2.86979	3.05934	1.31796	1.53746	0.387398	14.4714	8.25789	7.58726	5.79384	3.1264	0.869832	0.235233	0.0965823	12.8178	5.9596	18.7334	14.2779	1.55716	0.128011	0.0848265	0.0690053	-0.560599	-0.403106	-0.499006	0.40587	-0.588202	-0.133083	1.77813
cicin03g12340	10	like fertile	like fertile	9.00009	11.4942	12.6634	16.4692	18.5839	27.5031	44.7304	56.0411	6.19095	7.60023	12.261	13.2774	16.2364	26.8058	36.4101	31.3329	7.03012	9.55974	16.4129	22.2011	25.9375	32.6149	33.9656	35.8252	1.21011	-0.143818	2.09821	-0.621988	-0.645984	-0.857332	-1.03919
cicin03g12980	9	like fertile	non-DE	45.4293	37.7335	25.4351	15.5407	13.801	11.0524	7.96521	4.70744	29.0159	22.5418	16.0948	12.6065	10.9332	5.77641	3.561	2.83125	0	0.0867343	0.0869644	0	0	0	0	0.0784902	0	0	0	0	0	0	0
cicin03g13460	7	non-DE	non-DE	1.97421	2.40289	2.22861	2.665	2.8724	2.52025	6.18438	16.4501	2.08138	1.85764	2.08869	2.49979	1.95473	3.15378	3.32155	6.06225	2.47868	2.40233	2.25207	3.0314	3.04581	2.54259	3.9195	5.08409	1.25955	-0.374842	0.989819	-0.163581	-0.668	-1.13283	0.0898826
cicin03g13520	10	non-DE	non-DE	0.431312	0.481792	0	0.224396	2.79464	2.01056	10.8741	9.80963	0.666305	0.210592	0.572301	2.32362	0.636447	1.28085	1.32542	1.20419	0.50428	0.484639	0.748562	2.02483	0.571341	0	0.432211	0.996684	0.784478	-0.269598	-0.0523911	-0.115619	-0.0887557	0.0114839	-0.269598
cicin03g13540	9	like fertile	like fertile	197.732	246.701	172.029	62.7051	42.7699	10.9229	6.72263	6.32337	141.366	249.125	124.671	41.5978	15.3013	8.06231	11.2383	8.11982	101.334	195.921	93.8826	24.0565	7.00896	7.71397	9.34307	6.17067	2.04246	-0.132893	-1.1725	0.65427	-1.08356	-1.0438	0.736016
cicin03g13570	Unassigned	NA	NA	0.907576	0.210098	0.21384	0.252732	0.408542	3.98051	4.49727	0.44138	1.73699	7.10207	3.51961	2.96604	6.18028	5.8369	2.88302	0.597624	2.37792	7.23776	6.78253	3.90857	6.83732	3.11758	0.670656	0.907913	2.46468	-1.33218	2.76569	-0.91709	-1.37863	-1.08999	-0.512477
cicin03g13690	Unassigned	NA	NA	16.218	16.777	16.7158	10.6886	13.7105	131.195	267.56	260.888	15.4514	24.5327	17.164	13.4093	10.7949	49.8009	55.7753	19.3235	21.043	54.1947	26.8628	12.6852	12.6389	12.7759	13.423	11.5006	-0.611572	0.432442	-0.416835	0.352266	0.159575	1.28792	-1.2038
cicin03g13840	10	like fertile	like fertile	13.3656	19.4314	21.6693	28.9433	42.445	62.5274	85.5242	167.136	12.0159	18.5063	28.3556	47.112	70.7052	104.119	143.574	173.531	12.5876	17.4328	34.4167	51.1257	77.7121	103.996	145.297	138.656	-0.726485	0.0524484	2.14156	0.42529	-1.08267	-0.391054	-0.419085
cicin03g13930	6	like fertile	non-DE	7.55474	5.45188	5.12133	5.18124	6.05363	48.133	47.5261	4.1628	5.73332	5.36361	4.84423	11.6012	17.7199	38.7128	11.4896	5.91127	5.6505	4.0025	5.81809	11.2236	26.3343	14.3912	7.62522	5.68882	-2.85372	1.3586	1.54926	-0.0685957	1.28647	-0.875891	-0.396114
cicin03g14000	8	like fertile	like fertile	0.218134	0.409465	0.114867	0.140349	0.192923	0.372267	1.46014	16.2309	0.701687	0.505226	0.782837	0.913018	1.78327	1.86324	7.1564	35.2684	0.329753	0.361667	0.820346	1.55967	1.37334	2.74432	9.46543	22.5351	1.82312	-0.450079	0.343571	-0.366381	-0.450079	-0.450079	-0.450079
cicin03g14080	1	non-DE	non-DE	4.79195	4.04154	1.4775	0.512621	0.770387	1.25829	0.888396	1.24903	2.76476	1.74197	1.00032	0.418441	0.899379	0.834001	2.33422	1.64759	3.76386	1.08143	2.17723	1.71794	0.945814	1.75156	1.13708	1.60796	-2.66023	0.746504	-0.789299	-2.18659	2.83571	0.554936	1.49897
cicin03g14110	7	like fertile	like fertile	2.32939	2.23811	2.0083	2.90574	2.73587	3.45177	5.65515	16.9389	1.84584	2.34628	2.23098	1.61899	1.8689	3.30816	3.17072	4.34528	1.8907	3.05023	2.31745	2.21832	2.9861	2.64819	4.52592	4.95054	1.15804	-0.678017	-0.415453	-0.00965845	-0.0475816	-0.244712	0.237384
cicin03g14270	10	like fertile	like fertile	1.14787	0.898238	1.45428	2.76881	2.83784	3.88603	5.5464	9.44021	0.773849	1.06739	1.69211	2.16221	3.14797	5.74094	7.66904	7.0842	1.3896	2.05027	2.43677	4.31233	6.3869	9.31211	10.1109	10.0354	3.88821	-1.42735	1.24329	-1.1201	-0.100683	-0.632857	-1.85051
cicin03g14290	7	like fertile	like fertile	17.7751	14.5365	16.9866	21.6495	29.062	45.0514	56.0167	103.32	13.7505	13.5325	13.0012	18.9438	30.9149	39.4754	53.067	80.8888	11.7613	14.7486	22.0796	32.9561	57.4409	79.6985	111.158	128.21	-0.76476	-0.441162	0.165792	0.413466	1.05383	-1.19521	0.768039
cicin03g14310	4	non-DE	non-DE	10.5467	10.4218	46.7459	120.632	75.0983	15.2687	10.0639	17.4615	9.94655	12.8366	11.8312	33.8352	45.1242	24.5092	38.0763	55.5927	11.7329	10.6438	13.1379	18.9503	25.6227	22.2967	43.2283	51.5193	0.0461096	-0.306276	2.87203	-0.724481	0.0151726	-1.36075	-0.541808
cicin03g14500	Unassigned	NA	NA	0.484221	5.05968	11.446	0.0934984	0.333021	31.6657	250.381	293.281	0.396223	1.43021	0.829656	0.452982	1.00914	92.3196	187.845	45.408	0.243952	0.35716	0.304671	0.190393	1.86739	25.5758	44.2412	3.75169	0.284818	-0.0296309	-0.139561	-0.12604	-0.139561	-0.0299208	0.179896
cicin03g14510	2	non-DE	non-DE	15.4151	79.5876	81.1714	1.81244	2.72278	3.60515	5.17617	2.16257	3.33407	3.31103	5.80853	1.17243	1.61925	3.36687	2.07608	2.85061	2.58087	1.14985	0.730535	0.242034	0	0	0	0	-0.522613	0.81375	-1.04821	0.378843	-0.131526	0.442384	0.0673717
cicin03g14550	Unassigned	NA	NA	3.94253	2.29109	0.319446	0.561479	1.19956	8.21841	124.13	341.469	2.32714	2.14782	0.402085	0.464375	0.428048	20.1808	78.4327	38.0176	1.5322	2.04611	0.425185	0.276184	0.306647	3.96746	15.1717	3.9286	0.326389	0.00634794	-0.0858674	-0.0457576	-0.0858674	-0.0293773	-0.0858674
cicin03g14790	5	like fertile	non-DE	0.0628339	0	1.39105	8.04434	16.2692	4.40757	0.0677556	0	0.0662888	0.0708618	0.0709856	4.10805	13.995	5.83953	1.67895	0.19006	0.0665557	0.126746	0	0.281529	0.821186	1.90893	0.879205	0.257919	-0.0658339	0.151057	0.0773578	0.0349203	-0.0658339	-0.0658339	-0.0658339
cicin03g14810	3	like fertile	non-DE	0.940045	6.17808	37.0793	11.8976	29.5134	8.50963	0.247588	0	0.521635	2.75935	2.74078	8.11403	19.8214	12.1768	3.2537	0.354843	0.45753	1.13323	2.52301	2.29459	0.883382	1.59232	1.02534	0.1893	0.09784	0.0657295	-0.0541974	0.05322	-0.0541974	-0.0541974	-0.0541974
cicin03g15140	9	like fertile	like fertile	84.6031	56.1064	47.2367	34.7129	35.0023	24.6285	17.484	6.82859	119.485	58.3989	46.3529	33.4065	33.1836	19.309	10.962	3.48722	120.008	55.7159	41.4028	35.2563	34.7207	26.299	11.4979	1.8214	-0.176275	-0.769127	2.87445	-0.615409	-1.69968	0.811341	-0.425304
cicin03g15150	9	like fertile	like fertile	67.2438	53.0386	38.9254	28.4196	31.3194	20.1916	14.9106	5.77702	110.242	66.135	49.1554	39.588	36.1354	20.9856	13.2542	3.71841	94.2809	55.6939	43.5157	38.3241	32.4591	27.4406	11.8485	2.54142	-0.156097	0.199349	-0.658491	0.105808	-0.782979	1.17193	0.12048
cicin03g15350	10	like fertile	like fertile	17.0003	17.4798	20.0096	24.3193	27.5541	89.3475	92.9575	142.2	15.7804	16.4943	17.1449	25.7975	56.0517	75.6517	90.7972	124.783	14.8987	16.2556	17.5149	21.1898	41.2128	53.6303	78.7986	81.7019	-0.487824	0.924982	-1.10875	0.0777279	0.834454	-0.0624831	-0.178108
cicin03g15460	6	like fertile	non-DE	0.0350937	0	0.101279	0.0394173	0.421969	22.0006	42.589	10.7677	0.156542	0.0925915	0.0658505	0.0965923	0.0542325	7.85225	9.78912	1.15107	0.0375528	0	0.025399	0.0379974	0.052676	0.165617	0.391455	0.706168	-0.0300012	0.0366471	-0.0300012	-0.00115722	0.0262765	0.0282373	-0.0300012
cicin03g15640	9	like fertile	like fertile	22.0361	14.4987	10.5712	7.93888	6.06758	5.57367	3.74474	2.32976	15.4434	9.7249	7.85175	3.69121	2.96171	3.13555	1.97427	1.9306	15.1469	9.53759	6.43104	4.15701	4.22027	2.43434	1.95246	1.90435	-1.91116	1.34808	-1.90605	0.0742662	-1.12612	2.72697	0.794008
cicin03g15820	10	non-DE	non-DE	2.05465	1.96579	1.75092	2.13309	2.85657	8.42273	16.265	15.2056	2.0722	2.0547	1.96361	2.28909	2.89216	3.74516	4.33381	3.92943	4.16408	4.30735	3.43025	3.61424	4.82092	4.8183	6.13978	3.25465	-0.888743	1.67195	-1.60815	0.737386	-1.07367	1.00079	0.160431
cicin03g16190	3	non-DE	non-DE	1.04663	4.56449	15.0019	12.0346	6.10824	2.29781	1.53937	3.27722	0.783811	1.19359	1.97602	2.05197	2.30496	2.47	1.69548	2.32362	0.718981	0.695838	1.15672	1.33541	1.7676	1.05764	1.78355	3.77961	0.965693	-0.975063	0.544332	-1.06312	-0.0483822	0.464734	0.11181
cicin03g16530	10	like fertile	like fertile	1.01488	1.32513	1.22076	3.9857	5.85716	4.9826	7.43805	18.8299	0.796995	1.06136	1.42517	3.70961	7.22952	8.15939	15.6822	34.0779	0.769503	0.652817	0.847894	2.00568	3.28767	5.29746	7.26359	13.9843	2.22852	-2.26482	2.91507	-0.0244291	1.38084	-1.50414	-2.73103
cicin03g16660	8	non-DE	non-DE	0.310777	0.264813	0.262268	0.358667	0.377956	0.484504	0.923053	9.43915	0.123704	0.149611	0.116967	0.416962	0.445565	0.358195	0.277175	0.0677846	0.193795	0.272572	0.656769	0.523252	0.413385	0.196138	0.185862	0.126581	0.809347	-0.169208	-0.169208	-0.0947458	-0.169208	-0.0377706	-0.169208
cicin03g16820	5	like fertile	non-DE	4.2053	6.28788	18.2387	69.9815	46.1453	18.2245	20.2906	15.3197	2.60391	3.78371	7.29369	10.7901	12.0099	7.43765	6.31196	4.59641	2.63551	4.27805	6.98046	7.58018	7.34662	6.0733	6.99173	10.4174	4.36805	-1.68354	1.76615	-0.723468	-1.45157	-1.83713	-0.438494
cicin03g16930	9	like fertile	like fertile	1344.51	1105.92	836.194	578.017	578.065	415.922	281.669	102.545	1503.41	1053.33	755.689	647.846	560.202	310.077	180.892	80.2932	1333.09	843.219	638.614	536.399	462.311	357.725	161.435	40.848	-0.554208	0.33776	-0.946849	1.34877	-1.89632	1.06293	0.647918
cicin03g17130	9	like fertile	like fertile	5.4378	3.56482	2.85482	2.07201	2.2035	1.82017	0.660186	0.436478	10.9854	8.85543	3.53808	2.69552	2.60505	1.33935	0.49389	0.602471	4.88559	6.30046	3.54416	2.11073	1.73667	0.937829	1.0778	0.416258	-1.00283	0.774698	-0.497069	0.0696211	0.286117	-0.116274	0.485736
cicin03g17200	Unassigned	NA	NA	0.289466	7.81518	86.8488	2.22308	1.83138	0.434509	0.407208	0.267102	0.218959	1.32917	2.1034	7.08374	1.2421	0.149021	0.146025	0.0671285	0.475645	0.222634	0.66533	0.811673	0.500174	0.679407	0.561078	0.390916	0.741455	0.277933	0.157274	-0.15309	-0.312199	-0.173855	-0.537518
cicin03g17450	10	like fertile	like fertile	5.58407	5.1443	6.43191	8.44669	11.5005	17.879	27.7729	39.1171	7.05638	8.99945	8.44563	9.95615	15.0474	25.2913	22.8669	18.8432	5.63534	7.97228	9.34234	12.9397	20.2921	21.5661	28.9602	21.7347	-0.608904	-0.786765	0.281657	3.31242	-0.0180769	-1.07638	-1.10396
cicin03g17610	7	non-DE	non-DE	2.94327	1.38417	0.76928	0.689335	1.00823	3.87079	11.1095	63.1284	4.49993	3.11457	1.50306	1.13092	1.04908	1.70996	2.06635	1.24111	3.85726	2.19732	1.45901	1.23968	0.950414	1.13876	0.919434	0.928736	3.24039	-0.841364	1.44091	-0.692722	-1.04016	-1.06319	-1.04386
cicin03g17700	10	like fertile	like fertile	54.293	29.2444	38.8046	59.0509	94.5115	382.852	493.622	831.55	15.333	19.5694	35.9371	96.4953	255.045	438.332	562.739	602.366	37.9123	34.6164	54.5814	145.798	397.738	559.027	734.62	596.269	2.9189	-0.318497	5.59751	-0.753018	-0.108355	-5.01483	-2.32171
cicin03g17740	5	non-DE	non-DE	7.01725	6.09243	6.61414	23.7333	53.2425	19.5875	12.0836	4.97239	5.16993	7.17731	7.45655	6.89609	8.29876	8.4566	8.5939	3.44305	5.38373	4.97083	7.06738	7.51146	9.28882	10.8542	7.62844	3.25737	-1.18591	2.73119	-0.0448545	-1.19724	3.11704	-1.48212	-1.9381
cicin03g17770	Unassigned	NA	NA	0.117477	0.718399	0.392903	0	0.0293973	0.0867038	1.45922	6.60383	0.068814	0	0.0200581	0.0167201	0	0.0617872	0.0325341	0.0532929	0.0172728	0	0.0142113	0	0	0	0.0210261	0.0209634	0.217669	-0.0501723	-0.0501723	-0.0501723	-0.0501723	-0.0501723	0.0331929
cicin03g17900	4	like fertile	non-DE	5.86482	4.85269	49.7345	48.1232	40.4776	12.5111	3.79522	3.57644	1.67114	2.26556	3.70329	9.99539	8.99562	2.93391	1.53528	1.04253	4.11685	5.16239	9.01091	6.81474	5.77628	2.89706	3.48607	4.04151	0.94687	0.404596	-0.100321	-0.465108	0.489855	-0.467695	-0.808197
cicin03g17920	9	like fertile	like fertile	25.1548	18.9404	19.4303	15.5111	11.9702	7.10436	5.74277	2.06003	27.521	20.161	19.9225	14.3197	10.202	6.8792	2.89335	2.69956	47.0958	38.4421	28.2161	26.9663	18.9975	11.2705	6.68235	3.59945	-0.909921	-0.378579	-1.99158	0.126256	-1.8514	2.70454	2.30068
cicin03g18050	Unassigned	NA	NA	8.40095	11.4059	4.74095	0.242693	0.366059	0.610616	0.0946841	0.276635	14.1909	9.1707	1.66643	0.330801	0.163041	0.206067	0.117585	0.242695	12.4729	5.39792	1.54334	0.393418	0.267051	0.206299	0.274665	0.236653	-0.0119945	-0.0119945	-0.0119945	-0.0119945	0.0719668	-0.0119945	-0.0119945
cicin03g18230	1	like fertile	like fertile	30.4947	11.2416	2.55421	0.480355	0.670483	0.825739	0.934902	9.75993	44.2822	207.532	80.5823	35.664	11.1404	4.24702	5.87555	26.2515	10.5506	185.976	145.188	19.4048	7.06657	4.94291	15.1305	45.5133	4.33559	-1.92032	1.53262	-1.76743	-0.893265	-0.468802	-0.818387
cicin03g18270	8	non-DE	non-DE	7.3978	7.03711	7.41127	5.45458	4.5834	4.32755	5.35674	40.1852	8.04184	7.69122	7.4486	6.21807	4.99222	4.87512	4.52805	6.17428	8.87135	7.48754	6.84529	4.50934	4.50007	4.89642	5.11813	5.27946	1.63727	-0.694688	-1.20081	0.135333	0.0515147	0.216705	-0.145332
cicin03g18290	1	like fertile	like fertile	61.6326	87.2451	5.78298	0.730164	1.02961	0.648861	1.07018	2.98733	24.067	19.4265	3.19045	2.45483	1.59851	1.21583	2.4921	3.72966	21.2811	20.2952	2.66284	2.57179	1.90891	2.25338	2.63544	4.4881	-0.100152	-1.3396	-1.52256	2.87961	-0.9573	0.313187	0.726817
cicin03g18320	1	like fertile	like fertile	13.1721	4.6181	0.191937	0.0439609	0.0636928	0.0926441	0.0222642	0.147187	8.68216	1.72166	0.748971	0.122757	0.147452	0.185469	0.241833	0.452841	11.6167	3.12365	0.460117	0.160594	0.111397	0.199093	0.533013	0.894072	0.0997949	-1.22485	3.97296	-1.18064	-0.685349	-1.06445	0.0825322
cicin03g18360	7	like fertile	like fertile	24.2811	20.2369	20.5463	23.711	27.4336	61.4434	109.349	218.345	19.3677	17.9716	18.6811	20.0481	28.3992	58.3702	75.3308	93.3892	19.1593	18.9341	19.0879	20.4236	34.3414	47.8426	68.2431	94.9181	1.77807	-1.66927	2.86242	1.01928	-0.929064	-1.32804	-1.7334
cicin03g18760	6	like fertile	non-DE	0.497291	0.748134	0.433386	1.34473	3.45415	70.2101	161.643	65.4281	0.26171	0.553722	0.355512	0.355239	0.987386	19.9584	28.7462	5.06876	0.390626	0.330247	0.417525	0.550158	1.04091	0.812564	2.23972	1.89177	0.0389306	-0.0764501	0.162493	-0.217543	-0.285909	-0.143431	0.52191
cicin03g18800	7	like fertile	like fertile	1.52428	1.68682	1.47067	2.66128	2.48235	3.92724	5.40308	10.6906	0.852287	1.42604	2.22807	2.78912	4.0837	8.32091	10.7912	21.2383	1.5966	1.72059	2.07375	3.11347	4.65494	7.75106	12.1884	15.2358	-1.715	-1.1818	-0.783189	2.86241	1.21514	1.5615	-1.95907
cicin03g18810	Unassigned	NA	NA	7.26156	9.3372	12.6282	20.4185	23.8729	22.2665	16.0959	50.2657	3.74505	5.82945	9.4974	13.8859	19.196	17.1636	23.979	48.1068	3.68379	6.45807	10.403	14.1876	17.0915	17.3268	31.5205	73.3185	2.14029	-1.60785	4.61506	0.061354	-2.09883	-0.689313	-2.42071
cicin03g18830	5	like fertile	non-DE	5.64617	7.56968	18.2546	37.6196	43.2961	36.5514	10.0837	4.85827	3.564	4.11469	7.73979	16.9855	20.9338	10.0749	7.51495	7.76265	6.45423	6.87411	8.92245	9.67334	12.3861	9.11848	8.28612	4.31475	0.333623	0.741376	-2.12253	-2.04367	-0.0358884	0.688195	2.4389
cicin03g18850	Unassigned	NA	NA	6.64761	63.1152	112.853	0.945585	3.43205	11.6691	25.6527	117.175	1.98131	2.42926	7.53072	4.44583	1.55969	3.58682	38.9621	82.2055	1.42661	1.52303	4.25848	2.69088	1.45562	2.70217	15.2184	13.3928	2.76427	-0.447895	-0.937885	-0.132737	-0.312704	-0.194991	-0.738057
cicin03g18870	6	like fertile	non-DE	0.205782	0.13565	0.151817	0.202505	0.70524	19.7586	40.7709	4.54137	0.463493	0.0604417	0.0702032	0.604227	0.759383	0.91341	0.68425	0.668041	0.314315	0.0953717	0.109165	0.564197	1.02001	0.963562	0.602368	0.412056	0.860956	0.611253	-0.503886	-0.00628238	-0.0176935	-0.53556	-0.408787
cicin03g18900	1	like fertile	like fertile	22.2737	15.703	0.797811	0.512621	0.452104	0	0.584782	0.357904	19.381	51.973	3.96331	0.750546	0.450013	0.324711	0.305047	0.226091	3.23475	21.3322	4.16544	0.529736	0.210404	0.445997	0.432805	0.674045	1.71428	-0.765949	-0.609053	0.16707	-0.643412	-0.565087	0.702149
cicin03g18980	9	like fertile	like fertile	151.298	120.492	83.3551	60.7352	55.9728	40.1498	24.5258	9.3363	192.44	132.99	96.3608	69.7705	69.9894	36.4241	19.4681	4.49129	198.793	125.866	91.8318	74.9954	58.8769	44.6761	17.7942	4.36982	-0.199238	0.0727943	0.125899	0.381809	-1.46552	0.711084	0.373176
cicin03g19100	6	like fertile	non-DE	1.07649	3.43741	2.79507	2.05357	3.43757	31.3894	45.4255	33.2532	2.32035	2.01627	2.30921	2.16318	3.57226	16.0787	11.8594	2.31486	2.21305	1.81442	1.90435	2.11188	2.67833	2.30924	2.60961	2.48962	0.796471	1.52166	0.562795	-1.09346	-0.885212	-1.34218	0.43993
cicin03g19160	7	like fertile	like fertile	43.5869	69.3829	60.8192	51.551	54.4081	62.7626	100.125	256.414	32.2121	33.9004	35.5395	33.5497	35.3248	47.3422	49.1921	90.0314	30.6299	36.8485	36.4693	32.2187	32.1138	30.6605	49.9153	128.701	2.95274	-0.600684	3.85485	-0.519505	-2.85107	-1.94264	-0.893693
cicin03g19290	9	like fertile	like fertile	464.043	885.153	430.2	592.262	602.914	347.357	174.21	129.987	133.298	247.735	306.52	384.612	346.173	172.549	173.744	142.169	121.531	250.411	309.932	327.774	250.059	201.842	133.864	90.6109	0.298128	-0.169507	-2.68659	1.81946	0.417564	0.826686	-0.505732
cicin03g19580	9	like fertile	like fertile	578.983	440.922	310.574	171.839	180.378	122.326	78.2608	31.7896	367.919	240.124	160.443	126.671	112.484	51.3448	36.8136	11.141	326.031	182.522	146.295	132.918	102.986	70.7353	27.8795	7.99867	0.784991	0.435526	-0.0702853	1.08759	-1.63232	-0.0906117	-0.514884
cicin03g19730	7	non-DE	non-DE	5.45839	4.05322	3.72511	3.31494	2.86983	5.95414	14.2902	38.8295	4.91004	4.53198	3.72476	3.72749	3.19388	4.72373	4.9481	3.62552	7.46748	8.73606	5.96325	6.36589	6.09021	7.18957	5.91872	4.91664	-0.124003	0.231819	-0.392252	0.000488661	0.315278	-0.0671211	0.0357896
cicin03g19920	9	like fertile	like fertile	116.674	85.3723	62.825	43.8326	41.8316	27.9133	15.6976	6.13869	112.894	77.6069	54.427	40.88	38.0603	19.8704	10.3033	2.54056	107.165	65.1599	51.5609	37.992	30.3852	21.9196	8.22359	2.26964	-1.39639	-0.489432	-1.38496	1.39735	-1.46795	2.22633	1.11505
cicin03g20060	Unassigned	NA	NA	0.753841	0.985231	1.06636	2.39351	5.9144	4.87485	0.47435	8.51478	0.0825518	0.118462	0.190453	5.38645	17.4432	2.9317	3.51016	25.0421	0.057736	0.149553	1.19127	5.40788	11.5712	1.85921	8.90542	38.53	-2.43167	-0.975498	-1.11748	4.75587	3.19378	-2.25096	-1.17405
cicin03g20250	6	like fertile	like fertile	2.38193	1.48183	1.42112	10.7925	23.4669	101.591	102.549	11.5003	1.0984	0.991902	1.74895	9.60078	42.4348	62.4743	24.897	4.64248	1.19515	1.22367	2.94544	6.90364	29.9556	29.5556	14.2878	8.1538	2.55518	-1.30723	-0.0841211	0.296516	-0.640234	0.713491	-1.5336
cicin03g20260	8	non-DE	non-DE	3.61891	2.41652	1.12516	0.953602	1.13002	1.1414	1.80569	7.51128	3.66239	3.38653	1.62182	1.44775	1.38963	1.28843	1.06683	1.64153	3.44039	3.30889	1.67239	1.01548	1.15105	1.21992	1.16059	0.965649	-0.299287	0.424128	-0.369842	-0.273429	0.43276	-0.0855443	0.171215
cicin03g20390	4	non-DE	non-DE	25.8157	30.6946	330.259	974.307	925.423	221.807	67.363	128.094	17.9158	22.6549	30.1032	101.1	139.844	85.3275	128.558	177.512	19.4242	20.4411	32.675	47.2958	68.7959	93.5287	120.534	149.715	0.743386	2.13857	1.41565	-1.39801	1.35114	-2.98004	-1.2707
cicin03g20630	4	non-DE	non-DE	0	0	22.0815	52.0484	18.7254	0.354617	0	0.0613049	0	0	0	0	0.168691	0	0	0	0	0	0	0	0	0	0	0	0	0	0	0	0	0	0
cicin03g20640	Unassigned	NA	NA	59.1805	38.9692	22.7142	86.707	145.77	44.174	7.46237	19.043	46.6425	35.8926	18.9353	76.1209	91.4493	17.1314	23.1221	49.6917	47.7241	45.7485	37.3414	88.7266	70.9568	18.8006	38.137	56.0572	-1.95252	-0.529473	0.378835	3.13602	1.86041	-2.41722	-0.476044
cicin03g20680	1	like fertile	like fertile	15.2586	9.62176	0.39597	0.558674	0.437964	0.402379	0.248331	0.243846	19.2081	9.28502	2.23308	0.349666	0.102558	0.0648114	0.0732137	0.169945	16.603	11.2157	0.869219	0.286267	0.198702	0.162211	0.11952	0.0437036	-0.734847	-0.709522	-1.00723	-0.856923	-0.867644	1.99141	2.18476
cicin03g20800	4	non-DE	non-DE	4.86403	4.1714	9.84776	52.432	49.774	10.0154	7.64777	8.26266	16.478	12.2578	10.8062	11.0794	11.932	10.0789	11.2503	12.3047	11.6611	9.43652	8.16715	10.1477	11.8093	10.2038	10.894	10.2554	-1.23755	1.25951	0.451734	-0.324452	0.794223	0.0857469	-1.02922
cicin03g21000	Unassigned	NA	NA	255.264	1134.28	2033.65	296.255	367.721	460.531	550.1	607.196	144.293	192.2	518.799	580.885	484.456	663.34	832.773	1084.59	153.432	186.305	342.609	593.957	769.882	969.564	1111.77	893.589	2.25307	1.46843	1.85809	3.18128	-0.450016	-3.76807	-4.54279
cicin03g21070	5	like fertile	non-DE	3.98073	2.95905	5.60805	11.9398	24.1116	37.9628	6.0908	3.96565	4.28585	5.11879	8.97662	15.0792	28.9255	16.9829	9.57969	12.9787	3.66406	5.03132	8.77217	13.1926	22.2004	13.0181	9.44672	24.6052	-1.97197	-0.000681752	-0.598357	-0.300884	0.685866	0.751468	1.43456
cicin03g21090	1	like fertile	like fertile	144.23	97.1932	18.6681	13.3552	10.6151	12.3624	14.055	54.1658	78.4077	193.983	34.7662	20.9478	18.7877	17.5742	16.9088	10.8316	42.2265	120.876	46.3571	25.2716	26.5975	23.3164	18.4781	8.3711	1.59774	0.950795	0.819649	0.0708727	-0.147665	-1.22943	-2.06197
cicin03g21280	Unassigned	NA	NA	2.16654	0.586646	1.34268	5.76175	4.61942	0.946773	0.302217	0.164039	8.11386	2.68433	0.670229	2.02164	1.56053	0.237581	0.224735	0.071655	5.85184	4.34433	0.997992	0.693449	0.307489	0.0311908	0.151802	0.130154	0.158306	-0.0476398	-0.105516	-0.0537932	-0.105516	-0.040551	0.194709
cicin03g21290	8	non-DE	non-DE	0.519171	0.490589	0.475273	0.706432	0.505271	0.338666	0.415347	94.9048	0.264149	0.54598	0.693664	0.310198	0.723004	0.632719	0.643086	0.710572	0.442995	0.219291	0.25223	0.412562	0.375349	0.291065	0.139963	0.30376	2.04713	-0.421823	-0.487781	-0.285573	-0.0905716	-0.273597	-0.487781
cicin03g21320	Unassigned	NA	NA	42.4269	8.41013	0.377367	0.712896	2.02732	3.36925	0.957	0.520534	82.6321	20.1128	12.2307	40.4013	70.1475	25.6491	13.1567	7.264	74.6605	21.8779	28.3421	50.044	39.1665	13.0929	10.6143	9.89928	-0.295881	-0.174401	-0.292313	1.27484	-0.103832	-0.0387497	-0.369663
cicin03g21540	5	like fertile	non-DE	2.30137	3.30055	11.9931	36.1245	36.2628	27.752	40.8679	21.5217	1.45522	1.95461	2.63213	7.37692	8.73906	6.68512	7.67178	3.02402	1.48983	1.95569	2.69826	3.60122	2.96526	2.34295	2.81309	2.54369	0.829557	-1.24178	3.10468	0.248619	-1.28222	-1.04161	-0.617248
cicin03g21840	10	like fertile	like fertile	0.224801	0.38971	0.510653	0.77216	1.01802	1.79867	3.06125	6.87339	0.22886	0.556477	0.78066	0.747952	1.02972	2.03695	3.07857	5.07666	0.198308	0.54714	0.67266	0.759558	1.35078	1.69565	3.71969	5.26654	1.02017	-0.722777	-0.0676696	1.77653	-0.723121	-0.642848	-0.640289
cicin03g21870	Unassigned	NA	NA	8.88214	10.9842	12.3029	17.3616	17.2987	13.2184	7.19005	0.394899	12.9024	15.4708	37.7199	39.8458	22.581	3.514	1.01154	0.738399	17.0351	22.1164	33.2218	36.4115	13.9083	1.52162	0.363005	0.745815	-0.975137	-0.99583	-0.697131	-1.1715	-1.19814	0.69643	4.34132
cicin03g21920	1	non-DE	non-DE	59.9219	42.7437	11.0547	9.99573	11.1875	9.8273	9.44534	7.66658	53.3016	47.6054	52.3425	54.9158	46.7145	41.2713	40.243	34.9621	55.0774	50.7587	44.539	44.7768	40.8181	40.2898	32.4751	16.9419	-1.51009	-0.374965	-0.747077	3.02288	-1.66437	0.894272	0.37934
cicin03g21930	10	non-DE	non-DE	0.515029	0.485625	0.590649	0.97008	0.845969	1.52388	2.07331	4.58824	0.632866	0.614522	0.752446	0.651233	0.742133	0.929859	0.929708	0.613954	0.486644	0.670575	0.785609	0.733552	0.852276	0.758268	0.980249	1.01431	1.12609	-0.322849	-0.259757	0.0683393	-0.441864	0.12896	-0.298919
cicin03g22180	9	like fertile	like fertile	31.8186	26.5604	20.3556	16.5824	16.0845	12.7003	9.2407	3.8512	24.074	16.3871	13.9779	11.2765	11.5091	9.08063	5.88963	1.811	21.8829	15.102	12.2276	11.6064	11.3306	9.45529	5.66755	1.22125	0.00138372	0.0615649	-0.696135	-0.0436524	-0.515556	1.14277	0.049626
cicin03g22600	1	like fertile	like fertile	762.801	182.072	1.56486	1.56773	0.640942	0.300955	0	0.235579	424.168	39.8962	9.5545	0.859717	0.472839	0.209644	0.23772	0.44081	364.34	112.365	3.00125	0.401202	0.139688	0	0.208147	0.363827	0.0562984	-0.0619436	-0.0619436	-0.0619436	0.139423	0.0520526	-0.0619436
cicin03g22670	Unassigned	NA	NA	4.11475	4.75537	3.45869	1.13136	0.74134	0.375203	0.0829816	0.402585	1.53523	2.33476	1.07412	0.157808	0	0.14579	0.169661	0	2.02264	2.33303	0.508632	0.41686	0.303589	0	0.282987	0.144634	0.14691	-0.436353	-0.262849	0.519744	-0.436353	-0.359951	0.828852
cicin03g22710	9	like fertile	like fertile	23.0049	19.0259	12.8995	9.85922	9.82296	6.90987	4.0344	2.6956	36.6447	24.2047	14.0939	14.2337	10.3293	5.04439	4.06776	2.19761	34.0184	16.2814	14.5231	12.1835	9.88517	7.92619	3.17767	1.73347	-0.112714	-0.120521	-0.177642	0.81067	-1.20509	1.14709	-0.341784
cicin03g22760	2	like fertile	like fertile	96.1945	394.742	488.758	47.1018	48.5458	34.2833	33.6609	43.1225	100.803	257.299	836.043	396.525	59.845	40.1334	41.2575	44.4739	44.0381	400.759	1013.71	607.949	66.4794	38.9795	50.0025	37.7148	-1.87085	-0.0970588	1.12543	0.481634	-0.232131	0.832635	-0.239662
cicin03g22830	7	non-DE	non-DE	3.0832	1.69766	0.329619	0.394027	0.458541	1.97045	35.5049	252.876	0.775896	0.976757	1.41533	0.544348	0.230483	0.969847	3.38467	3.60801	0.98904	1.24991	0.690891	0.287073	0.407975	0.214245	1.01441	0.871211	1.27722	-0.28677	1.77493	-2.21491	-1.30823	-1.69003	2.44778
cicin03g23010	5	like fertile	like fertile	3.64351	5.05127	11.5459	29.3124	41.9327	58.231	27.2809	4.34074	2.20425	4.14117	9.27768	30.8147	63.3722	33.9244	12.2101	3.41034	3.87279	6.37496	13.7342	16.0895	21.1223	16.5365	8.52951	2.42543	0.499377	-0.211165	-0.186467	0.739283	-0.280343	-0.280343	-0.280343
cicin03g23020	5	like fertile	like fertile	7.18237	11.781	29.2214	59.4135	94.8826	136.646	65.2945	8.0477	6.24047	9.94249	23.885	75.3709	144.855	79.0542	32.6635	7.90361	6.84523	12.6397	34.2687	33.876	48.1085	34.2031	16.9764	2.91095	1.10032	-0.507527	-0.396185	1.48589	-0.615481	-0.451539	-0.615481
cicin03g23060	8	non-DE	non-DE	0.107571	0.150028	0.0698733	0.128061	0.323614	0.137037	0.750403	19.0943	1.28658	0.394577	0.0776441	0.295013	0.117209	0.244556	0.566722	0.887721	3.22071	0.625341	0.20861	0.312383	0.145358	0.370768	0.760804	0.591533	2.83376	-0.200036	-0.996479	-0.428035	0.116778	-1.3102	-0.0157851
cicin03g23090	Unassigned	NA	NA	3.38448	0.749866	0.485138	2.46656	4.89622	3.594	0.696663	0.199328	14.4648	116.281	127.983	51.3411	17.0708	6.55748	2.7182	0.533706	1.54167	86.4899	188.443	42.8899	5.17402	0.898166	0.869025	0.541879	-0.05498	-0.05498	0.155257	0.0214082	-0.05498	0.0432551	-0.05498
cicin03g23180	7	non-DE	non-DE	0.339977	0.216382	1.21026	1.07656	0.925447	5.96756	14.3479	46.3494	1.83976	6.21137	7.5088	1.24629	1.00399	2.71274	2.57807	0.725094	1.25538	2.76652	3.84745	0.433083	0.19689	0.3728	0.450046	0.398559	2.28463	-0.433498	-0.477442	-0.446557	-0.491017	-0.358439	-0.0776765
cicin03g23450	6	like fertile	like fertile	0.623798	0.27389	0.129677	0.286263	0.479913	4.66421	5.10405	1.36608	0.551021	0.359653	0.368733	1.66886	5.09795	7.88411	3.90657	1.77602	0.887262	0.427316	0.935295	2.18892	5.52794	4.70261	1.1512	1.44574	0.876237	0.402619	-0.595415	0.17641	0.0499249	-0.451316	-0.45846
cicin03g23460	Unassigned	NA	NA	0.10625	0.180199	0	0.0237811	0.599415	21.5502	87.3749	304.429	0	0.0776848	0	0	0	5.31793	10.1725	4.34236	0.0918981	0.0509791	0	0	0.0768634	0.272028	0.688259	0.893556	3.93552	-0.651716	-0.754206	-0.656532	-0.66081	-0.702192	-0.510067
cicin03g23620	9	like fertile	like fertile	22.041	20.4083	16.7093	12.5844	10.7875	6.41814	5.42131	3.05386	31.2331	27.1166	23.4799	13.4012	14.7693	13.7224	8.80437	5.06987	38.5883	31.5444	22.7681	15.507	15.7874	13.8331	7.22522	4.31143	-0.464419	-0.618703	-0.382714	2.35178	-0.618703	-0.582784	0.31554
cicin03g24160	9	like fertile	like fertile	166.599	150.942	126.665	87.5097	82.8798	50.934	35.742	13.9577	142.913	133.209	124.1	91.278	57.5174	37.0834	25.9345	9.6591	123.111	117.648	106.392	83.6468	55.6754	35.917	20.5131	6.18462	-0.410893	-0.859081	-0.409223	0.617836	-0.375776	0.267526	1.16961
cicin03g24210	4	non-DE	non-DE	17.9223	18.3856	55.9175	196.825	130.608	43.724	29.5763	45.5348	17.1026	17.5225	23.433	32.0683	41.5741	42.9706	62.5327	52.0009	14.972	15.3558	22.7489	22.1455	28.6842	39.672	53.4076	59.8609	1.00457	-0.773427	2.70553	-0.249226	-0.744871	-0.255619	-1.68695
cicin03g24590	10	like fertile	like fertile	2.51213	2.90729	4.13671	6.22711	6.19662	9.08014	9.48676	16.1288	2.14749	2.80091	3.88949	4.74388	6.19068	10.0202	10.6377	12.2821	1.92195	2.39188	4.01559	4.899	7.51797	8.58207	11.149	14.2212	-1.15143	0.304908	-0.595972	0.183335	-0.541236	-0.570949	2.37135
cicin03g24640	Unassigned	NA	NA	5.99677	4.80466	3.93947	1.4471	1.22924	0.434861	2.0082	2.11955	4.99928	4.9198	3.50107	2.31951	1.34977	1.47207	1.73762	2.25261	2.99683	4.39411	2.65605	1.60712	1.1808	1.48363	2.04065	2.02312	0.525931	-0.309419	0.142565	-0.291692	-0.0171917	-0.0975416	0.0473493
cicin03g24650	9	like fertile	like fertile	41.7664	37.791	31.6016	21.3641	18.1632	13.6997	12.3482	7.12134	33.0393	27.5191	29.9199	27.1673	22.6483	20.2207	14.3795	5.80145	41.3996	41.271	36.0923	33.5341	27.7153	23.3895	18.4235	3.82007	-0.243144	-0.243144	-0.243144	-0.243144	-0.243144	-0.20067	1.41639
cicin03g24680	6	like fertile	like fertile	1.46497	1.00306	0.989693	0.804331	1.24973	7.02981	12.4611	3.38738	0.575514	0.368582	0.329672	0.394535	0.825789	6.49355	5.46507	3.49166	0.621249	0.429719	0.42164	0.577625	2.15797	5.84732	5.77793	1.93533	-0.561827	-0.382928	-0.416713	2.16838	-0.206046	-0.0941726	-0.50669
cicin03g24740	5	non-DE	non-DE	0	0	0.189531	4.73745	12.5641	4.49652	0.223358	2.93709	0	0	0	0	0	0.40183	1.40697	7.95019	0	0	0	0	0	0	1.45037	3.57336	-0.614165	-0.614165	-0.614165	3.68499	-0.614165	-0.614165	-0.614165
cicin03g24980	8	non-DE	non-DE	12.2303	10.2284	13.7329	29.8763	22.2246	14.8206	25.4822	148.947	8.96789	7.32614	8.16336	11.7096	13.2634	11.232	13.3269	13.8095	10.167	10.5527	7.68631	8.89823	10.0219	9.38342	11.9136	13.7382	2.88694	0.153113	3.28808	-2.3283	1.59615	-2.55343	-3.04255
cicin03g25180	Unassigned	NA	NA	4.04383	4.14978	7.93143	32.4513	33.8535	11.0356	20.9834	28.33	7.22845	14.3591	24.4904	26.1836	19.8601	19.9249	29.8275	24.0457	4.69976	12.0146	23.6565	15.431	11.0502	12.4413	20.3247	18.1028	0.817291	-0.90843	1.27423	-0.601707	-0.311623	0.118282	-0.388046
cicin03g25290	5	like fertile	like fertile	39.3749	33.954	86.5431	260.914	203.273	155.05	154.145	84.8443	35.4119	35.3213	44.5608	72.5183	121.151	162.057	110.399	66.4333	45.6414	39.5882	50.6015	63.643	103.432	112.152	102.245	73.9368	1.29452	0.413215	1.38179	-0.6435	0.256783	-3.52645	0.823644
cicin03g25410	8	non-DE	non-DE	20.7149	16.7396	17.5579	13.0785	13.2088	14.4216	32.8	88.3027	29.9984	27.8256	23.6142	21.7288	19.2129	17.2453	21.2662	26.8886	28.358	27.0765	24.1853	24.4997	23.983	22.7401	21.8575	22.1281	0.403618	-0.158106	0.204938	0.382072	0.3485	0.615579	-1.7966
cicin03g25520	4	like fertile	like fertile	0.134601	0.971644	5.46156	37.4051	50.1868	7.93009	0	0.0159587	0.672608	1.09176	3.10077	1.86539	3.03333	0.191522	0.0462183	0	0.439605	1.05222	5.42293	2.6331	0.644157	0.0937695	0.123633	0.0332044	-0.109106	0.149436	-0.0667038	-0.23928	-0.210193	-0.146019	0.621866
cicin03g25550	4	like fertile	non-DE	0	0.0726976	26.4497	273.089	265.477	53.0815	0.738536	0.0610421	0.0602123	0	0	5.42712	16.6807	3.35307	0.943738	0	0.0604547	0.223438	0.258384	0.160348	2.07904	0.717337	0	0	-0.0146516	0.0879095	-0.0146516	-0.0146516	-0.0146516	-0.0146516	-0.0146516
cicin03g25560	5	non-DE	non-DE	0.078723	0.173662	0.808564	15.2726	21.3634	7.05016	0.0848892	0.0796258	0.362418	0.169442	0.290496	0.170814	0.730872	0.220358	0.314122	0.572016	0	0.154095	0.615651	0.410547	0.879711	0.339836	0.420129	0.350363	0.821468	-0.378259	0.416971	0.421055	-0.404416	-0.325162	-0.551658
cicin03g25570	Unassigned	NA	NA	0.100901	0.0796336	20.8799	263.456	235.571	65.7116	2.05378	0.146544	0.119558	0.0617369	0.114975	4.0739	13.3088	4.20005	0.855804	0.0808322	0.0477179	0.0419601	0.404855	0.201378	0.832717	0.481417	0.105682	0.0803399	0.0831774	0.0690854	-0.121599	-0.0954816	0.0264197	0.193168	-0.15477
cicin03g25580	4	non-DE	non-DE	1.74532	1.48968	1.7964	7.81508	9.82536	3.714	0.96223	0.989097	1.8797	1.92105	1.5695	1.39389	1.64291	1.45469	1.5021	1.31567	0.855898	1.1308	0.88539	0.835953	0.873213	0.981067	0.708996	0.44627	-0.321638	0.296256	-0.546072	0.115301	0.330371	0.163233	-0.0374507
cicin03g25850	5	non-DE	non-DE	30.1987	41.3673	89.1299	262.465	333.489	261.957	57.1653	44.7512	26.3015	27.3681	40.4307	51.4058	53.2644	37.1331	36.288	41.9651	28.4999	31.0417	41.1591	41.3787	41.6414	39.698	44.4768	54.1828	-0.0558906	-0.32203	0.0368786	-0.474328	0.141348	0.627699	0.0463227
cicin03g25900	1	like fertile	like fertile	23.7918	21.2702	1.12686	0.305428	0.288311	0.363995	0.406994	0.49764	13.2986	30.7399	5.9481	0.746682	0.458926	0.679944	0.612324	0.716994	7.6203	21.8379	7.83748	0.554064	0.425529	0.63722	0.497206	0.434655	0.0653982	0.0926333	-0.25939	-0.15176	-0.0121906	-0.188866	0.454175
cicin03g26040	3	like fertile	non-DE	98.9534	350.559	669.51	236.725	130.053	41.0203	37.2574	50.7772	62.9929	79.1994	200.24	219.361	80.2489	47.5469	56.2123	52.2253	43.7488	51.749	99.8936	92.1113	54.0677	47.9812	53.051	39.7452	-0.918893	-0.0795238	-1.3925	0.160944	-0.00862726	2.33225	-0.0936487
cicin03g26100	9	like fertile	like fertile	51.2358	40.0302	25.6531	19.5126	18.9294	11.6581	8.5504	5.2237	55.4057	35.7237	23.9794	18.8815	17.1207	9.69556	5.839	2.36789	55.6674	29.6563	23.2602	18.6354	15.8828	11.9707	5.17632	2.45616	-0.0158813	-0.749996	-0.0270922	0.567708	-1.48488	1.65467	0.0554725
cicin03g26340	2	non-DE	non-DE	91.4013	462.598	730.99	72.6223	91.5415	202.068	239.42	126.015	47.5715	70.128	174.016	256.307	146.043	171.953	125.315	74.7578	39.7237	46.2441	96.4833	124.523	113.612	116.481	88.7418	63.3178	-0.362709	1.86123	-2.94776	-0.448572	1.60338	-0.914761	1.20918
cicin03g26610	5	like fertile	non-DE	11.4162	9.72472	24.8661	154.806	225.703	70.6871	23.0394	21.599	11.0564	12.5296	14.9645	35.5661	74.8478	35.9976	30.8842	17.7138	8.08078	8.60516	12.5181	17.2669	20.4299	20.6205	16.0644	6.82295	-1.93936	-0.0122228	-0.142659	0.812791	0.416624	0.182934	0.68189
cicin03g26620	5	like fertile	non-DE	14.3191	10.1095	11.4894	33.4552	29.8562	45.3492	24.6269	3.95686	15.4334	11.1358	14.5005	24.9186	48.1925	56.124	32.5039	9.54469	34.8987	18.5438	14.4103	14.4206	18.4382	21.4137	20.0199	15.3839	-1.77194	-1.06856	-2.51507	0.391954	-1.46938	5.07272	1.36028
cicin03g26830	7	non-DE	non-DE	3.70927	2.40632	1.70706	1.60031	0.962893	2.92611	7.42795	30.9071	7.22589	6.63653	3.1678	2.95063	3.35846	2.86756	2.99842	3.49047	5.60224	5.03754	2.8273	2.82691	3.42852	3.88764	4.51481	4.84518	0.381661	-0.158199	-0.229073	0.253536	0.0182694	-0.33886	0.0726647
cicin03g27260	7	non-DE	non-DE	2.97455	2.40472	2.53869	2.38128	2.28573	3.59091	6.94828	13.564	3.0988	3.12385	4.39055	3.98458	3.18525	2.99324	3.59597	3.47101	3.00933	2.81304	3.26209	3.40349	2.50888	2.7538	2.99505	3.0476	0.870595	-0.0349812	1.46526	-0.836839	-0.0314333	-0.649757	-0.782843
cicin03g27270	7	non-DE	non-DE	0.292008	0.220159	0.133974	0.431685	0.38298	0.929734	1.71427	4.90371	0.465034	0.340524	0.516658	0.451509	0.676746	0.878164	0.673819	0.749713	0.187342	0.323347	0.271689	0.338383	0.547708	0.378868	0.349347	0.51056	0.913133	-0.0579736	0.274186	-0.057083	-0.213997	-0.35397	-0.504296
cicin03g27330	8	non-DE	non-DE	1.79072	2.01264	1.6996	1.04918	1.15821	1.28287	0.978606	8.36844	2.76085	2.45131	2.53444	2.23876	1.31231	1.57631	2.14681	2.0179	2.45891	2.36419	2.13253	1.79464	1.52743	1.39257	1.64723	1.82846	1.19572	-0.343687	0.726251	-0.793207	-0.0736647	-0.855158	0.143744
cicin03g27430	1	like fertile	like fertile	38.4031	16.024	4.2048	5.1805	5.51662	5.49617	5.9198	10.2161	26.9623	33.0124	8.423	4.29613	5.31549	6.21635	8.36862	11.7589	24.7591	28.3375	10.9635	6.73775	7.28418	9.01715	11.2776	17.5858	0.888411	-0.765705	4.08399	-1.24387	-0.452424	-1.14377	-1.36663
cicin03g27570	9	like fertile	like fertile	31.7872	36.378	34.5141	29.7501	26.7805	11.5928	10.1465	4.06439	34.2101	29.2021	23.5264	19.5376	12.9858	8.53467	4.46635	2.19048	40.2296	33.6918	28.9984	22.2357	18.1657	17.8405	13.5291	9.91804	0.245352	-0.399578	-0.5391	0.478197	-0.879242	0.986437	0.107935
cicin03g27640	6	like fertile	non-DE	0.806198	0.870785	0.930811	1.15869	2.57474	3.4307	7.22634	8.35247	1.45701	1.12431	1.10576	1.24607	0.994666	2.1689	2.34849	1.13189	0.540885	0.497853	0.818116	0.527496	0.496424	0.228787	0.620844	1.0288	1.52733	-0.583032	-0.36199	-0.237529	-0.443233	-0.10464	0.203096
cicin03g28000	8	like fertile	like fertile	12.9342	5.77557	5.43882	5.45629	4.60337	4.15026	3.06896	40.1176	7.45375	6.80489	6.92015	9.05457	9.39357	8.92265	15.0452	116.941	10.579	11.1568	5.87938	8.68289	9.01606	9.83843	40.4832	193.451	-1.1224	-2.89831	5.87962	0.112126	1.89217	-0.789267	-3.07394
cicin03g28170	6	like fertile	like fertile	0.39804	0.347141	0.264675	0.238488	0.688267	431.727	1106.35	295.311	0.508407	1.75534	0.30373	0.715012	22.6478	409.058	291.043	2.54495	0.596468	0.317948	0.199216	0.895802	48.3673	134.975	80.0842	2.8714	0.644196	0.355158	0.297579	-0.284203	-0.365953	-0.280825	-0.365953
cicin03g28200	10	like fertile	like fertile	8.36241	7.09463	8.57033	12.2124	17.7602	63.1267	221.908	450.441	4.68831	5.89606	11.8573	8.84387	13.8747	116.921	244.185	343.603	9.99024	10.6869	12.1039	13.0411	25.2253	102.796	262.074	363.456	5.34584	-0.0504827	2.28845	-1.59344	-0.971323	-2.51815	-2.5009
cicin03g28260	6	non-DE	non-DE	5.40361	3.4054	4.59744	10.165	15.0937	24.9742	21.4068	12.8336	1.99834	2.49851	3.97095	11.3376	17.9041	16.9309	12.8778	15.3526	2.99782	3.36922	3.79971	6.98451	13.7731	10.5328	11.57	23.112	0.899562	-0.632309	0.922684	-1.75881	0.10867	-0.222664	0.682872
cicin03g28300	8	non-DE	non-DE	0.450268	0.207804	0.195813	0.0548483	0.477795	0.776879	7.02142	242.553	0	0.0627297	0.209244	0.699085	1.0005	0.22334	0.875129	1.42972	0.297881	0.5524	1.02384	1.50169	1.1999	0.262759	0.0267934	0.221952	2.79667	-0.3609	-0.383789	-0.290466	-0.587171	-0.587171	-0.587171
cicin03g28390	9	like fertile	like fertile	137.545	110.194	87.4044	82.8207	68.3048	54.893	36.0179	19.5784	119.212	73.438	67.2778	53.9835	50.9935	34.8143	19.5777	9.54023	114.232	70.8233	59.8478	43.9437	43.7405	28.8817	19.3322	8.0713	-0.141374	0.698484	0.258573	0.248385	-0.530328	-0.504487	-0.0292524
cicin03g28400	Unassigned	NA	NA	0.455431	0.729427	0.463202	0.255629	0.476966	2.08047	4.71606	17.8442	0.976826	6.24962	4.51472	0.303109	0.164345	0.665341	0.802826	0.333451	0.417133	4.71406	3.6078	0.266612	0.438341	0.507484	0.390745	0.653021	1.03052	-0.156625	-0.133419	-0.243463	-0.0753312	-0.268044	-0.153642
cicin03g28710	Unassigned	NA	NA	1.33241	1.57641	3.24546	7.76648	8.22863	22.7917	12.631	2.30209	0.586676	0.90959	1.62813	3.44684	3.88452	9.25869	7.07263	3.76939	0.773862	0.913892	1.98475	2.16967	1.58258	1.72054	2.79191	3.97185	-0.149197	-0.366828	-0.604302	-1.07474	0.0604864	0.293841	1.84074
cicin03g28750	5	non-DE	non-DE	20.9762	26.5929	38.7543	94.9352	148.352	68.9225	39.3824	61.1605	18.7381	19.1838	33.2065	61.8987	74.5672	46.3201	60.2224	91.1171	14.9051	21.4701	36.9943	50.1991	57.0946	55.4352	62.2166	91.4492	1.30859	0.428346	1.73885	-0.196819	0.0349764	-2.39874	-0.915198
cicin03g28780	Unassigned	NA	NA	0.383882	0.998518	1.29191	7.74014	5.78028	1.12834	5.84689	38.2218	0.546886	0.384553	0.307674	0.344578	0.34971	0.404935	0.722608	0.61808	0.730885	0.591983	0.336015	0.156152	0.359649	0.359918	0.18095	0.193638	1.91891	0.418451	1.11803	-0.97596	-0.198913	-1.07339	-1.20713
cicin03g29180	8	non-DE	non-DE	0	0.0722898	0.150153	0.136828	0.428309	0	3.18202	32.2643	0.0471482	0	0	0.0336002	0.0304895	0.029645	0.216744	0.239259	0	0	0	0	0	0	0	0.0421273	0.467473	-0.0779122	-0.0779122	-0.0779122	-0.0779122	-0.0779122	-0.0779122
cicin03g29190	8	non-DE	non-DE	0	0	0	0.134247	0.36907	0	2.99696	43.0693	0	0.111941	0	0	0	0	0.218838	0.748863	0	0	0	0	0	0	0	0	0.147916	-0.053441	-0.053441	-0.053441	0.119289	-0.053441	-0.053441
cicin03g29520	9	like fertile	like fertile	207.902	184.482	130.883	98.7237	70.5537	44.6556	17.2633	1.71762	190.32	152.857	109.154	70.9416	45.4347	19.7948	7.04099	3.09237	161.204	114.45	69.7782	37.8446	29.1687	12.2342	4.06674	2.73478	-1.20861	-1.27832	-1.07395	0.90144	-0.794724	-0.972622	4.42679
cicin03g29530	Unassigned	NA	NA	0.232245	0.36665	0.370229	0.362486	2.5733	20.6644	74.3078	262.085	0.449722	0.280773	0.61104	2.05384	3.37547	6.50285	10.2566	5.56647	0.303181	3.11457	4.1327	6.02994	2.69829	0.722547	1.60961	1.2401	1.8513	-0.398556	0.85618	-0.362182	-0.42994	-0.73203	-0.784769
cicin03g29540	Unassigned	NA	NA	11.2755	12.3172	12.9698	13.5064	18.7678	29.9582	48.1129	108.401	10.0296	12.4978	14.6114	22.717	37.9619	67.4556	93.9629	85.2443	13.9186	14.5338	21.0014	29.1734	42.9509	64.0732	89.8152	67.4639	0.754437	0.0567188	-0.220204	0.321898	-0.151956	-0.0180721	-0.742821
cicin03g29560	7	like fertile	like fertile	0.673716	0.556432	0.448313	0.809571	1.11399	3.11299	6.21251	32.6962	0.52082	0.662862	0.666617	0.666988	1.11731	1.717	3.17332	8.2378	0.743719	0.834181	0.755429	0.952396	0.936245	1.10611	2.53511	4.57459	3.15033	-0.735459	-0.722091	-0.543123	-0.756736	0.301213	-0.694139
cicin03g29650	7	non-DE	non-DE	13.9578	13.5207	11.1365	7.90458	10.7127	26.6448	46.0783	93.1934	12.1847	11.4201	11.0422	9.55269	9.07066	10.7562	12.4762	7.12897	14.4251	8.73601	8.87408	9.65832	8.85361	6.84087	4.25834	2.71637	1.34774	0.772363	-1.2511	1.18273	0.695545	-1.3873	-1.35996
cicin03g29740	6	non-DE	non-DE	0.389426	0.232574	0.178766	1.07911	2.39763	33.2954	8.89691	4.00703	0	0.101205	0.0751713	1.18873	0.798712	0.50619	1.37471	8.21007	0.20523	0.1654	0.111047	0.119329	0.494937	0.449061	1.23682	2.96003	0.878485	-0.0299602	-0.490618	-0.617195	-0.313372	-0.0565618	0.629222
cicin03g29750	10	like fertile	like fertile	6.11902	6.62769	8.29887	11.142	13.5685	18.406	19.8022	35.4189	5.7071	13.6577	22.586	17.4835	20.9014	24.9342	35.239	41.0432	5.32256	13.4688	26.2284	19.1234	19.5917	25.4216	32.0487	29.2686	0.195619	0.704857	0.583951	0.629966	0.039786	-1.01579	-1.13839
cicin03g29830	4	like fertile	like fertile	12.1584	12.2992	196.358	206.95	136.194	32.8333	10.7988	8.23232	11.3965	12.6405	17.3577	94.7176	60.2389	12.9151	8.09794	5.10731	8.46975	8.1106	20.7056	19.0987	15.8027	8.68029	5.08435	4.28388	1.67527	0.00341925	0.762705	-0.510519	-1.00212	-0.13209	-0.796661
cicin03g29840	9	like fertile	like fertile	9.81549	8.09456	5.92476	4.10605	3.70626	2.13088	1.5307	1.02272	8.42657	8.76298	9.19653	8.23253	4.13285	3.17374	2.42537	1.25143	9.42663	6.76781	7.35518	6.47199	3.27527	1.2432	1.15568	0.748883	3.47321	-0.0482536	1.64905	-2.0987	1.64248	-3.39916	-1.21862
cicin03g29920	9	like fertile	like fertile	16.6601	13.9497	8.7372	7.98072	5.24299	5.36996	3.72041	1.63776	12.4664	9.05778	8.01779	6.4966	4.16222	3.49876	2.8896	2.80017	9.84709	7.72512	5.33734	4.03802	3.13091	2.89041	2.60149	1.88619	-1.69181	1.07347	0.292721	-3.45454	0.762916	2.62983	0.387412
cicin03g30030	5	non-DE	non-DE	0	0	0	2.44468	3.87451	5.78018	0.102574	0	0	0	0	0	0	0	0.10486	0	0	0	0	0	0	0	0	0	-0.20963	-0.20963	0.001965	-0.20963	-0.20963	-0.20963	1.04618
cicin03g30040	5	non-DE	non-DE	0	0	0.333242	1.21717	9.58256	7.91133	0.456854	0.241485	0	0.169757	0	0.172272	0.139749	0.0745	0.248898	0	0	0.0781562	0.0655908	0.0981252	0.346624	0.205585	0	0	-0.0681727	-0.0681727	-0.0681727	-0.0681727	0.409036	-0.0681727	-0.0681727
cicin03g30070	9	like fertile	like fertile	8.28636	7.94585	7.07326	6.0524	6.13247	3.82307	2.79477	0.656085	9.07169	6.59565	7.79076	7.32882	5.42136	3.85121	3.22993	0.798391	10.9448	9.36654	8.03955	8.32236	6.81828	5.63206	2.40685	0.601564	-1.00268	-0.484704	-0.895397	-0.837377	0.365294	2.9282	-0.0733345
cicin03g30130	8	like fertile	like fertile	0	0	0	0	0.366312	0.0845394	1.27413	12.5914	0.124734	0	0	0	0	0.343266	4.26089	21.0448	0	0	0	0	0	0	3.32043	10.9066	-0.829781	-0.829781	-0.829781	4.97868	-0.829781	-0.829781	-0.829781
cicin03g30210	9	like fertile	like fertile	5.67285	5.6734	5.99011	4.116	3.5331	2.77797	1.85573	0.824835	5.55423	4.13146	3.81853	3.09481	3.54976	2.09427	1.49051	0.90227	5.80943	4.22304	3.71009	2.74667	2.51586	1.86042	1.30708	0.956676	-0.166976	-0.265949	-0.353902	0.0960292	-0.349751	0.352488	0.688061
cicin03g30230	10	non-DE	non-DE	0.7319	1.27022	2.72436	4.95212	4.54354	9.38394	12.443	8.91636	0.898694	1.03772	2.08489	4.11575	7.82309	11.2108	8.98569	2.683	1.21281	1.23297	2.98079	5.11821	9.58765	10.3386	7.92469	2.93033	-0.38537	-0.287297	0.0877736	0.0689436	-0.562921	-0.0423552	1.12123
cicin03g30240	6	non-DE	like fertile	0.112853	0.456297	0.795614	2.28424	1.33788	1.96184	6.03265	10.1757	0.0483837	0.0596391	0.278597	0.450126	0.50483	1.10335	0.943327	0.531547	0.124999	0.447178	0.769433	0.663026	0.682473	0.573513	1.09961	1.44593	1.06321	-0.223273	0.00243721	-0.172557	-0.223273	-0.223273	-0.223273
cicin03g30260	Unassigned	NA	NA	0.282544	1.55461	1.64095	3.53442	1.95192	2.3964	5.29166	6.34708	0.324932	0.172649	0.469837	0.794696	1.0375	1.40898	1.09991	0.791386	0.257959	0.629064	0.99006	1.05386	1.09449	0.538333	1.09209	1.2524	0.744488	-0.160042	0.23563	-0.00174489	-0.351402	-0.296448	-0.170482
cicin03g30660	1	like fertile	like fertile	37.8418	29.0537	3.2772	1.43327	1.64056	1.21192	1.38282	1.75588	34.4355	25.7183	4.67569	2.09611	1.71281	1.61876	1.55051	1.1027	24.5957	14.3474	6.25054	1.83378	1.80294	1.3009	0.920884	0.536336	0.526746	0.567481	-0.610589	-0.187607	0.165057	-0.134671	-0.326417
cicin03g30700	Unassigned	NA	NA	0.0561021	0	0.0551681	0.063014	0.787446	0.15686	2.60442	13.2663	0	0.0954766	0	0	0.0865114	0.314892	0.980904	1.01725	0	0	0	0	0.0574906	4.59753	21.6111	12.8933	2.5832	-0.933898	1.92726	-0.858523	-0.850241	-0.933898	-0.933898
cicin03g30780	7	non-DE	non-DE	0.295572	0.329137	0.0808063	0.141245	0.332257	1.80609	10.8008	56.426	0.246341	0.146199	0.219699	0.149134	0.287449	1.04838	1.7505	0.932625	1.05327	0.690593	0.616619	0.621836	0.586463	0.736785	0.47727	0.211678	2.5989	-0.425713	-0.424447	-0.395809	-0.392277	-0.480325	-0.480325
cicin03g30870	10	like fertile	like fertile	7.61334	6.43861	8.52298	8.81803	15.3534	33.8613	82.5831	128.818	3.91702	4.87174	5.89346	12.2313	20.1999	90.4312	185.908	147.543	6.13333	4.92987	7.83253	14.8664	32.2949	72.708	111.518	70.8285	3.20536	-0.339755	4.40202	-1.6453	-2.64213	-1.55056	-1.42963
cicin03g31060	10	like fertile	like fertile	37.9607	45.982	60.9568	106.635	187.325	201.144	230.854	440.865	34.5674	41.2562	66.3495	98.4204	171.047	229.52	387.507	601.382	32.4428	41.1337	157.883	220.546	249.421	300.821	389.966	548.935	1.64971	0.0571913	2.44203	0.203832	-2.2562	-0.335786	-1.76078
cicin03g31150	4	like fertile	like fertile	0.712271	0.701547	402.719	569.036	168.902	7.94715	3.87941	16.1271	0.335999	1.44134	5.23753	75.3779	65.1174	6.38203	5.20969	10.9766	0.702466	0.878086	13.8013	7.38588	9.37658	2.41971	3.36339	5.93941	2.91887	-0.443595	-0.350258	-0.447746	-0.541198	-0.547163	-0.588911
cicin03g31180	1	like fertile	like fertile	44.4075	32.5466	8.75304	11.1462	12.947	9.24306	7.54842	12.221	25.1762	28.9851	8.77811	8.4202	12.8448	8.31931	9.91827	12.4989	21.0142	27.1418	9.89526	6.53469	6.83123	5.76364	8.83367	9.93063	0.150685	-0.699873	-0.014313	0.881968	0.672871	-0.676139	-0.3152
cicin03g31240	1	like fertile	like fertile	34.4736	8.35509	1.37658	0.702414	0.830336	0.684439	0.509838	0.110839	1.65537	2.57227	1.22555	0.762971	0.355971	0.257171	0.15823	0.260971	18.0635	8.67693	2.22867	1.35021	0.950323	0.934077	0.251858	0.295343	0.142157	-0.472941	0.458756	-0.632833	1.87805	-0.686592	-0.686592
cicin03g31250	9	like fertile	like fertile	21.9914	15.3244	9.49461	6.35536	6.9054	5.05735	3.21424	2.50984	32.7695	26.0618	16.0007	11.1025	9.18095	5.61807	3.17762	2.45007	33.4789	23.0261	16.4656	9.32641	6.45142	5.4076	3.38045	1.60708	-0.557213	0.797304	-0.757151	0.41496	-0.0289559	1.48447	-1.35341
cicin03g31260	6	like fertile	non-DE	0.0883411	0.105516	0.0267647	0.130935	0.0318357	5.39306	10.5525	14.9221	0.0281839	0.119298	0.0417049	0.0245228	0.0104701	1.15636	1.46635	0.432228	0.07701	0.0469453	0.0530832	0.057071	0.147705	0.0932585	0.137229	0.218532	1.03205	-0.117657	-0.194906	-0.146876	-0.194906	-0.182795	-0.194906
cicin03g31440	10	like fertile	non-DE	4.52864	6.33105	7.17471	9.64984	14.4303	21.1216	25.0819	29.3229	4.44605	4.34882	6.55901	10.6345	15.3901	17.7191	22.9723	20.3926	5.33727	5.23098	8.98778	14.8378	16.1616	20.7443	18.0923	13.5171	-0.845335	0.661797	-0.1027	2.21252	-1.37171	0.0794088	-0.633982
cicin03g31500	7	non-DE	non-DE	3.13904	3.15529	1.9879	1.76976	2.0126	3.32734	6.10195	17.5933	2.74174	2.52829	2.84929	3.20799	2.82839	3.65247	2.68321	2.33171	3.08756	3.84455	3.35643	4.06497	4.15643	4.57798	3.95166	2.44552	0.0797845	0.526926	-0.549418	0.595765	-0.117286	0.0136472	-0.549418
cicin03g31510	8	non-DE	non-DE	0.987506	1.00147	0.482106	0.691485	0.951523	1.23325	0.928381	21.4183	0.352673	0.704098	0.586819	0.738012	0.544071	0.404473	0.318227	0.4369	1.3784	0.936118	0.952814	1.26656	1.08284	0.858842	0.65078	0.684398	0.871721	-0.149451	-0.0643866	0.135949	-0.191167	-0.301333	-0.301333
cicin03g31700	7	non-DE	non-DE	1.66575	2.03026	1.16884	2.01309	1.89513	2.88903	5.33447	42.9598	1.31503	1.45267	1.84702	1.67083	2.28337	2.32689	2.0278	2.00965	0.740149	1.2465	1.872	1.66165	1.87023	1.55536	1.99968	1.43434	4.55121	-0.768627	-0.222151	-0.65148	-0.666063	-1.11679	-1.1261
cicin03g32000	7	non-DE	non-DE	3.52091	2.86464	2.86614	3.97351	3.89789	5.54088	10.1927	23.0227	4.06424	3.27004	3.07896	3.23638	3.64789	5.18883	4.13481	4.0171	2.90314	2.31136	1.94597	2.60938	3.18439	2.87631	3.32832	3.74497	0.222608	-0.105368	1.03761	-0.687361	0.181533	-0.697851	0.0488303
cicin03g32030	9	like fertile	like fertile	70.5924	63.5438	48.954	23.433	24.5299	18.1908	15.7812	7.73892	36.2423	28.7564	16.7732	9.08235	4.51688	2.53416	1.3001	0.840407	33.0135	29.1706	48.9571	35.024	8.02285	4.89172	2.78942	2.38155	-1.43032	-1.04458	-1.09075	1.12939	-1.67778	0.439424	3.67462
cicin03g32160	Unassigned	NA	NA	0.361468	0.123536	0.402332	0.432288	3.18994	17.9824	5.0873	89.1318	1.13575	3.33736	7.55188	4.45952	9.71272	6.68706	2.85299	0.548628	0.359147	0.124266	0.139697	0.0327084	0.154782	0.0685284	0.110823	0.111654	2.72929	-0.450059	-0.483984	-0.499232	-0.134479	-0.63056	-0.530972
cicin03g32230	Unassigned	NA	NA	0.35281	0.254184	0.14966	0.576301	1.38209	2.46458	6.53561	1.42067	0.433013	0.424331	0.540134	1.52225	2.67948	0.415336	0.67871	1.9103	0.440076	0.537014	0.811524	1.86301	1.80112	0.155222	0.733564	0.967037	0.710843	-0.227667	-0.125825	0.0931939	0.0047877	-0.227667	-0.227667
cicin03g32280	1	non-DE	non-DE	7.13894	3.96867	0.783293	0.524753	0.352892	0.343471	0.309457	0.986458	1.42668	1.36484	0.986019	0.744039	0.688173	0.285211	0.380997	0.454477	1.17441	1.67869	1.05402	0.630693	0.192313	0.176162	0.171418	0.170523	1.77397	-0.669312	0.551804	-0.608784	-0.585277	-0.730489	0.268093
cicin03g32290	9	like fertile	like fertile	34.6231	37.66	29.7282	24.8005	14.0515	6.5176	4.35022	3.81327	18.0476	18.6218	18.1193	18.0803	19.544	14.9441	13.9421	13.4634	23.4864	29.3697	27.4954	29.6662	33.2972	35.952	42.4453	49.0871	1.39065	-0.370742	0.096383	-0.506396	0.52821	-0.582165	-0.555941
cicin03g32430	Unassigned	NA	NA	169.55	232.278	64.6914	8.18103	11.7795	57.7537	161.026	303.092	114.914	249.535	179.124	37.1644	10.2488	22.7285	23.9519	13.5311	96.0683	242.986	196.508	41.8172	13.5733	10.0647	12.4767	20.1891	4.587	-1.12126	2.87943	0.575808	-2.26258	-2.64893	-2.00948
cicin03g32470	Unassigned	NA	NA	2.35602	2.27637	2.67594	4.13673	4.26564	3.85524	4.14744	13.9031	3.49157	6.25664	4.98964	3.28575	4.53733	3.46125	3.79154	3.14593	4.49695	9.95188	8.4576	3.85087	2.88404	3.002	3.5791	4.10179	0.887695	0.425049	-0.506984	0.742506	-0.283841	-0.753148	-0.511277
cicin03g32510	9	like fertile	like fertile	8.93181	8.44352	5.8557	4.7447	4.70251	3.79545	3.05657	1.67917	10.9512	8.51195	6.60061	5.65836	5.255	3.9873	2.85874	1.91774	8.61577	6.72596	4.57311	4.50365	4.42763	3.11076	1.94525	1.18926	-0.330029	1.12755	-0.771823	-0.437803	0.22087	0.218863	-0.0276243
cicin03g32690	8	non-DE	non-DE	1.51796	1.21606	1.22049	1.22583	1.37375	1.77381	6.47683	89.3145	1.90404	1.80745	1.60223	1.11474	1.25844	1.76357	3.76263	3.08516	1.68147	1.59585	1.73827	1.23577	1.46859	2.14056	1.65002	3.71917	1.59587	-0.964178	1.65215	1.32867	-0.749705	-0.997517	-1.86528
cicin03g32700	8	like fertile	non-DE	5.85686	6.41906	4.82764	3.34464	4.87441	4.38612	17.4814	171.842	6.3706	5.49006	5.43726	4.01947	4.79264	5.84609	11.1761	12.8444	7.58326	4.89771	5.74752	5.23653	4.97017	6.95046	8.48284	9.6254	1.36227	-1.44291	1.70652	2.1072	-0.30345	-1.66364	-1.766
cicin03g32840	Unassigned	NA	NA	1.9459	2.8696	4.88045	6.75976	11.2162	15.6995	13.0442	1.40937	4.54372	11.1601	18.8135	30.8986	34.3119	16.8776	7.64279	2.68841	0.289159	0.0636652	0.318633	0.55406	0.687847	0.277627	0.203111	0.207619	0.708881	-1.22336	3.94013	1.04414	-1.30455	-1.44769	-1.71755
cicin03g32970	9	like fertile	like fertile	10.7204	7.03367	4.99731	5.50066	4.66659	3.95555	2.81441	1.86292	10.4648	6.46507	6.87798	4.87333	5.06529	3.6799	2.28683	1.46323	10.7993	6.3611	5.45104	4.27433	5.09259	3.64737	2.51681	1.66446	0.779941	-0.113112	-0.460679	-0.345796	-0.118643	-0.189702	0.447992
cicin03g32980	7	like fertile	like fertile	2.30864	1.00508	0.826627	0.829131	2.42108	5.64509	5.32429	49.1581	0.830146	0.611921	0.908805	2.65601	6.84509	4.72638	5.98583	27.5117	0.949517	0.401848	1.08179	1.25995	0.985801	0.294713	2.06401	5.2153	2.87632	-0.323115	-0.909515	-0.699412	-0.972092	-0.501074	0.52889
cicin03g33190	1	like fertile	like fertile	23.6853	4.204	0.460809	0.0831097	0.251106	0.137994	0.400857	0.484906	32.9945	2.85998	0.539474	0.629029	0.202005	0.307392	0.209298	0.427092	31.8797	7.54666	0.964209	0.500399	0.122178	0.247463	0.300252	0.254449	0.374452	-0.404898	-0.380289	0.211094	-0.371299	-0.381337	0.952277
cicin03g33210	1	like fertile	like fertile	25.963	4.69009	0	0.182648	0.0358921	0.0952312	0.180758	0.0425875	25.0922	1.84884	0.453845	0.223116	0.516921	0.265729	0.336631	0.0899854	28.385	3.70377	0.886912	0.0892053	0.353627	0.241493	0.08795	0.0748395	-0.297121	-0.381302	2.16359	-0.381302	-0.381302	-0.341264	-0.381302
cicin03g33410	5	non-DE	non-DE	0.435742	0.31594	0.505918	2.20299	3.6454	7.48748	0.837993	0.21775	0.425564	0.296098	0.415639	0.482818	0.331752	0.316624	0.264224	0.350958	0.584	0.267632	0.217716	0.21708	0.036744	0.0878768	0.0547518	0.0662644	0.157017	-0.0689292	-0.166982	-0.376641	0.118706	-0.289121	0.625949
cicin03g33460	2	non-DE	non-DE	23.282	58.6229	25.5771	7.01651	5.05998	6.01711	5.62066	6.42294	6.17425	6.13278	5.95816	5.79812	7.3074	7.25721	6.28181	6.35499	6.45969	6.06723	4.99421	6.05657	5.20333	5.22434	5.88206	5.38492	-0.025819	0.179627	0.360697	0.0354456	-0.315249	0.370744	-0.605446
cicin03g33610	9	like fertile	non-DE	33.0701	22.1702	19.0096	15.1597	14.2262	11.9093	8.77196	4.58941	57.7577	36.0282	35.5794	26.7201	25.7383	14.6727	8.34056	3.58275	1.48884	1.41848	1.43547	1.3019	1.15722	1.12957	1.38858	1.07889	-0.68329	-0.214436	2.81967	-1.04313	-1.36856	-0.418266	0.908006
cicin03g33620	9	like fertile	non-DE	143.229	91.4786	73.3029	58.3249	55.1514	45.8408	29.9681	17.6626	229.447	166.978	150.299	108.897	117.926	69.8775	38.9671	13.7957	0.3551	1.01249	0.477896	0.432751	0.0974714	0.126703	0.476454	0.152036	-0.630086	0.568997	2.6756	-0.382755	-3.59976	0.226201	1.14181
cicin03g33760	9	like fertile	like fertile	26.9101	17.8908	15.0283	11.9804	11.2089	6.75607	5.54741	1.87866	26.5068	14.7677	16.1652	9.33818	11.418	6.77596	3.14363	0.988394	20.7997	12.3362	10.7883	8.89645	7.26636	5.74899	2.82596	0.643292	-0.701486	-0.148613	-0.595657	0.0259443	-0.510446	1.18365	0.746609
cicin03g33770	4	like fertile	like fertile	1.57372	5.08215	15.646	26.6397	20.2629	9.29248	2.97101	1.32471	1.31893	2.01217	5.0886	5.78869	4.52622	2.62235	1.74862	1.62246	0.833963	1.20907	3.16486	3.33202	1.52893	0.840213	0.630113	0.488139	0.259157	-1.04122	-0.614484	0.101052	-1.19856	2.44375	0.0503049
cicin03g33790	1	like fertile	like fertile	1220.66	1252.93	76.8437	0.71726	0.467131	0.746847	0.199762	1.06484	448.556	1517.59	322.571	6.39147	2.58999	2.36455	1.88658	2.15505	197.789	1104.8	418.712	1.74905	1.14146	0.88305	0.842288	0.853482	0.355351	-0.256007	0.0393127	0.0644401	-0.0883544	-0.0128341	-0.101908
cicin03g33880	1	like fertile	like fertile	12.1529	4.20275	2.13092	1.66647	1.77212	1.59813	1.23628	1.14605	15.5099	7.13003	3.11282	1.6935	1.55655	1.37187	1.17519	0.787383	11.8991	5.17156	6.01909	2.49124	1.0431	0.634684	0.908579	0.749108	-0.253054	-0.122424	-0.122537	0.153444	-0.0704394	0.657579	-0.24257
cicin03g34180	8	non-DE	non-DE	3.46831	3.58349	2.58642	2.32366	3.18852	2.82049	3.06576	27.6228	0.77963	0.71733	0.432683	0.55812	0.628419	0.434172	0.450472	1.34235	0.831718	0.303634	0.510226	0.576306	0.228901	0.148071	0.276767	0.0707275	0.0609165	0.0808344	-0.234381	-0.0912483	0.13223	0.286029	-0.234381
cicin03g34250	1	non-DE	non-DE	21.3067	12.8918	0.185365	0	0	0.0554352	0	0	0	0.0882736	0	0.0447907	0.0362563	0.109549	0	0	0.183765	0.117248	0.149712	0.240751	0	0	0	0	2.16942	-0.374865	-0.374865	-0.374865	-0.374865	-0.295093	-0.374865
cicin03g34290	7	non-DE	non-DE	0.769622	1.05288	0.623509	0.579599	0.616411	4.81903	28.632	64.633	1.83454	1.2455	1.31573	1.01169	1.62741	2.41843	4.24051	2.80223	0.95173	0.628058	0.879606	1.26378	0.981988	0.956055	0.960795	1.31549	1.04016	-0.103613	-0.757934	-0.841399	0.940989	-0.581012	0.302803
cicin03g34330	7	non-DE	non-DE	0.0284187	0	0.0314575	0	0.0656417	0.977207	9.69036	20.5594	0.0708691	0.0902863	0	0	0.0263272	0.499087	1.33693	0.586901	0	0	0.0247666	0.0266137	0.0770469	0.066769	0.0522527	0.0899461	1.06046	-0.190032	-0.190032	-0.161899	-0.13843	-0.190032	-0.190032
cicin03g34370	1	like fertile	like fertile	14.2354	2.44083	0.0711608	0.0292275	0.0358722	0.0825751	0.053753	0.161593	28.1067	11.6292	9.85867	6.56523	0.894823	0.0575214	0.0513599	0.0971879	24.552	9.69977	8.13528	3.88871	0.502832	0.149362	0.183007	0.191246	0.0538673	-0.0421482	-0.0669299	-0.0353753	-0.0757249	0.0458371	0.120474
cicin03g34450	6	like fertile	non-DE	0.164799	0.26612	0.196597	0.299761	0.86248	6.6082	12.2028	13.9666	0	0.0754039	0.0395777	0.0559674	0.048752	2.13635	2.79318	0.462226	0	0.0342871	0.0822722	0.0392412	0.0748877	0.0344615	0.277305	0.11088	0.368156	-0.0549985	-0.0401493	-0.0809359	-0.0288369	-0.0364341	-0.126801
cicin03g34530	Unassigned	NA	NA	0.230652	0.161783	0.216129	0.584741	2.51276	1.30818	2.97438	77.3108	0.175539	0.17788	0.402599	2.53147	3.44797	0.388367	0.33483	0.526745	0.277109	0.362122	0.443091	1.74061	3.24492	0.251554	0.257022	0.347092	3.00551	-0.594711	-0.300435	-0.379272	-0.404433	-0.66333	-0.66333
cicin03g34720	9	like fertile	like fertile	1074.19	1163.7	1209.62	786.413	840.301	397.026	112.081	1.43694	1684.78	2096.49	1295.25	1557.94	776.208	222.089	33.7344	1.53513	741.051	865.627	439.364	298.132	104.705	30.4278	2.03174	1.1994	0.183726	0.0970019	0.112858	-0.270967	0.0872536	0.416288	-0.62616
cicin03g34730	9	like fertile	like fertile	224.912	195.524	104.859	87.6987	74.3212	52.7623	25.0829	23.5158	47.2084	58.588	48.7725	45.5999	49.1514	30.8911	23.8763	28.1234	44.8726	49.8946	31.9493	27.7966	27.0566	25.686	22.9338	20.3856	-0.267651	0.168877	-0.205561	0.329435	0.369913	-0.0657922	-0.329222
cicin03g34780	10	like fertile	like fertile	3.2328	2.75399	5.99601	13.7227	13.8461	18.4062	24.1091	86.9422	1.22696	2.61553	6.12314	10.4813	16.4223	14.9856	21.6412	46.2907	2.56759	6.59575	14.1409	15.6189	16.6891	16.3901	25.6567	83.9615	-2.49612	-1.35909	2.50703	3.2978	-1.04941	-1.58604	0.685822
cicin03g34800	8	like fertile	like fertile	1.80756	2.35518	2.17739	1.1842	1.5038	2.30247	3.56348	11.1935	1.18465	0.935909	1.03895	1.30228	1.14281	1.48967	1.37693	2.60504	1.73803	0.887347	1.30249	1.14907	1.00106	1.28586	2.32661	3.30588	1.23829	-0.774975	0.381988	-0.691797	-0.224177	0.0506564	0.0200145
cicin03g34850	9	like fertile	like fertile	14.1319	12.4636	8.50173	7.59384	10.2862	6.55088	3.47296	1.54609	20.0087	14.3786	9.35065	8.15122	7.68904	4.90084	2.58537	1.06065	17.83	12.4571	9.19366	8.4588	7.57721	5.6851	3.45899	1.58391	0.157763	-0.00298231	-0.0725209	0.14707	-0.406885	0.398124	-0.220568
cicin03g34890	9	like fertile	like fertile	101.717	127.252	84.5611	31.4229	33.5338	29.0254	20.9148	13.3253	116.935	74.5418	55.0345	37.8264	33.6928	19.4349	16.1521	7.83354	94.1588	46.8604	40.1114	29.2701	23.9048	19.9862	11.8439	4.55727	-1.58498	0.327863	-1.90421	1.06788	0.352693	1.66255	0.078196
cicin03g34970	Unassigned	NA	NA	26.9706	453.896	806.074	2.84556	1.98254	15.6564	30.1243	20.9797	3.65284	17.7665	169.885	144.86	13.3096	29.7811	38.1084	13.5958	1.46839	2.54549	23.2	29.8255	4.25598	5.53715	10.0093	2.12321	1.91133	-0.466993	-0.478058	0.0736936	-0.562975	-0.951741	0.474744
cicin03g35110	3	like fertile	non-DE	3.41436	4.58918	6.71153	6.85676	5.85904	1.39655	0.643624	0.439505	0.743701	0.936968	0.94261	1.07012	0.588421	0.354036	0.29149	0.306822	1.84599	1.52096	1.09646	0.476188	0.559223	0.150849	0.194339	0.247693	-1.53717	-0.566077	-1.99846	-1.89965	-1.87221	3.9723	3.90128
cicin03g35200	1	like fertile	like fertile	7.78972	3.63654	1.24166	0.755929	0.866779	0.649684	0.618756	0.136979	7.63684	3.15731	0.762707	0.614539	0.300964	0.299173	0.201083	0.113978	5.95791	3.38534	0.960301	0.267025	0.46709	0.356507	0.227093	0.205469	-0.0386924	-0.0386924	0.0417679	-0.00660383	-0.0386924	0.119606	-0.0386924
cicin03g35240	7	non-DE	non-DE	0.246179	0.48591	0.452612	0.468887	0.512537	2.48256	23.3318	27.6744	0	0	0.125737	0	0	1.20553	1.01972	0.824539	2.26821	2.58665	1.6359	1.29894	1.40347	1.12273	0.225782	0.0960627	0.163015	-0.0439411	-0.0439411	-0.0439411	-0.0439411	0.0566904	-0.0439411
cicin03g35250	7	non-DE	non-DE	0.0801881	0.0793081	0.0283462	0.033848	0.0502869	0.401512	4.30564	8.67484	0.0240048	0.00854754	0	0.00954735	0.0154899	0.237338	0.307937	0.127904	0.300702	0.100965	0.0624081	0.163449	0.104966	0.101186	0.00766925	0.0643455	0.0281815	0.0274116	-0.0111186	-0.0111186	-0.0111186	-0.0111186	-0.0111186
cicin03g35430	7	like fertile	like fertile	1.13181	1.88536	2.02097	3.07479	3.06173	4.15809	7.1095	21.3047	0.347984	0.622279	1.10162	1.13579	1.44347	2.39161	3.90506	7.61543	1.46518	3.15602	1.59218	1.08316	1.15254	2.16518	4.38331	10.9401	1.78284	-0.693176	2.59001	0.448566	-1.65006	-1.44052	-1.03766
cicin03g35550	7	like fertile	like fertile	12.1143	7.96167	7.87739	8.39682	11.9744	22.9828	31.6414	68.9495	5.06288	6.06982	8.39676	8.73356	15.4435	18.8908	29.2603	42.8473	9.5817	10.7113	11.6109	21.0558	26.6538	38.5602	41.8514	42.8499	-1.92337	1.77119	-3.63276	-0.0748859	3.29492	1.39837	-0.833453
cicin03g35690	7	like fertile	like fertile	5.62709	6.83073	10.6368	12.163	19.9735	24.1672	39.7908	292.049	4.37249	5.72546	6.67929	8.38345	12.2477	16.7405	51.7439	243.565	2.17003	3.496	3.67648	7.49823	9.46697	13.7833	48.2395	404.15	1.94147	-3.34744	4.33232	6.51741	-2.54073	-3.33558	-3.56745
cicin03g35740	9	like fertile	like fertile	1832.08	1511.29	1288.06	807.294	754.065	559.216	353.19	146.665	1566.01	1179.77	962.28	768.916	655.256	383.542	218.858	66.2784	1654.6	1186.66	923.658	761.241	694.37	518.966	231.141	53.7534	-0.511989	0.205314	-0.606553	1.14227	-1.97316	1.27955	0.464567
cicin03g35910	Unassigned	NA	NA	2.03338	13.9696	107.791	162.283	92.0292	18.1903	42.9256	25.5895	0	0.0493745	0.0725507	0.163306	0.0977942	0.0868343	0.0300314	0.0340165	0.0547349	0.0598277	0.0601362	0.115261	0.120076	0.0888424	0.0609238	0.0387016	0.04575	0.12302	-0.0552848	-0.0304994	0.0275834	-0.0552848	-0.0552848
cicin03g36020	Unassigned	NA	NA	45.3784	47.7333	113.616	235.501	123.223	38.7221	33.886	27.3671	47.3343	52.3239	53.472	86.9457	74.974	50.7507	51.2138	43.787	60.9945	58.4493	63.1179	67.8243	70.8163	72.4431	60.9985	33.5927	-2.06724	0.230868	-2.24656	1.63518	-0.211753	1.26666	1.39286
cicin03g36050	3	like fertile	non-DE	3.97512	6.92325	30.7056	54.0386	22.1318	2.44935	2.32432	2.17749	2.82386	3.04352	4.529	10.1737	6.97944	1.91525	1.76947	3.29735	2.99747	2.85169	3.23856	4.00375	4.29156	3.01653	2.29804	3.26297	3.78745	0.0889523	-1.49079	-0.954581	-1.47027	-1.29997	1.33921
cicin03g36510	9	like fertile	like fertile	55.4724	49.053	38.0248	26.1736	24.3329	17.4657	13.8905	9.41117	60.5904	45.6137	32.3107	27.2031	25.1465	16.2476	12.2831	8.46162	58.2719	35.8193	30.6157	23.5953	20.3449	19.1819	10.6501	6.71634	-1.29206	0.0818998	-1.87779	0.857195	0.753785	1.35373	0.123234
cicin03g36530	Unassigned	NA	NA	22.1799	26.5602	211.057	122.53	62.8788	23.3607	23.2126	31.1065	7.77779	9.15445	12.721	21.3447	18.9322	19.3882	18.8997	21.6405	20.4836	21.6162	24.1371	28.4503	23.6247	24.9608	27.5828	40.287	1.39609	-0.57838	-2.94485	-0.751293	-1.42893	-0.436536	4.7439
cicin03g36540	9	non-DE	non-DE	44.6277	39.906	35.5852	22.8935	21.0117	14.5553	10.8101	7.62463	2.57369	3.57119	3.77378	6.41667	6.91391	8.05135	6.72732	7.35716	7.79219	7.94336	7.66594	6.96414	6.64668	6.33289	4.68647	2.30144	-0.135818	-0.178852	-0.26012	0.68513	0.131328	-0.419301	0.177633
cicin03g36620	5	like fertile	like fertile	3.07335	3.22202	5.58852	68.68	160.523	119.352	5.59552	10.4426	4.36605	4.3311	4.82311	66.517	187.738	29.405	10.3504	21.6975	4.07129	3.72622	11.4664	40.1816	78.4283	9.39729	8.02674	20.8191	-1.56396	0.758154	-1.26944	2.46978	1.49497	-1.27922	-0.610272
cicin03g36640	6	like fertile	non-DE	0.975952	2.62945	2.59742	8.98225	9.94715	19.1973	27.9557	9.89978	0.0338207	0.125065	0.204623	3.31202	6.86248	10.9066	9.36261	1.96435	0.0780466	0.0273571	0.151038	0.146933	0.347894	0.633643	1.32289	1.12134	-0.076167	0.0270076	-0.18968	0.371075	0.136274	-0.078829	-0.18968
cicin03g36790	6	like fertile	non-DE	0.905755	1.12387	1.44511	11.0604	22.9629	141.83	158.965	18.777	0.89118	0.842259	0.325526	2.09246	9.67009	57.1942	44.9795	3.17886	2.46677	1.77092	2.12854	1.96026	2.0834	4.53935	6.69644	4.87603	0.300375	0.0859023	0.00482813	-0.103866	-0.103866	-0.0795063	-0.103866
cicin03g36800	4	non-DE	non-DE	29.8684	21.649	65.9198	149.143	125.971	47.7736	25.2143	18.1685	35.5234	41.8436	38.4656	70.0387	69.885	39.7084	33.8147	40.035	46.4827	43.0884	38.0027	46.7501	45.9938	39.5351	33.8097	36.6288	0.732798	0.92047	-1.50856	-0.0556256	0.426082	-1.51877	1.0036
cicin03g36880	9	like fertile	like fertile	8.73849	7.67274	5.92678	5.46792	5.21792	3.43112	2.88923	0.62511	10.0935	7.84735	6.50135	5.09495	5.29918	3.1856	1.92417	0.472049	8.05791	5.96422	5.42892	5.9911	4.45174	3.49396	1.30091	0.18518	0.137624	0.202937	-0.355491	-0.227943	-0.248495	0.322472	0.168896
cicin03g36900	Unassigned	NA	NA	4.15308	12.6461	8.23193	12.9326	15.1484	84.9775	174.366	78.7632	7.30685	10.433	10.9095	14.5465	22.7813	67.1064	50.1307	6.00998	5.2608	7.45754	9.45619	10.2722	19.899	27.6944	12.0006	4.04121	0.132696	-0.467646	-0.24635	1.62196	-0.378109	-0.194902	-0.467646
cicin03g36910	10	non-DE	non-DE	4.32497	7.59651	6.8303	9.35907	8.98001	43.2839	92.2764	56.5982	4.35619	6.17323	6.37148	7.92025	12.5185	37.5504	25.7895	3.06919	2.81953	3.79181	5.23465	5.99433	8.91399	11.9872	6.16767	3.15521	0.171702	-0.392619	-0.722096	1.02342	-0.656951	0.0876469	0.488895
cicin03g37090	Unassigned	non-DE	non-DE	0.189488	0.0814662	0.0475811	0.135651	9.11991	0.57785	48.4623	411.39	0.0920771	0.0616798	0.0985598	0.0587652	0.119809	15.3122	131.15	285.233	0.0943468	0.0437815	0.0822166	0.0723536	0.140195	19.3619	123.572	121.704	6.97808	-1.04786	-1.05715	-1.18363	-1.22558	-1.21035	-1.25352
cicin03g37110	8	like fertile	non-DE	0	0	0	0	0.0199715	0	0.0152906	10.1779	0.0448787	0	0.0160195	0	0.0263864	0.0280724	0.0908155	0.426929	0	0	0	0	0	0.0193667	0.0443558	0.0448799	1.28334	-0.223379	-0.1898	-0.200019	-0.223379	-0.223379	-0.223379
cicin03g37340	8	non-DE	non-DE	7.65144	3.94698	1.32691	0.985013	1.44996	2.34185	4.79953	18.5873	9.96871	11.1277	12.8294	11.2968	10.5321	11.1772	10.0546	10.1805	14.2704	14.0428	9.99223	9.85553	10.1797	10.0702	10.5917	9.02345	0.653483	-0.458724	0.432232	-0.240563	-0.91336	0.809228	-0.282296
cicin03g37450	6	non-DE	non-DE	0	0.173662	0	0.254625	0.474546	5.62969	11.8807	0.646147	0	0.161323	0.468368	0.835313	1.02164	3.87768	2.91388	0.374959	0.166772	0.245249	0.301146	0.48427	1.10683	1.23006	0.246251	0.32314	0.134241	0.239146	-0.305511	0.419442	-0.0325032	-0.149303	-0.305511
cicin03g37610	3	like fertile	like fertile	0.606746	95.8674	1327.13	1001.82	316.606	5.55013	0.0333425	0.179194	0.0326207	11.095	47.3699	247.631	73.4404	1.02068	0.0722517	0	0.168653	0.747182	94.6072	87.0626	47.5794	3.01021	0.0199344	0.0145287	-0.0102524	0.0135414	0.164505	-0.0652547	-0.0807632	0.089114	-0.11089
cicin03g38240	8	non-DE	like fertile	5.98076	4.98079	5.02399	4.77234	1.98449	3.05428	6.1129	72.3631	3.18494	2.84842	3.0915	3.61482	2.17261	3.34355	4.03773	6.15495	1.94202	2.69793	1.63122	0.768445	0.459063	0.902067	1.20787	4.15205	1.07542	-0.912775	-0.785493	-1.25158	2.6873	-1.58955	0.776682
cicin03g38330	2	like fertile	like fertile	1.90269	4.18644	6.77003	0.276905	0.395491	0.0834827	0.111679	0.544409	4.2289	3.33449	3.32908	3.04974	2.62309	2.842	2.88572	4.94686	3.11775	4.95181	3.5734	4.26814	4.69419	3.022	3.35565	3.93314	0.488412	-0.208466	-0.167918	-0.123403	0.641464	-0.270392	-0.359697
cicin03g38450	6	like fertile	like fertile	1.38522	1.57315	4.3743	2.15848	1.96745	47.7496	71.737	2.45696	1.7978	2.9336	5.7766	11.2716	8.52639	26.8665	15.7213	1.49136	1.63492	2.39523	5.32568	4.99009	8.47685	13.3453	5.15199	2.26394	0.620104	0.419347	2.57837	0.529237	-1.06294	-1.92262	-1.16149
cicin03g38690	4	non-DE	non-DE	21.7021	19.5631	27.2468	71.8945	70.0609	23.5672	13.8565	11.0763	32.5513	32.6104	32.001	32.1902	28.4805	15.9482	14.5364	14.5995	43.1533	38.2279	43.3781	32.9778	26.7879	21.3201	21.4487	23.3188	-1.0854	0.131799	-1.35293	0.689605	0.871561	0.973797	-0.228433
cicin03g38720	9	like fertile	like fertile	490.212	399.583	278.854	199.653	197.975	144.903	103.818	65.167	556.726	409.702	297.675	252.193	224.389	137.086	109.936	78.0769	545.977	353.489	280.979	228.968	205.137	177.415	103.08	50.4625	-0.140523	1.64851	-2.62562	0.837651	0.777101	-0.897773	0.400659
cicin03g38760	Unassigned	NA	NA	30.7659	67.3978	341.976	275.804	248.017	51.3818	2.34962	0.579287	56.0952	114.076	31.9498	130.681	70.9755	10.1884	2.47404	1.61001	1.88547	1.50594	2.20881	2.2776	1.2296	0.295254	0.41635	0.0807762	-0.347718	0.452322	-0.985941	0.489555	0.239502	0.342671	-0.19039
cicin03g38770	Unassigned	NA	NA	1.57821	2.26272	4.05021	12.301	6.17349	2.01919	5.86195	16.7234	2.1757	2.64008	4.67801	4.45044	4.04488	3.91022	6.16847	7.54356	1.54073	2.2924	4.30481	3.27157	2.29846	2.96013	4.74519	5.41193	1.12792	-0.716523	-1.22014	0.9815	0.147707	-0.161822	-0.158635
cicin03g38860	Unassigned	NA	NA	0.0376576	0	0	0	0	3.3343	10.4763	2.09708	0	0	0	0	0	0.520932	0.627342	0	0	0	0	0.0407735	0	0.0307636	0	0.0402037	0.0279119	-0.0386124	-0.0386124	-0.0386124	0.131883	-0.0053454	-0.0386124
cicin03g38980	Unassigned	NA	NA	3.46313	3.65242	3.07261	4.664	5.55473	17.7343	17.7834	12.9927	2.31993	2.97947	2.92084	4.86282	10.952	13.9616	7.92478	4.78026	2.99913	3.68756	3.66085	5.26358	10.1818	9.30642	6.26025	5.01723	1.11472	-0.659037	1.89682	-0.729951	0.506585	-1.52427	-0.604872
cicin03g39520	4	non-DE	non-DE	0.116134	0.410743	5.02596	17.4331	18.5628	6.10627	0.0734862	0.0364431	0.0490247	0.261964	0.650092	1.00014	0.569152	0.0924748	0.0304199	0.0426466	0.152182	0.447783	0.924774	0.892234	0.467824	0.167592	0.0752607	0.15165	0.0571917	-0.015143	-0.015143	0.0185235	-0.015143	-0.015143	-0.015143
cicin03g39560	4	non-DE	non-DE	0.522543	0.667949	21.4955	82.0748	42.8773	3.93221	0.423242	0.633824	0.702579	0.5555	0.809563	0.468827	0.65293	0.380883	0.302462	0.26808	0.807072	0.705679	0.903219	0.969887	0.71969	0.728626	0.517429	0.257958	-0.114808	-0.0123069	-0.106668	-0.0545648	0.0731678	0.378533	-0.163353
cicin03g39620	1	like fertile	like fertile	62.1992	80.4748	12.8108	10.2754	11.2817	17.3744	11.2885	7.61597	39.2522	51.5988	15.6431	9.88262	12.3612	12.4987	9.92381	8.16416	35.3087	49.0927	18.2513	11.0074	11.7692	10.3522	10.3072	7.38952	-1.09336	-0.159422	0.68162	-0.352368	0.214556	0.0579424	0.651031
cicin03g39650	2	non-DE	non-DE	218.611	783.068	408.061	84.7016	106.757	177.687	204.681	193.04	135.474	307.542	438.464	152.723	141.888	178.612	178.854	183.203	119.374	196.244	230.35	138.892	154.32	192.8	186.557	194.739	1.45776	-0.756908	2.7515	0.938519	0.164762	-1.75495	-2.80068
cicin03g39670	10	like fertile	like fertile	13.1739	13.7666	15.4807	20.0367	21.9998	34.4522	56.1707	80.9502	12.425	13.8021	17.599	22.033	35.5896	62.4044	65.0638	45.4998	12.2147	13.4983	15.6179	23.9183	42.833	56.536	73.4802	34.4487	-0.402757	1.54239	2.21119	-1.20453	0.586034	-2.83315	0.100819
cicin03g39780	10	non-DE	non-DE	71.9317	79.2158	132.379	306.385	394.17	789.301	872.09	845.365	44.9588	67.2417	136.796	343.5	644.134	813.687	626.214	404.692	51.4292	80.662	247.424	456.728	833.998	995.614	795.43	672.032	2.07057	-0.673749	-2.10658	1.22725	0.395758	-1.43984	0.526595
cicin03g39790	Unassigned	NA	NA	2.14691	1.65745	3.39731	5.63754	8.82024	32.9097	56.171	37.816	0.848801	0.938508	1.7744	5.11755	16.1019	27.2149	14.6581	5.8064	1.409	1.39131	1.69162	3.31934	12.2556	26.1205	16.5044	7.27807	2.3238	-1.39934	-1.65019	1.52514	0.65545	0.341273	-1.79613
cicin03g39860	5	like fertile	non-DE	37.2703	25.9883	39.1015	142.065	182.348	153.024	155.137	92.6252	33.83	22.4374	28.2846	51.8665	67.6978	66.8138	56.6061	42.1906	42.4063	41.9092	50.1017	47.9532	39.3526	35.2251	28.2231	36.2175	1.94936	-2.81132	1.62785	0.979707	0.276075	-1.23238	-0.789289
cicin03g39930	7	like fertile	like fertile	3.82313	2.38552	1.48929	2.14284	3.25331	4.25108	5.69061	11.5702	2.91755	2.53222	2.71736	2.72869	4.3079	8.51435	16.2601	21.8002	3.34736	2.49523	2.35161	2.91322	4.46148	10.9526	14.8895	22.1549	5.14163	-0.205094	1.9903	-1.74494	-0.916397	-2.16739	-2.0981
cicin03g40020	4	non-DE	non-DE	12.9722	5.45558	15.9988	80.8782	89.4276	15.7607	5.15519	0.770331	20.38	8.18699	2.36148	8.66898	5.67009	5.97025	4.79606	5.74623	14.7431	3.07193	1.6661	8.85815	11.1572	8.91741	8.37386	8.19296	1.25064	0.242503	-0.579169	0.162417	-1.05303	-0.326797	0.303442
cicin03g40030	4	non-DE	non-DE	26.3922	11.3646	29.7566	142.633	161.762	33.8869	1.36649	5.06477	12.7983	7.48035	1.64033	5.33275	4.60307	0.427298	0	0.0793737	11.4477	5.57852	0.630818	0.397529	0.239425	0	0	0	0.92624	0.401931	-0.185849	-0.549903	0.595837	-0.808259	-0.379996
cicin03g40040	Unassigned	NA	NA	183.329	246.64	501.408	193.359	128.361	80.9055	76.4267	67.3109	156.51	220.216	207.248	229.839	111.505	74.1568	67.0787	67.6073	160.915	242.837	310.106	211.814	108.555	88.1661	82.5711	71.6669	-0.0736631	-0.193293	-0.794498	1.10949	-0.311667	0.48581	-0.222174
cicin03g40050	4	like fertile	like fertile	4.15995	5.36254	116.739	251.456	199.241	54.5715	5.86701	9.00491	7.16228	9.08685	14.3757	38.4368	38.1813	8.36275	5.89249	6.71054	3.89219	4.85121	10.8069	8.50445	8.48113	2.58672	2.27703	2.16401	-0.923267	2.36752	-1.71318	-2.30111	2.73618	-1.6724	1.50626
cicin03g40070	5	like fertile	like fertile	1.36954	1.30689	2.05445	21.9546	39.267	23.5231	5.71636	10.5034	0.682799	0.910564	2.08044	22.805	44.6783	5.87329	5.24057	16.8515	1.0387	1.1348	5.53965	26.8087	40.3842	5.58657	11.3341	27.2827	1.42161	-1.0069	0.0222869	1.52574	1.69335	-2.32315	-1.33295
cicin03g40260	8	non-DE	non-DE	1.41542	0.752598	0	0	0	0.0703012	3.03567	45.8644	0.850529	0.155173	0	0	0.066788	0.207945	0.143835	0.852211	0.69356	0.352796	0	0	0	0	0	0	4.00601	-0.911551	0.343012	-0.911551	-0.911551	-0.702816	-0.911551
cicin03g40300	1	like fertile	like fertile	259.375	261.464	66.9913	54.543	62.3145	44.1304	42.8146	36.5708	176.274	330.547	138.834	65.1091	58.5015	41.3593	41.6811	36.124	152.138	282.929	185.744	71.901	62.2279	56.2987	47.9906	32.0173	-1.06486	0.856996	-0.0624185	0.370702	0.348074	0.564413	-1.0129
cicin03g40420	10	non-DE	non-DE	0.268055	0.381	0.12101	0.227788	0.235077	1.96388	4.29541	6.28918	0.531933	0.295903	0.297893	0.159103	0.1797	0.783683	0.625858	0.689246	1.13067	0.692017	0.47146	0.674729	0.523847	0.310745	0.715964	0.996032	1.71338	-0.295118	-0.295118	-0.237791	-0.295118	-0.295118	-0.295118
cicin03g40430	9	non-DE	non-DE	12.1194	11.314	10.4106	6.09266	7.11921	4.62115	4.61659	1.05383	0.502337	0.70877	0.633797	0.137695	0.187421	0.127209	0.0599451	0	0.21337	0.209183	0.689271	0.776785	0.656993	0.498931	0.358346	0.0631	-0.837553	0.577719	3.46308	-0.393117	-0.777803	-0.916842	-1.11549
cicin03g40470	6	like fertile	non-DE	0.0398406	0	0.0391773	0.122583	0.267482	3.31141	8.54429	6.41275	0.165019	0.0373137	0.0780764	0.0528581	0.138131	0.784943	1.04757	0.194977	0.0525693	0.0161911	0	0.0154925	0	0.0614625	0.0730792	0.143149	0.00848544	0.0449448	0.00861312	-0.0304868	0.0294172	-0.0304868	-0.0304868
cicin03g40990	9	like fertile	like fertile	48.4961	35.6794	27.4268	19.498	17.4365	12.4823	8.4078	4.45508	54.7997	37.1783	27.4811	21.5945	20.8908	13.6692	8.60316	5.71247	51.3762	31.5427	27.379	21.0446	18.0344	14.3636	8.69679	5.77224	-0.648303	-0.254657	-1.02819	0.496661	-1.15884	1.86082	0.73251
cicin03g41140	10	like fertile	like fertile	27.6102	25.815	41.5996	50.3925	49.6279	61.7657	122.635	193.821	25.6012	30.3621	34.7725	54.4558	71.9492	107.126	214.502	254.343	37.9494	38.1326	46.5203	52.9888	62.5062	83.3681	125.836	118.507	1.37578	-1.0403	0.820652	-0.330357	-0.590145	-0.338265	0.102633
cicin03g41150	10	like fertile	non-DE	4.44664	5.82317	8.94739	9.49372	10.5074	16.0133	28.9889	53.5604	2.75659	3.02096	2.81695	4.5069	5.96154	7.79529	13.1863	12.161	18.6003	21.8346	25.3105	30.3026	27.0068	30.7171	27.6967	21.5735	1.75522	-0.268413	0.0116127	0.15258	-0.152908	-0.176869	-1.32122
cicin03g41390	1	like fertile	like fertile	212.701	235.243	12.9314	0.136452	0.0527115	0.126002	0.129536	0.93459	114.414	138.349	20.5713	1.61522	0.312492	0.21271	0.630759	1.17627	67.9967	87.8974	14.3243	0.286578	0	0.0511154	0.27569	0.28502	-0.0401114	-0.279345	-0.279345	1.39917	-0.279345	-0.241682	-0.279345
cicin03g41490	Unassigned	NA	NA	435.754	111.253	4.00009	4.35659	26.4778	5.04948	191.139	978.098	347.833	45.2118	12.4931	9.2576	7.95952	63.1816	389.649	657.243	145.652	54.5193	9.21374	7.56253	7.73345	41.4232	241.78	126.682	4.32967	-0.701495	-1.12641	0.469881	-0.840874	-0.864184	-1.26659
cicin03g41530	Unassigned	NA	NA	16.1928	26.0716	166.489	328.782	240.025	46.5083	17.31	44.0622	19.1759	55.5384	81.7644	21.053	12.4404	12.7804	12.9198	8.81028	17.9478	68.2533	113.795	39.5002	21.712	23.4341	20.4377	12.0322	0.986683	0.254201	-0.290374	0.47162	-0.785518	-0.254783	-0.381829
cicin03g41690	Unassigned	NA	NA	21.2154	6.72199	2.06638	3.11997	4.70639	7.49639	7.09163	10.7405	28.7908	11.2781	2.40233	0.527407	0.583877	0.353263	0.415585	0.41159	24.4012	12.1054	2.52532	0.377546	0.573287	1.08236	1.21789	0.573989	-0.448537	-0.509629	-0.380392	1.67506	-0.484576	0.0739984	0.0740724
cicin03g41740	10	like fertile	like fertile	15.1076	15.0394	18.0351	25.1172	29.8421	38.5094	50.1507	76.2509	8.66637	11.9904	17.1936	23.2209	35.469	56.8181	67.1202	66.0189	8.4393	10.2407	14.9886	21.2036	34.1868	45.3403	58.2523	47.2139	2.90698	0.918092	0.460184	-1.34473	-1.17657	-2.55116	0.787202
cicin03g42020	4	like fertile	non-DE	4.21388	4.46375	8.10599	55.2393	27.7119	7.34003	5.08237	3.62853	4.65694	3.62607	3.97363	12.5605	30.2017	6.10582	2.85258	0.805762	1.4567	1.51014	3.71897	3.4546	4.08524	2.46257	0.849465	0.802912	2.88004	0.539331	5.68188	0.0820024	-3.00154	-3.37838	-2.80332
cicin03g42300	Unassigned	NA	NA	6.76627	9.25498	5.74808	4.5991	6.38503	23.6481	43.6276	23.4139	3.61385	4.59296	2.20105	1.73292	2.80223	8.96251	9.24679	3.35593	6.10628	5.45073	5.13173	5.71588	5.5268	7.20826	7.01376	5.17007	-0.740355	-0.876822	0.612354	1.91175	-0.0620569	1.31501	-2.15988
cicin03g43080	Unassigned	NA	NA	6.43946	7.40871	14.4138	19.4013	19.6018	11.232	14.4414	46.0203	5.76182	9.44923	16.8028	22.5666	14.1226	15.0359	28.6172	48.0672	3.90812	5.91405	13.1488	13.9277	9.07108	10.9816	22.2868	30.8606	-1.84515	0.265456	-0.537571	1.23888	0.948119	-1.40981	1.34007
cicin03g43170	Unassigned	NA	NA	1.86521	36.4612	154.765	166.727	111.664	24.0913	23.2105	103.021	0.43644	2.81068	11.8173	62.6871	46.5038	20.9061	65.7512	59.2689	0.229157	2.97575	19.6967	14.6196	8.4693	8.80044	32.4814	20.5356	0.711595	-0.513175	0.538882	-0.254492	0.704799	-0.535698	-0.65191
cicin03g43220	10	like fertile	like fertile	4.79044	4.04276	5.0845	8.65626	9.06566	17.1687	21.9541	44.0999	5.56929	7.66035	10.0779	12.9727	18.8844	28.5444	43.609	47.6784	2.67476	3.56122	3.81294	5.55163	8.61451	13.8185	17.5839	21.5575	0.810203	1.0967	4.2854	-2.28065	2.62425	-4.47956	-2.05635
cicin03g43310	1	like fertile	like fertile	23.1257	17.9954	0.376767	0.119346	0.565908	0.579576	0.542658	0.262463	4.46463	4.36034	0.0286572	0.029031	0.0472023	0.0502185	0.0452919	0.025576	16.6132	34.2437	3.99034	0.0568271	0.0313004	0.0346449	0.0327072	0.0326097	-0.391418	0.531907	-0.445609	-0.445609	0.81559	-0.418568	0.353707
cicin03g43410	3	non-DE	non-DE	1.19792	0.400365	7.65107	16.9852	4.30497	0.16225	0.145323	0.153726	2.32191	2.26498	2.56856	2.4808	2.18411	2.11853	1.95005	1.99478	1.87363	1.71062	2.10206	1.35553	1.62431	1.15127	1.3497	1.93133	-0.0265635	-0.00367208	-0.0240732	-0.00596361	0.0113057	-0.0165554	0.065522
cicin03g43680	9	like fertile	like fertile	100.743	124.036	117.01	79.1431	59.0876	22.2265	14.6041	13.371	88.9709	93.1048	72.4575	63.327	38.9254	18.3444	14.842	7.62818	83.8369	71.2083	52.5189	38.2875	25.3882	19.7101	11.5043	3.7426	-0.298433	0.261573	-0.293298	-0.0915084	-0.0953455	-0.299016	0.816028
cicin03g43940	4	non-DE	non-DE	1.25875	1.25858	2.33939	6.08345	8.46314	1.76676	0.0896686	0.16099	0.711045	0.601656	0.71041	0.846147	0.769375	0.0712929	0.108674	0	0.791858	0.641851	0.627772	0.548663	0.0464347	0	0.0345959	0.331287	-1.10073	-1.11197	-1.18041	-1.04886	0.88793	1.7097	1.84433
cicin03g43970	7	non-DE	non-DE	0.0319239	0	0.0202464	0.0119523	0.0726878	0.521584	2.1371	9.08107	0	0	0.0308377	0	0.00822234	0.136198	0.142903	0.135496	0.0207477	0.0270033	0.016903	0.0115218	0.0319454	0.0381494	0.0243734	0.0764695	0.0797226	-0.104631	-0.0792608	0.467159	-0.120996	-0.120996	-0.120996
cicin03g44010	7	non-DE	non-DE	0.0940631	0.0428111	0.027773	0.0475842	0.33035	0.492335	3.57664	92.4178	0.403828	0.0264518	0.0276743	0.0480989	0.043646	0.0318278	0.373089	0.579792	0.148422	0.0587908	0.034642	0.393234	0.256607	0.162748	0.388819	0.368799	1.58591	-0.0453244	-0.301803	-0.108307	-0.314314	-0.372127	-0.444037
cicin03g44020	Unassigned	NA	NA	1.36768	1.73419	1.5198	1.2554	0.948917	1.97971	5.81269	39.454	0.0367397	0.0237882	0.0273929	0.0370903	0.0323551	0.24587	0.309008	0.309554	0.881741	0.750694	0.673974	0.733269	0.758758	0.728173	1.02324	0.893819	0.930831	-0.112395	-0.177521	-0.153711	-0.120794	-0.159596	-0.206814
cicin03g44130	7	like fertile	like fertile	0.299718	0.258407	0.290058	0.259092	0.730328	0.674222	6.5625	47.6173	0.462269	0.199774	0.175283	0.388688	0.558119	5.13798	30.0551	37.718	0.602822	0.351691	0.246295	0.483447	0.663129	2.22273	15.193	11.3716	0.420551	-0.268713	-0.469907	-0.225764	0.233542	0.149873	0.160417
cicin03g44360	7	non-DE	non-DE	1.4922	1.35721	1.80653	1.07085	1.49124	6.0197	19.7492	30.8505	1.70438	1.69805	1.3958	1.36825	1.67557	3.74574	3.6433	3.55406	0.85855	0.584109	0.378672	0.674707	0.627715	0.929244	1.46054	1.98182	2.1422	-0.863758	0.837345	-0.193355	-0.523204	-0.575871	-0.823355
cicin03g44390	10	non-DE	non-DE	3.56025	3.01685	4.19923	5.14442	7.60845	14.1729	25.7628	56.3669	3.54513	3.88125	2.6394	4.44572	5.67453	10.0848	8.72118	2.62024	3.60343	3.44727	4.66077	6.82092	6.45707	5.86681	4.4328	1.93553	1.21719	0.0871824	-0.576524	0.455451	-0.53542	-0.50382	-0.144059
cicin03g44450	Unassigned	NA	NA	0.827015	0.664269	6.08446	10.9668	9.29492	3.76823	0.536233	0.34006	2.0801	5.69238	15.9283	5.90967	3.03729	0.764692	0.648843	0.755177	1.26301	4.13755	7.26299	3.44703	1.09815	0.402426	0.351454	0.536757	0.239965	0.183768	-0.534558	0.278007	0.408379	-0.942967	0.367406
cicin03g44610	6	like fertile	like fertile	4.80556	2.46881	3.37153	8.48141	14.3861	61.4011	51.997	15.3986	5.075	5.26607	5.87149	12.8706	46.0287	67.8262	33.8498	45.7897	5.27919	5.66614	5.74198	7.82949	30.3542	36.7618	22.5135	22.5156	1.14625	1.40616	2.60613	-0.847359	0.737883	-3.97185	-1.07721
cicin03g44630	3	like fertile	like fertile	19.2541	30.4551	46.2357	64.5801	58.9848	33.5208	12.8161	0.684125	13.3764	20.3707	26.8666	34.8529	24.2477	11.4062	3.48902	1.2964	14.9111	20.7642	23.0942	13.7592	6.73114	3.28121	1.4907	0.69028	-1.72465	0.977842	-1.78686	-1.7023	1.89814	-1.88511	4.22294
cicin03g44700	8	non-DE	non-DE	0.471904	0.218645	0.0719769	0.131179	0.145134	0.119637	1.53871	35.4703	1.2716	1.17851	1.07026	1.34092	1.02119	0.902476	0.767041	0.86836	0.889573	1.38483	1.65517	0.728048	1.20612	1.07809	0.578386	0.750372	0.0805827	0.218102	-0.562577	-0.445159	0.0597867	0.745372	-0.0961079
cicin03g44780	Unassigned	NA	NA	0.0317193	0	0.0623824	0.334592	0.862215	2.53702	6.27819	3.25692	0.0277903	0	0.0595187	0.409514	0.0245089	0	0.456432	7.07572	0	0.0273547	0.105238	0.152369	0	0	0.959855	1.36644	-0.00977615	-0.00977615	-0.00977615	0.0586569	-0.00977615	-0.00977615	-0.00977615
cicin03g44790	Unassigned	non-DE	non-DE	0.260215	0.386039	0.273866	0.453688	28.9158	0.326215	156.223	1514.43	0.077897	0.147063	0.125046	0.0309817	0.201496	8.01	283.984	1370.16	0.315416	0.577407	0.169116	0.238105	0.155724	14.8589	272.038	281.236	6.39364	-0.779133	-1.09773	-1.07619	-1.24396	-0.849792	-1.34682
cicin03g44990	9	like fertile	like fertile	15.7645	15.36	5.93092	6.81179	5.84427	5.79576	3.17259	2.59464	3.04239	2.90588	3.85578	3.26115	4.59508	4.69735	4.10035	3.16535	3.34019	3.21929	3.33117	3.52524	3.72886	4.65814	4.10839	2.71198	-2.32745	2.35359	-2.24084	-1.73353	0.585478	1.69989	1.66286
cicin03g45080	9	non-DE	like fertile	4.68814	3.77481	2.48096	2.28871	1.43041	0.18394	0.0336488	0.0738764	0.96841	0.305404	0.133293	0.0740786	0.157269	0.132563	0.103048	0.0461505	2.33972	1.17549	0.494017	0.211077	0.133508	0.0385737	0.0805892	0	-0.10528	0.00567785	-0.0683535	-0.0653643	0.210508	0.161425	-0.138612
cicin03g45160	4	like fertile	like fertile	25.3461	22.9182	97.6495	190.203	133.343	40.1181	32.339	20.7895	17.5185	29.3292	58.5371	113.823	61.938	18.2533	12.5544	8.74193	14.8534	24.3519	47.5916	46.8617	23.9295	10.1329	10.8344	9.98871	-0.711503	-0.262708	-0.356731	-0.0120746	1.00112	0.363654	-0.0217593
cicin03g45230	3	non-DE	non-DE	12.1433	38.0498	79.8673	168.38	133.664	22.74	8.77384	7.27521	0	0	0	0	0	0	0.150973	0	0	0	0	0	0	0	0	0.0794593	0.92929	-1.02093	-0.0489488	0.219902	-1.6501	-0.662268	2.23305
cicin03g45290	5	like fertile	like fertile	10.8565	12.272	58.0558	126.41	178.575	254.931	59.7475	29.7729	13.5997	14.5292	21.6604	59.4082	58.7876	26.5156	23.2333	20.2011	15.9364	21.1279	31.0252	31.3322	31.2972	21.7351	16.5582	12.4533	-0.836629	0.246506	1.27914	-1.3252	1.10458	-0.743752	0.27535
cicin03g45440	1	like fertile	like fertile	38.919	11.3693	2.10552	3.70188	3.50454	4.68567	6.19472	6.68501	41.4243	30.6392	5.67883	3.17614	2.63315	2.2024	2.94103	3.1448	32.352	33.0263	7.54188	3.86185	2.24145	2.68626	2.94633	2.48296	-0.769426	1.12386	0.419084	0.705081	0.124213	-1.32568	-0.277138
cicin03g45630	7	like fertile	like fertile	0.222336	0.182092	0.126417	0.129459	0.62965	0.351691	10.8814	54.678	0.167836	0.206374	0.131315	0.122479	0.262067	0.539507	7.70856	21.3703	0.0840346	0.133402	0.111159	0.175518	0.395999	0.909838	8.77465	7.76384	0.87348	-0.555468	-0.588067	-0.472657	-0.632456	-0.348039	1.72321
cicin03g46320	Unassigned	NA	NA	3.60943	6.36307	24.575	7.88596	6.06955	4.8787	11.1961	35.1549	3.52446	2.85434	3.70261	3.95729	3.09869	3.43605	4.89091	3.58579	4.00132	3.68467	4.87307	4.16879	3.17644	3.53246	4.14767	4.44669	1.14092	0.0749472	-0.647416	0.236374	-0.544352	0.778881	-1.03936
cicin03g46340	Unassigned	NA	NA	40.5948	35.1361	30.6069	17.5153	26.0839	102.655	176.795	208.97	37.0948	28.0233	17.729	69.3642	78.6022	178.036	347.012	317.812	30.5784	19.9985	15.9666	19.2898	77.4889	162.356	238.457	206.583	2.43855	-0.35029	3.35096	0.520872	-0.774504	-2.7547	-2.43088
cicin03g46470	7	non-DE	non-DE	0.0693559	0	0.0205309	0	0.0644705	0.0676315	2.83776	59.2044	0	0	0	0.0177783	0	0	0.145641	0.30503	0	0	0	0.0162377	0	0.0170562	0	0.0222902	3.97226	-0.576409	-0.610033	-0.685808	-0.643801	-0.719321	-0.736892
cicin03g46690	6	non-DE	non-DE	0.044764	0.155766	0.148652	0.421221	1.22311	16.9941	5.69987	5.99931	0.352071	0.0504833	0.418041	0.383185	0.373765	0.250603	0.615782	0.516692	0.325547	0.175245	0.677362	0.76198	1.01913	0.491653	0.453206	0.272253	0.323849	-0.19364	-0.083814	-0.121147	-0.113173	-0.19364	0.381565
cicin03g46830	7	non-DE	non-DE	0.413658	0.355564	0.473721	0.41445	0.903663	0.930193	1.70878	7.3403	1.24717	0.704003	0.731089	0.852037	0.994541	0.806069	1.0871	1.30031	0.46152	0.663698	0.393637	0.244966	0.380201	0.233208	0.430898	0.434898	0.723824	-0.42766	0.569931	-0.420742	-0.497593	0.13519	-0.0829504
cicin03g46840	Unassigned	NA	NA	0.100664	0.0746697	0.0347764	0.0591255	0.189383	11.9185	48.7373	103.886	0.358586	0.167433	0.0354928	0.128852	0.0583357	4.12231	5.29198	2.13433	0.235684	0.130499	0	0.0819211	0.134317	0.0738135	0.237058	0.647867	1.2828	1.99696	-1.04901	-0.221522	-0.881144	-0.505416	-0.622669
cicin03g46870	1	like fertile	like fertile	13.7152	6.70663	1.43193	2.16362	1.29869	1.52431	0.696572	0.260717	27.3491	20.1783	7.94158	1.5982	1.51235	0.911634	0.537196	0.357177	10.127	5.53489	1.17594	0.0782184	0.226443	0.285187	0.645682	0.371727	-2.00884	1.53101	-2.00884	-1.92767	-1.92886	5.99778	0.345411
cicin03g46890	2	like fertile	like fertile	2.50675	7.98636	2.86958	0.291479	0.289383	0.654906	0.214733	0.0963823	18.9973	94.6211	111.82	27.3134	5.02644	1.6612	1.23967	1.9018	11.5212	82.2834	123.949	38.7371	3.56302	1.57074	1.52566	0.917998	0.171923	-0.0286539	-0.0286539	-0.0286539	-0.0286539	-0.0286539	-0.0286539
cicin03g47350	Unassigned	NA	NA	0.135999	0.153672	0.0698865	0.122158	0.239851	11.3978	56.7	176.645	0	0.0421473	0.048534	0.0446271	0.0573258	3.57169	5.69318	2.73585	0.0747879	0.101876	0.100092	0.203565	0.11331	0.0887861	0.230824	0.43526	2.98066	-0.638369	-0.474808	0.161777	-0.603233	-0.713013	-0.713013
cicin03g47370	5	like fertile	like fertile	0.355599	0.493933	28.3242	636.168	1085.92	456.075	47.7192	6.93514	0.149751	0.520024	1.64988	38.3199	125.613	32.875	7.29866	0.648946	0.204215	1.68112	8.91374	8.66342	22.1123	10.6094	1.07783	0.270252	0.637851	0.253908	-0.150722	-0.0767804	-0.233331	-0.197595	-0.233331
cicin03g47380	2	like fertile	like fertile	540.913	2288.91	1151.39	1.1084	0.422115	0.736653	0	0.741093	312.737	801.468	1564.87	115.936	7.34375	3.22723	1.60414	0.616653	143.384	661.979	800.952	69.1466	1.60636	0.65578	1.00152	0.570345	-0.180241	-0.302359	0.0668369	0.686982	-0.302359	0.333498	-0.302359
cicin03g47420	9	like fertile	like fertile	13.6141	15.8828	9.81269	5.82444	8.59454	5.91609	4.9346	1.06975	26.9227	16.4587	9.13384	8.23724	9.19159	5.34882	3.77469	1.45089	24.202	13.7056	9.65955	10.0501	9.86459	7.61423	3.63176	1.77945	0.217163	-0.0296676	-0.866614	0.431207	-0.734554	0.994061	-0.0115951
cicin03g47560	8	like fertile	like fertile	0.318696	0.130224	0.311705	1.11164	1.02635	0.669815	0.830036	8.84769	0.215467	0.087036	0.284043	0.378222	0.457708	0.942663	1.43831	7.06728	0.192954	0.281216	0.290521	0.521172	0.452786	0.709579	2.16789	4.04252	-0.610942	-0.0509332	-1.11295	-0.772539	-0.0835334	0.226191	2.40471
cicin03g47620	8	non-DE	non-DE	0.137168	0.282817	0.271286	0.09063	0.13546	0.0838884	0.744974	4.53234	0.0637888	0.0406331	0.046554	0.0219562	0.00592424	0.0479156	0.0637923	0.0867086	0.0682939	0.0711382	0.0300359	0.0179661	0.0489008	0.0688324	0.0317617	0.032259	0.59474	-0.0991234	-0.0991234	-0.0991234	-0.0991234	-0.0991234	-0.0991234
cicin03g47700	1	non-DE	non-DE	15.0299	27.5208	8.56259	1.42129	1.84513	3.51588	3.77486	3.08411	0.713759	0.634456	0.653013	0.821771	0.855964	0.649284	0.658131	0.678479	0.285969	0.460351	0.385331	0.372861	0.355561	0.399392	0.480663	0.33435	1.01233	0.358059	2.60109	-1.39855	-0.16404	-1.926	-0.482887
cicin03g47710	1	like fertile	like fertile	1180.53	1747.29	369.87	49.9813	64.9842	96.8656	84.422	134.127	463.134	1368.94	531.552	98.4208	95.56	97.3798	99.874	142.247	255.566	998.653	533.415	89.4874	93.4009	90.5389	99.877	97.892	2.40272	-0.929692	4.06783	-1.56773	-0.925473	-2.27078	-0.776873
cicin03g47740	1	like fertile	like fertile	19.2618	7.31876	0	0.221236	0.135862	0.136636	0	0	31.9944	5.45733	0.56424	0	0	0	0.0861183	0	33.9791	12.3252	0.789345	0.125766	0	0	0	0.124009	0.0829258	-0.113128	0.482712	-0.113128	-0.113128	-0.113128	-0.113128
cicin03g47840	Unassigned	NA	NA	3.22461	4.84306	10.4508	7.71409	7.9983	47.3285	74.4973	50.6252	4.71584	7.93768	15.4264	11.0197	6.2595	20.8216	15.7301	2.82881	2.03256	6.39276	13.8515	7.90353	1.41938	1.78733	2.90857	3.26376	2.75768	-1.2358	-0.283865	-0.424108	-0.682322	0.047178	-0.178758
cicin03g47860	7	non-DE	non-DE	1.43098	0.434999	0.410754	0.605584	0.938614	3.57633	8.17632	26.4333	0.885199	1.01309	0.754792	1.40952	1.08241	1.50263	0.878601	0.256695	1.06878	0.533094	0.916144	0.508408	0.259584	0.104843	0.218926	0.232979	0.681055	-0.123017	-0.0659723	-0.123017	-0.123017	-0.123017	-0.123017
cicin03g47870	7	non-DE	non-DE	0.447853	1.39719	0.68452	0.0472605	0.74807	5.82776	38.2779	371.152	0.0502754	0.225635	0.164917	0.0758205	0.0650236	1.50887	3.71501	3.2632	0.357154	0.173085	0.267344	0.0654481	0.117815	0.0687471	0.167292	0.212524	4.77839	-0.804736	-0.688352	-0.671192	-0.609144	-1.00248	-1.00248
cicin03g47990	7	non-DE	non-DE	0.569657	1.63406	0.52059	2.18858	3.06493	6.80513	21.0079	190.088	0.483381	0.900626	0	0.272695	0.35992	2.48121	3.55176	2.34075	0.577144	0.714904	0.797809	0.676279	0.175173	0.176493	0.630246	0.725218	7.54683	-1.53015	-0.0694934	-0.216334	-0.422325	-2.59122	-2.7173
cicin03g48190	Unassigned	NA	NA	1.38916	0.551113	0.810401	1.4705	1.84674	5.57372	6.6609	1.69361	5.88331	21.8441	62.4856	17.0232	10.4995	8.35599	4.16718	2.25261	4.32823	26.6102	73.436	31.4289	10.4279	4.92615	2.34398	2.54306	-0.149702	-0.443457	1.8735	-0.789139	0.569583	-1.00035	-0.0604338
cicin03g48390	10	non-DE	non-DE	0.595085	0.383462	0.648197	0.770395	0.862812	3.45082	7.30343	11.4696	0.62336	0.784121	0.901366	1.14801	0.960815	1.44999	1.049	0.183402	0.409269	0.412391	0.755351	1.11288	0.920066	0.245226	0.20112	0.0461213	1.78136	-0.373694	0.039506	-0.326085	-0.373694	-0.373694	-0.373694
cicin03g48540	8	non-DE	non-DE	0.0944443	0.101424	0.0478663	0.0771879	0.0346026	0.0648592	0.562963	5.05507	0.0451934	0.0189777	0.0190109	0.0932874	0.0390745	0.121344	0.111758	0.234606	0.10961	0.0601564	0.0731332	0.045578	0.0511793	0.0924114	0.159521	0.609142	0.0894342	0.0393702	-0.127419	0.142511	-0.0341332	-0.109423	-0.00034043
cicin03g48690	2	non-DE	non-DE	111.269	514.037	951.767	51.8575	25.3038	5.76855	9.57794	12.5398	77.8765	18.9116	38.66	38.6457	12.3458	6.10239	7.64279	11.2745	47.2593	14.1082	9.42103	5.38839	5.57507	5.96122	7.94408	8.99793	1.01543	1.101	0.556401	0.141182	-1.2497	-1.69863	0.134308
cicin03g48710	8	non-DE	non-DE	0.149042	0.0525525	0.0488537	0.0388233	0.232439	0	4.99223	93.7554	0	0.186119	0.190582	0.0846077	0	0	0.0909627	0.124798	0.0874044	0.123605	0	0	0	0	0	0	7.7282	-1.44386	-0.267597	-0.828893	-0.497766	-2.32431	-2.36577
cicin03g48790	6	like fertile	non-DE	0.465919	0.249621	0.565063	1.98033	4.25665	15.3195	13.9083	3.0124	0.328451	0.576036	0.572009	1.10335	1.46772	5.67087	3.24805	0.616653	0.402228	0.356862	0.290181	0.565137	0.46543	0.957258	0.69504	0.653518	2.03535	-0.403314	-0.0570879	-0.205999	-0.435783	-0.267871	-0.665294
cicin03g48800	7	non-DE	non-DE	0.211567	0.154601	0.259928	0.170351	0.162031	0.462159	3.78021	11.5012	0.176628	0.203614	0.165707	0.316742	0.26886	0.358093	0.724601	0.489185	0.162908	0.104963	0.28757	0.204795	0.0560976	0.178645	0.144763	0.230224	0.561122	0.314924	-0.0667467	-0.224154	-0.258116	-0.173897	-0.153133
cicin03g48810	6	like fertile	non-DE	0	0.0763058	0.357947	1.22054	2.82172	10.5439	8.8385	2.47837	0.0995351	0.109894	0.404657	1.75098	2.40835	5.86363	3.95381	0.33072	0.133711	0	0.0301453	0.355064	0.253086	0.379914	0.547608	0.514893	0.24478	-0.0407966	-0.0407966	-0.0407966	-0.0407966	-0.0407966	-0.0407966
cicin03g48820	Unassigned	NA	NA	0.585585	0.868493	0.661662	0.884712	0.638449	1.26339	11.8875	43.2226	0.245747	0.210413	0.117919	0.196984	0.228562	0.439821	1.00459	0.77602	0.0559569	0.179764	0.148333	0.116416	0.0607994	0.138197	0.0937308	0.229047	2.02789	1.19669	-0.14851	-0.582917	-0.807491	-0.981251	-0.704418
cicin03g48840	2	non-DE	non-DE	0.345057	16.8946	36.378	0.169284	0.0596468	0.0645277	0	0.0688527	0.0349057	0.0373137	0.318943	0.211432	0.0614356	0.0299315	0.0295382	0	0.0426324	0.0991231	0.126568	0.0431372	0	0	0.0426616	0	-0.10669	0.222457	-0.10669	0.0886013	0.0144004	-0.00538824	-0.10669
cicin03g49680	6	non-DE	non-DE	8.54583	7.75087	7.92942	9.68958	23.7708	64.6076	27.077	30.8617	6.43203	8.10985	9.99823	13.365	24.1033	23.7299	21.9437	31.1666	7.70727	8.725	10.3574	12.0274	17.1437	19.8757	21.6458	36.3085	-0.481142	-0.729822	1.76929	-0.981972	0.547583	-0.206252	0.0823191
cicin03g49770	9	like fertile	like fertile	16.1703	14.1173	7.14118	7.46865	7.26516	6.07174	4.72792	2.26301	16.212	15.0377	7.57403	8.30752	6.1611	4.92431	3.45948	1.68423	16.1345	15.3158	8.12847	7.13308	6.61708	5.81161	3.52182	2.35792	-0.709402	1.19774	-1.33142	-0.216518	-0.49759	0.903168	0.654017
cicin03g49790	5	non-DE	non-DE	56.3478	63.564	117.474	370.774	368.428	222.903	207.271	296.264	63.5667	68.3371	93.8601	95.2247	107.414	128.188	146.085	148.053	62.2483	70.1475	88.4454	80.6026	99.1842	109.689	133.988	169.167	1.55808	-0.822155	-1.35129	0.0822714	-0.837465	-0.0414458	1.41201
cicin03g50000	7	non-DE	non-DE	0.312772	0.397131	0.23565	0.438661	0.435507	1.2501	11.1373	9.42541	0	0	0	0	0	0.379626	0.256367	0	0.0718274	0	0.0706047	0	0	0	0	0	0.160849	0.013302	-0.107764	0.000678138	-0.107764	0.148462	-0.107764
cicin03g50200	7	like fertile	like fertile	6.85815	5.74114	4.27702	6.81963	4.86687	8.79845	17.6286	28.7678	2.05397	2.06464	1.6666	1.81323	3.0566	6.43369	16.7449	25.6773	2.08525	1.52282	1.76727	2.12872	3.45324	5.04711	10.9222	26.6981	3.50832	0.507425	-1.81296	-1.38908	0.322997	-0.318699	-0.818012
cicin03g50240	Unassigned	NA	NA	0.349044	0.355362	0.612017	1.07941	1.46731	4.72172	4.04436	2.79112	0.227086	0.401135	0.903388	1.65917	3.59816	3.34523	1.4035	0.216346	0.062182	0.221189	0.500298	1.11104	1.89664	1.60707	0.68079	0.420006	0.371351	0.0352994	0.214213	-0.341073	-0.22942	0.385337	-0.435708
cicin03g50540	5	like fertile	non-DE	1.12833	0.618292	1.6745	18.9883	24.3505	6.75509	0.777163	0.752748	0.907552	0.575806	0.548607	1.42391	2.94161	0.979765	0.462892	0.498164	1.03506	0.572948	0.546171	0.462517	0.393891	0.615526	0.45888	0.46792	-0.782193	0.980783	-0.709769	-0.530397	0.634289	-0.271675	0.678962
cicin03g50890	1	like fertile	like fertile	187.703	182.537	11.6419	0.778356	2.324	0.884908	1.11639	1.07713	71.1409	159.887	9.44325	3.57072	4.65434	3.53616	3.9694	3.52906	89.502	252.899	38.1286	5.63033	5.98859	6.33436	4.86537	2.53468	-0.510029	-0.288282	-0.668396	2.88496	-0.800791	-0.756813	0.139351
cicin03g51070	Unassigned	NA	NA	13.0345	13.9491	11.107	3.0228	1.46654	3.48152	7.37505	9.73403	7.97952	6.52322	1.75506	0.697061	0.293614	1.29729	1.05232	0.377966	7.42024	6.40282	1.31864	0.419034	0.27945	0.401245	0.598235	1.08209	0.586652	0.414799	1.66601	-0.826628	-0.733886	-0.805449	-0.301502
cicin03g51420	10	non-DE	non-DE	37.2273	28.5625	28.1801	37.2086	44.4967	132.516	264.684	228.999	26.7027	28.4812	22.8197	74.0411	137.205	230.892	199.454	157.592	31.2952	32.1281	24.2469	41.569	125.295	165.975	155.771	139.207	2.77121	-2.00047	-0.781616	1.82459	-1.75247	1.72281	-1.78405
cicin03g51690	Unassigned	NA	NA	1.35236	0.5361	0.3091	0.203996	0.536176	1.4973	2.79551	7.14651	44.7293	39.4211	34.5118	39.0347	38.1483	41.4629	45.156	78.3063	36.3179	34.9125	35.6677	52.6171	50.8469	52.1426	57.1961	64.8672	2.66371	-2.14775	2.61505	3.80766	-2.34221	-2.25426	-2.34221
cicin03g51850	2	non-DE	non-DE	4.36198	30.2602	8.12706	2.16602	0.912846	0.2812	0.615952	0.17866	0	0.624902	1.07984	1.03159	0.620685	0.158236	0.741117	0	0.284561	0.592174	1.16272	0.561341	0.178543	0.196236	0.261267	0.40061	1.61782	0.319969	6.02332	-2.10455	-1.18552	-2.33552	-2.33552
cicin03g51970	10	like fertile	like fertile	9.21306	9.04715	11.1779	14.0875	19.0367	22.692	22.7854	56.4607	8.68079	10.4395	13.0767	16.7483	21.6416	27.3412	44.0801	83.3768	9.13421	10.0094	15.4551	17.8021	22.9449	30.2496	54.1146	92.1414	2.43948	-0.924313	2.62803	-0.799236	-1.17712	-1.30772	-0.859118
cicin03g52170	10	like fertile	like fertile	1.11387	0.984918	0.600766	2.12655	2.96614	6.86716	11.5473	39.0947	0.856587	1.07291	1.1412	1.44748	2.31732	3.4947	4.52621	11.5024	0.912703	1.15548	1.44653	2.33566	4.25173	7.51547	13.86	24.8527	2.4149	-1.31873	0.0690111	1.88738	-1.47399	-0.0820097	-1.49656
cicin03g52210	Unassigned	NA	NA	8.93302	8.99499	33.9815	44.3222	17.8996	5.90264	6.31992	11.3499	0	0	0	0	0	0.0563256	0.0555855	0	14.4715	16.9752	10.914	7.4601	4.03831	5.33105	9.75144	9.85319	1.80738	-0.869785	0.483848	-0.68456	-0.649676	-0.157184	0.0699761
cicin03g52310	1	like fertile	like fertile	13.1652	11.9392	3.82855	0	0.285464	0.187467	0.300218	0.40071	13.6669	4.42332	0.662569	0.285465	0.362206	0.206235	0.701564	0.350403	7.34627	4.93671	0.931454	0.156437	0.137416	0.295146	0.255953	0.267073	4.31753	-2.52267	6.31064	0.284881	-1.68762	-3.35138	-3.35138
cicin03g52360	10	non-DE	like fertile	3.49048	4.44094	6.50133	7.69683	12.2079	17.616	19.4372	24.6658	2.57576	3.03134	6.16499	3.8002	6.98526	6.39021	4.64543	6.40828	2.49393	3.64388	7.02499	7.89587	14.5339	16.3299	21.1202	15.9517	-2.28975	-2.12774	-2.40758	-0.321096	-0.152594	6.56986	0.7289
cicin03g53030	3	non-DE	like fertile	97.8934	103.371	209.383	137.593	106.284	46.2793	34.9571	30.2943	100.704	109.912	119.349	114.157	78.5126	46.5671	47.4128	48.1487	75.0638	82.373	101.066	88.4889	61.0796	46.6814	41.0241	35.0872	-0.30754	0.577775	-1.24447	-1.61191	1.31042	0.571107	0.704625
cicin03g53080	1	like fertile	like fertile	27.8581	54.8198	9.65371	6.60373	6.07704	10.2648	10.1005	24.7704	11.7326	34.5692	17.4203	7.34764	10.5084	14.62	21.5761	46.1236	9.25144	25.4859	24.0637	10.5616	17.5154	24.19	36.5711	84.5515	-1.42177	-3.01696	0.603651	3.21478	0.0802842	2.05475	-1.51473
cicin03g53210	7	non-DE	non-DE	0.514033	0.640082	0.537522	0.510367	0.658576	1.46232	4.37487	24.5744	0.278167	0.313266	0.446358	0.190969	0.455932	0.786653	0.508304	0.566205	0.498186	0.471846	0.248451	0.212611	0.474951	0.292543	0.270882	0.37619	1.78404	-0.730726	-0.583809	0.0932393	-0.695113	0.0580059	0.0743616
cicin03g53260	4	non-DE	non-DE	0.926293	1.17205	3.27256	6.37877	8.24247	3.32575	0.506112	0.118785	0.880589	1.12703	0.751853	0.477562	0.550377	0.307728	0.0816206	0.0373271	0.543734	1.16745	0.863984	0.414684	0.438152	0.297358	0.163539	0.199556	-0.809754	-0.22244	-0.642449	1.41368	-0.809754	-0.204009	1.27472
cicin03g53330	4	like fertile	non-DE	0.0933259	0.0509447	2.34653	11.9228	10.1439	2.62753	0.201353	0.0535233	0.558674	0.31282	0.208035	0.646557	0.825708	0.196002	0.126014	0.319767	0.74585	0.492825	0.368954	0.24906	0.255138	0.217082	0.297064	0.339737	0.919214	-0.214669	0.100772	-0.189781	-0.23381	-0.201363	-0.180364
cicin03g53560	Unassigned	NA	NA	2.10789	1.01737	1.44508	1.4924	1.73629	4.17154	5.56149	9.99125	0	0	0.0690842	0	0.0568957	0.413296	0.475194	0.0616564	0.0787938	0	0	0	0	0.120307	0.0562183	0	0.00903598	-0.733749	-0.2716	0.0687659	-0.215732	0.321622	0.821657
cicin03g53620	3	like fertile	like fertile	13.9734	22.0741	20.8956	18.305	22.7491	10.4309	0.725665	2.79164	20.2968	23.3786	36.1868	48.4451	34.6372	6.05609	5.12912	17.6692	23.0386	29.6785	32.3739	30.3555	9.69718	1.7414	4.50315	12.6285	4.80279	-1.70458	0.178344	0.0656032	0.48306	-2.17246	-1.65275
cicin03g53650	4	non-DE	non-DE	1.92315	1.19626	6.24749	25.6357	18.1812	2.60519	1.25672	1.22815	1.03641	0.959321	1.107	2.23511	3.36352	2.53644	1.204	1.39776	0.813475	0.830561	1.34113	1.22789	1.82354	1.23477	1.44739	1.6031	0.74057	-0.988006	0.456811	-0.568036	-0.0610167	0.079344	0.340335
cicin03g54020	9	like fertile	like fertile	229.478	173.715	131.067	90.916	85.4518	63.7146	48.7702	35.5109	102.484	72.964	57.8088	47.4405	50.6602	31.7633	25.2138	19.3704	115.614	63.0919	52.5174	41.2011	38.6929	29.2123	14.2119	4.089	2.84062	-0.970343	-0.46406	-0.474079	0.590139	-1.74078	0.218496
cicin03g54250	10	like fertile	like fertile	2.96962	5.22993	6.4359	20.0953	12.911	20.7637	21.9772	34.2196	1.62481	3.42006	6.79232	9.82907	11.9167	23.7554	19.5659	10.725	2.36076	4.7772	7.80196	8.80622	17.3501	19.0002	27.3932	25.0836	5.58973	-1.26958	-0.803318	0.908652	-1.47971	-1.46606	-1.47971
cicin03g54360	Unassigned	NA	NA	5.97219	6.92916	1.31954	0.721352	1.03564	5.18583	11.215	31.1704	5.12418	7.47013	1.6205	0.876657	0.966169	2.14686	2.35066	0.714912	6.58263	8.64133	2.07336	0.477663	0.371788	0.337779	0.404189	0.310525	1.26198	0.065002	-0.333503	-0.0110658	-0.123185	-0.304708	-0.55452
cicin03g54490	8	like fertile	like fertile	1.24076	0.854836	0.613387	0.404162	0.677907	0.740464	1.14013	11.2251	0.342132	0.355847	0.607437	0.557685	0.92758	1.15088	2.59252	14.5755	0.157626	0.131562	0.211012	0.28428	0.534804	0.753605	4.75034	24.3583	1.01677	-2.22395	4.81106	-0.985907	2.1768	-2.29214	-2.50263
cicin03g54510	3	like fertile	like fertile	1.18908	1.63521	4.8223	7.12807	7.9252	1.25758	0.55321	0.410001	2.59221	3.89101	10.9378	21.4218	15.0411	0.9847	0.287165	0.358414	2.87974	12.1143	49.3922	48.6403	14.2483	0.498988	0.258228	0.0976153	0.437289	-0.577434	0.804418	-0.560791	-0.519311	-0.540298	0.956127
cicin03g54570	4	non-DE	non-DE	10.9984	3.01373	100.483	260.227	252.213	49.5155	13.1565	8.7248	36.2367	6.63817	2.79582	17.5055	28.9621	6.11042	3.11498	0.973174	28.5951	7.28258	4.88086	6.2978	6.91661	4.05552	1.87715	0.279835	-0.767412	-0.345116	-0.616295	-0.644645	4.09163	-0.783118	-0.935049
cicin03g54810	9	like fertile	like fertile	19.8408	22.3798	18.7751	15.264	14.2053	12.6929	3.28483	1.70719	25.2542	28.0612	26.9979	22.2509	14.6395	8.27429	5.28387	5.3649	22.7598	22.8947	20.3498	12.6827	6.21571	2.09582	2.06763	1.33115	-1.64108	-1.07922	-1.64598	-1.53185	1.32864	1.72698	2.84252
cicin03g54870	4	like fertile	like fertile	1.49583	1.31007	234.647	237.474	216.113	56.3266	3.05628	0.972094	1.82365	1.29904	3.82878	67.778	48.2192	7.46568	2.89252	0.437142	4.4047	1.51902	19.3035	27.4467	29.2509	3.73717	0.827472	0.288188	-0.130569	0.0907956	0.0956392	0.147407	0.0578642	-0.130569	-0.130569
cicin03g54880	Unassigned	NA	NA	0.0947932	0.200545	81.9958	512.07	937.633	327.638	10.9494	0	0.44547	10.9699	61.889	246.662	102.343	16.6037	2.91754	0.33665	0.0833858	0.0817496	0.739504	0.631716	2.71305	1.03231	0.072373	0.0739793	0.352445	0.490387	-0.0423833	-0.21964	-0.21964	-0.141529	-0.21964
cicin03g55050	Unassigned	non-DE	non-DE	0.188901	0.0632153	0.141171	0.370677	7.55479	1.47272	0.643508	178.013	0.0523585	0.0534111	0.173183	0.33193	0.138131	0.163485	8.09719	55.4227	0.253631	0.175936	0.35808	0.102069	0.638703	0.588467	12.2832	41.9975	7.19863	-0.889553	-0.625296	-1.32475	-1.45489	-1.4012	-1.50294
cicin03g55320	7	non-DE	non-DE	0.175558	0.479172	1.433	0.354438	0.984675	7.45238	28.2146	68.5346	0.0788318	0.123583	0.0618995	0.425894	0.661403	2.49306	4.28921	3.18316	0	0.559159	0.581042	0.225369	0.481826	0.182628	0.806583	2.08345	5.94521	-1.34806	0.0828004	-0.733667	-1.25017	-1.34806	-1.34806
cicin03g55420	6	like fertile	non-DE	1.72648	1.15382	1.54228	2.18046	1.42301	7.33502	13.1635	4.23887	0.318277	0.664677	0.869189	0.980922	2.05424	17.5621	19.1156	3.77195	0.893315	0.37402	0.648584	0.636337	0.488227	0.888407	0.440511	0.798086	-0.263418	0.0132324	1.01188	-0.912077	1.14694	-0.523139	-0.473416
cicin03g55450	Unassigned	NA	NA	0.351068	0.637301	0.176308	0.218104	2.19716	32.062	232.48	1296.46	0.0567423	0.242528	0.242763	0.098743	0.0844083	14.517	29.5013	18.3422	0.0723047	0.389455	0.323955	0.16128	0.200094	0.227527	0.753857	1.99713	7.43093	-1.7053	0.793472	-0.197392	-0.312823	-2.9143	-3.09458
cicin03g55830	4	non-DE	non-DE	0.31911	2.84847	9.88617	9.40545	9.16078	5.22077	5.87516	2.64558	0.731243	0.953501	1.38303	4.06313	4.11865	4.26185	2.21636	1.11269	0.47977	0.697685	1.43815	2.24714	2.65606	3.23851	2.17952	2.03852	0.22112	-0.572936	0.598402	-0.107671	-0.651007	1.1631	-0.651007
cicin03g55880	2	non-DE	non-DE	20.3721	58.4419	113.736	19.6423	10.5573	4.61136	3.48437	2.40488	9.47917	10.0133	11.2301	18.5519	6.31784	3.4469	3.35716	2.55287	10.453	8.36374	6.39044	4.88519	3.94341	1.95167	1.67464	1.41091	0.0224678	0.370716	-3.06475	-2.20321	1.49278	2.12399	1.258
cicin03g56010	7	non-DE	non-DE	0.033573	0.239382	0.114079	0.0315915	0.185357	1.91053	22.5005	47.5211	0	0	0	0	0	0.713955	1.13869	0.447051	0	0.0348638	0.0585173	0	0	0	0	0	0.827734	-0.112367	-0.0210601	-0.173577	-0.173577	-0.173577	-0.173577
cicin03g56170	3	like fertile	like fertile	5.84173	27.1957	70.1861	95.7094	76.2735	31.4644	5.89415	3.27706	3.33532	9.40794	34.756	44.4655	35.9547	7.88323	2.29091	1.49753	1.59065	4.17861	16.6881	16.8777	7.37683	1.75926	0.791208	0.95698	0.314212	-0.109921	1.65078	-0.496579	0.142408	-0.577291	-0.92361
cicin03g56230	4	non-DE	non-DE	2.74426	5.50403	37.4352	51.8176	40.854	8.38934	3.47169	4.43279	2.3149	2.46449	2.80803	5.153	5.47239	3.3971	3.36355	3.88263	2.76064	3.24705	4.28019	4.17933	5.23726	5.72793	4.95369	6.4944	-0.284378	0.807073	-1.30615	0.510787	-0.698456	0.316622	0.654504
cicin03g56450	9	like fertile	like fertile	52.9114	36.6177	28.2792	18.4092	19.3119	13.4442	13.3477	9.13082	39.7777	30.2302	23.5573	17.9022	14.3384	9.56912	8.44025	6.40482	46.7729	26.6247	25.16	16.3678	14.0219	12.5474	9.42593	4.76325	0.0541035	-0.0361272	-0.809415	0.928641	-0.0964508	1.06218	-1.10293
cicin03g56720	9	like fertile	like fertile	9.26591	8.42237	6.12486	3.37666	3.36194	2.24605	2.78921	0.964428	8.10186	5.23766	4.26503	3.0231	2.09494	0.994526	1.21958	1.49976	11.2333	8.14208	5.70843	5.4342	4.58952	4.7226	2.60458	1.21558	-0.346895	0.49234	-0.0561837	0.629249	-0.206709	-0.164908	-0.346895
cicin03g56750	9	like fertile	like fertile	175.261	139.476	98.7553	75.3205	74.9249	49.9768	35.6189	21.5287	160.984	119.218	92.0939	72.1335	67.7613	40.1004	26.3522	13.1014	156.855	99.7361	78.9887	63.4836	58.583	42.0504	23.6614	10.5491	-0.310003	-0.514432	0.162615	0.257717	-0.993675	0.923227	0.474553
cicin03g56880	4	non-DE	non-DE	54.0037	56.9173	432.053	907.639	849.309	288.018	48.2142	27.0652	106.74	61.6667	48.9525	76.3688	77.524	36.5496	30.1035	38.8072	81.9277	51.3801	46.1015	59.4643	56.1193	43.4498	53.2076	73.778	0.188855	0.598681	-1.18031	1.49943	-0.0992151	-1.99423	0.986795
cicin03g57000	9	like fertile	like fertile	25.1848	20.9159	14.6485	10.9575	10.5983	7.21667	5.52331	2.25083	31.3564	20.853	15.3771	10.4926	10.0878	6.18444	4.01412	1.31158	33.7746	20.4784	14.9477	12.2295	10.4667	8.17595	4.04674	1.3471	0.206066	-0.0455107	-0.588468	0.0228014	-0.921286	0.853011	0.473386
[truncated: 2,718 more rows]
