# Supplementary material for: Industrial chicory genome gives insights into the molecular timetable of anther development and male sterility
Source: Front Plant Sci. 2023 Jun 13;14:1181529. doi: 10.3389/fpls.2023.1181529 (PMC10298185; doi:10.3389/fpls.2023.1181529)
Supplement: Supplementary file 3 [file Table_2.xlsx]

## Sheet: Supplemental Data Set 2
Supplemental Data Set 2: Overview table of genes discussed in more detail, including their functional description, assignment per pathway as described in Figures 2, 4 and 5, and normalized expression values during flower bud development.
		Hormones																								Specific pathways																Log2 RPKM scaled expression data
		Auxin-response genes			Brassinosteroids - rate-limiting	Brassinosteroids - response			Gibberellin - rate-limiting	Gibberellin - response		Ethylene - rate-limiting	Ethylene - response			Jasmonate - response			Abscissic acid - response			Cytokinin - rate-limiting	Cytokinins - response			Phenylpropanoids - lignin				Energy				Tapetum	Isoprenoids		Sterol	Anther dehiscence				Fertile
Genes	Function	Early	Mid	Late	Early	Early	Mid	Late	Late	Early	Late	Late	Early	Mid	Late	Early	Mid	Late	Early	Mid	Late	Early	Early	Mid	Late	Early	HCAA	Mid	Late	Sink	Early	Mid	Late		Early	Mid	Mid	jasmonate	PCD			FB4	FB5	FB6	FB7	FB8	FB9	FB10	FB12
cicin01g10910		X											X																													3.36337	2.64749	-0.0430125	0.0900604	-0.577794	-0.454404	-0.951991	-0.946572
cicin01g26090		X																																								1.64604	2.11332	2.07842	0.82859	0.301968	-1.4542	-2.17793	-3.00403
cicin01g28630		X																																								-0.300769	0.100712	0.205888	-0.2063	-0.369869	-0.655368	-0.589602	0.912144
cicin01g28710		X																																								-0.925938	-1.23317	-0.729204	-0.849033	-0.804893	-0.35706	0.133247	2.18558
cicin01g54750		X																																								-0.282115	1.14065	0.99728	0.727086	0.719668	0.140621	-0.688367	-1.27953
cicin03g18320		X											X						X																							2.88831	1.55341	-0.683364	-0.874604	-0.84759	-0.808849	-0.904904	-0.738572
cicin03g19290		X																					X																			0.863717	1.79391	0.754708	1.21502	1.24069	0.446917	-0.544568	-0.964228
cicin03g30070		X														X			X																							0.640231	0.586337	0.43827	0.243233	0.25952	-0.304931	-0.650868	-1.84711
cicin03g33790		X																																								6.11448	6.15209	2.14236	-3.36004	-3.58716	-3.3354	-3.8774	-3.09412
cicin04g04010		X																																								2.96423	1.02026	-0.113942	0.153115	0.0191358	0.259283	-0.247844	-0.247844
cicin04g21570		X														X																										1.834	1.45489	1.07506	0.530118	0.561621	0.0536211	-0.700496	-1.8138
cicin04g34490		X																																								2.56191	1.96841	-0.367481	-1.0321	-1.2343	-1.02403	-1.04693	-1.06529
cicin05g40480		X											X			X																										1.82414	1.88516	0.418903	-1.50844	-1.89777	-1.9769	-2.25589	0.623204
cicin06g33710		X														X																										1.95392	1.18528	-0.374364	-0.10564	-0.216089	-0.233022	-0.566036	-0.699807
cicin06g37210		X																																								1.91515	1.48416	0.861686	0.624537	0.30681	-0.308836	-0.750538	-1.13618
cicin06g61500		X																	X																							1.22508	1.30495	1.16927	0.924816	0.667893	0.243596	-0.338155	-1.54876
cicin06g69280		X																	X																							1.48775	1.13948	0.651551	0.474216	0.397244	0.316695	0.0761185	-0.801947
cicin07g08450		X								X			X			X							X																			1.66171	1.23407	-0.0691344	-0.842994	-0.937362	-0.530603	-0.229031	0.365909
cicin07g36630	CiTKPR1	X																																X								6.3097	5.57796	1.30322	-3.01292	-2.95048	-2.93049	-3.24611	-3.38078
cicin08g04400	CiSMO	X														X																					X					-0.502455	0.70957	2.07347	-0.053059	-0.419911	-0.600969	-0.491877	-0.658956
cicin08g48110		X											X			X			X																							2.11619	1.6626	-0.716034	-0.539044	-0.67626	-0.368108	-0.327437	-0.274912
cicin08g51550		X											X																													1.51039	1.23138	0.964895	0.599864	0.368292	0.356099	0.222546	-0.637763
cicin08g70900		X														X			X				X																			0.451123	0.729885	0.609619	-0.0186824	-0.0170542	-0.268785	-0.433331	-1.48717
cicin09g16910		X											X			X																										1.68593	5.5369	7.43741	0.521955	0.275696	-1.39663	-1.49697	-1.41474
cicin09g19950		X											X																													2.03603	4.18434	3.99848	-0.58451	-0.526117	-0.494864	-0.362058	-0.626779
cicin01g08960			X											X						X																						0.285036	-0.18937	1.88414	3.24256	2.8214	1.85662	1.71275	0.602465
cicin01g60490			X																	X																						-0.567185	-0.507016	0.649803	3.74717	4.57758	3.56841	0.13033	-1.05529
cicin03g21070			X																																							-1.13162	-1.46282	-0.723754	0.245769	1.2023	1.83605	-0.622029	-1.13599
cicin03g36800			X																																							-0.531042	-0.977726	0.585257	1.75109	1.50925	0.128927	-0.766821	-1.21844
cicin03g53650			X																																							-0.0889407	-0.501418	1.22102	3.09883	2.62516	0.213613	-0.462234	-0.48062
cicin05g01080			X				X																																			-1.02549	-0.898739	-0.864658	-1.50277	-0.444015	1.2143	0.380297	-0.946331
cicin05g37690			X																	X																						-0.912457	-1.22737	-0.662675	-0.112389	0.266292	1.62545	1.54363	0.226651
cicin06g14110			X																																							-1.87812	-1.56991	-0.521058	1.14437	0.908986	-1.16891	-1.77909	-0.00660905
cicin06g52870			X																																							-1.0237	-1.69691	-1.56805	-1.53581	-1.06475	0.636567	0.60583	-1.01242
cicin06g56310			X																	X																						1.01828	0.591626	1.42344	2.07239	1.89496	0.383722	-0.696151	-0.681208
cicin08g29850			X																																							0.000529587	-0.183054	2.56371	4.06912	3.27486	1.09401	1.19268	1.86447
cicin08g43030			X				X																																			-1.42085	-1.33407	1.94294	4.2829	5.33664	3.78983	0.983165	1.643
cicin08g51590			X											X																												-1.72013	-1.68785	2.9269	5.65217	6.76261	4.95911	0.218208	-1.57279
cicin08g59190	CiSQE		X																	X																	X					-0.754432	-0.658744	-0.240042	1.98375	3.29733	2.89879	0.39266	-0.390117
cicin08g73510			X								X			X																												-0.875841	-0.81547	0.0871346	1.05496	1.17772	1.69189	0.911275	0.60209
cicin09g04800			X																																							0.255108	0.0470418	0.105369	2.28814	2.57407	1.49756	0.810705	-0.729614
cicin01g18730				X																																						-0.560416	-0.53002	-0.277467	-0.666642	-0.676643	-0.28117	0.163362	1.91782
cicin01g34290				X				X			X										X																					-1.34852	-1.4711	-2.17552	-1.73281	1.77774	5.18367	6.44511	8.20129
cicin01g64000	Class III peroxidase			X							X																		X									X				-2.24027	-2.11125	-2.2068	-2.24027	-0.195875	-2.19758	-0.813569	4.4364
cicin02g07310				X																	X																					-1.03713	-1.04345	-0.637947	0.236206	0.812388	1.10158	0.844423	1.54123
cicin02g09970				X														X			X																					0.55016	0.080746	-0.200435	-0.196128	-0.368896	-0.03338	0.563419	2.13776
cicin02g24270				X																																						-0.662557	-0.785798	-0.734432	-0.748008	-0.436613	-0.373296	-0.139744	1.17189
cicin03g06840	Cell wall modification			X											X																							X				-1.28777	-1.32677	-1.2876	-1.27906	0.706178	-1.25251	-0.921322	5.61469
cicin03g14550				X																	X																					-0.134906	-0.72159	-2.04022	-1.79724	-1.30294	0.764362	4.52712	5.97967
cicin03g29750				X																																						-1.33781	-1.23825	-0.952438	-0.567563	-0.30471	0.108937	0.209174	1.01712
cicin03g65730				X																																						-0.906491	-1.0482	-0.723047	-0.203834	-0.207688	0.52478	0.930298	1.23344
cicin05g17390				X																	X																					-1.05509	-1.07569	-0.82538	-0.155348	0.344573	2.22966	2.37658	0.353473
cicin05g30060				X																	X																					-0.82684	-0.884405	-0.661982	-0.513882	-0.482943	-0.228657	-0.231741	1.79531
cicin06g01750				X																	X																					-1.77196	-0.875239	-0.260977	0.136418	0.0397857	0.521812	0.906716	1.34605
cicin06g29430				X																																						-0.588925	-1.84072	-1.60847	-1.61446	-0.98918	-0.584831	0.00863619	1.0805
cicin06g29440				X																																						-2.52087	-2.87778	-2.40604	-1.28563	-0.894492	1.44949	2.75263	3.13255
cicin06g34160				X											X																											-0.508261	-1.03277	-1.09025	-0.221138	0.0544194	2.30128	3.49773	4.12314
cicin06g53340	CiGA20ox			X					X																																	-0.567168	-0.740764	-0.700762	-0.870271	-0.482878	-0.389739	1.58418	4.314
cicin06g54370				X																	X																					-0.815119	-1.09356	-1.0358	0.223893	1.02986	1.3513	3.67273	6.21238
cicin06g65100				X				X																																		-0.401477	-0.67303	-0.305761	-0.32065	-0.0517633	0.361838	0.683297	2.53395
cicin07g03460				X																																						-1.57121	-1.55925	-1.74865	-1.42898	-1.07969	1.32291	1.46178	-1.33547
cicin07g33630				X																																						-0.50115	-0.452305	-0.253097	0.165254	0.222958	0.901826	2.45009	2.048
cicin07g42850	CiCAD			X																									X													-1.33294	-1.27585	-1.08777	-0.61788	-0.393636	0.138554	0.49768	1.65254
cicin07g52870	CiACS			X				X				X									X																					-1.71642	-0.747598	-0.805329	-1.17949	-0.331098	-0.603606	-0.521404	2.27406
cicin08g12250				X																					X																	-1.11447	-0.477284	-0.183818	-0.542862	-0.896428	-0.594624	0.183811	2.33088
cicin08g13610				X																	X																					-1.25808	-0.926093	-1.2151	-1.17399	0.216144	-0.93758	-0.65424	3.71601
cicin08g32820				X				X																																		-0.278294	-0.160288	-0.448785	-0.910403	-0.971731	-0.272585	1.20964	1.64489
cicin08g45490				X				X																																		-0.177912	-0.414899	-0.450809	0.109327	0.175952	0.411329	1.01535	2.27416
cicin08g50560				X																																						-0.60846	-0.646419	-0.437762	-0.492043	-0.0747228	-0.349555	0.298783	1.69254
cicin08g57700				X														X			X																					-0.475445	-0.265253	-0.0135652	-0.763562	-0.962972	1.88714	2.92513	2.85809
cicin08g65120				X																	X																					-0.729213	-1.04001	-0.881701	-0.448954	-0.397676	0.304987	0.755711	1.1714
cicin08g67820				X							X				X																											-1.24903	-1.21045	-1.11436	-0.821777	-0.766517	0.517739	2.77427	3.10351
cicin08g73860				X														X																								-0.205475	-0.265063	-0.289065	-0.391213	-0.623802	1.46581	1.91165	0.37407
cicin08g80270				X				X																																		-0.435276	-0.630017	-0.404431	0.0894054	-0.0388679	-0.268227	-0.341048	3.51138
cicin09g26170				X																																						-0.141249	-0.045847	-0.00829591	0.338974	0.329418	-0.0827199	0.415501	2.2227
cicin09g31140				X																																						0.317977	-0.364334	-1.52055	-1.47007	-1.26668	-0.895208	-0.14523	2.15706
cicin09g36150				X				X													X																					-1.1102	-1.03722	-1.06096	-0.749609	-0.108529	0.864923	1.23837	0.647566
cicin09g38340				X				X																																		0.170615	-0.00177103	-0.135511	-0.127306	-0.239063	0.00524357	1.73892	3.42263
cicin09g46190				X																					X																	-1.59171	-1.59638	-1.6777	-1.43365	-1.52896	-1.53165	-0.530213	2.22252
cicin01g41810						X																																				-2.00028	-0.512163	4.54022	3.62955	2.50806	-0.26505	-2.14097	-2.4155
cicin02g13860						X																																				1.1296	3.17754	2.129	-0.972631	-0.536659	-2.16291	-2.47932	-1.7711
cicin02g45980						X																																				1.65455	1.45575	1.45533	1.00358	0.757729	0.187569	0.0151183	-0.650988
cicin04g30570						X													X																							2.31004	1.15303	-1.04232	-1.05713	-1.01538	-1.22295	-0.97282	-0.86535
cicin05g35590						X																																				1.93592	1.60704	1.27524	0.540618	0.699957	0.205274	-0.341421	-1.36316
cicin06g24840						X																																				1.40703	1.37585	1.64022	1.24621	1.41163	1.27999	0.292497	-1.42378
cicin06g37500						X										X			X																							1.6024	0.00607633	-0.26161	-0.0485627	0.0745469	-0.197789	-0.356969	-0.328053
cicin06g46510						X																																				0.83674	4.0883	5.23395	-0.0557426	-1.35391	-0.500988	-1.23816	-0.905328
cicin06g46840						X																																				5.08014	4.83252	0.212078	-2.17695	-2.25043	-2.0413	-2.19653	-2.15231
cicin06g49490						X																																				-0.814403	4.25061	6.58083	4.20574	2.68722	-1.2914	-0.912109	-0.239551
cicin06g50150						X																																				1.81598	1.66394	-0.552301	-0.231533	0.284981	-0.37151	-0.308321	-0.844301
cicin09g45790						X																																				4.79248	3.59401	-1.46826	-1.51327	-1.17535	-1.52592	-1.43545	-1.46788
cicin01g31630							X							X																												-0.227461	0.190285	0.383698	1.42029	1.94723	0.978123	0.931559	1.2217
cicin06g18860							X													X																						-0.777506	-0.836258	0.303755	2.47682	2.19115	-0.0411166	-0.426355	-0.312668
cicin06g49520							X																																			0.595034	-1.57547	2.9328	5.46486	5.41437	2.41298	-2.42532	-2.86247
cicin09g37630							X													X																						-1.02688	-0.785088	0.873448	1.58163	1.34447	1.59191	0.877759	-0.11476
cicin01g09910								X																																		-0.852323	-0.987989	-0.468481	-0.0119056	-0.174312	0.203886	0.289333	1.32822
cicin02g13670								X													X																					-1.11184	-1.11376	-0.920809	-0.40425	-0.484992	-0.159253	0.556428	1.20265
cicin02g30440								X													X																					-0.323126	-0.492428	-0.647299	-0.501402	-0.255887	0.146742	1.04749	1.83529
cicin02g30450	Fatty acid metabolism							X													X																	X				-2.87289	-2.76733	-2.80798	-2.89968	-0.0685489	-0.515142	3.97754	5.7029
cicin02g44880								X																																		-1.32518	-1.36574	-1.11474	-0.91615	-0.686787	0.212857	0.725639	2.05603
cicin05g02350	Cell wall modification							X										X			X																	X				-1.68476	-1.89014	-2.27167	-2.36297	-0.145136	-2.1202	3.70662	5.95111
cicin05g35230								X													X																					-0.384681	0.209997	-0.118805	-0.128281	-0.0251021	0.625746	1.42745	1.58801
cicin05g40150								X																																		0.307682	0.063404	0.21066	-0.198602	-0.378846	-0.396604	0.387096	2.65347
cicin06g13620								X										X							X																	-0.0727255	-0.160986	-0.15205	-0.942551	-0.703444	2.12001	4.60494	6.77494
cicin06g34300								X																	X																	-0.321651	-0.399047	-0.635576	0.0766574	0.110622	0.513073	0.721226	1.79317
cicin06g49540								X																																		-1.13554	-1.60724	-1.78596	-1.58459	-1.04197	-0.941826	0.831919	2.1487
cicin06g50100								X																																		-2.68762	-2.55596	-2.64852	-2.57227	-2.31774	1.93738	4.5781	3.82194
cicin06g50130								X																																		-1.16488	-0.949046	-0.948302	-0.743247	0.54415	0.773398	1.45581	2.69485
cicin06g58490								X										X			X																					-0.0180999	0.0331254	0.203958	0.317406	0.322366	0.879667	1.07552	3.75052
cicin06g58580								X										X			X																					-1.36747	-1.09328	-1.2184	-0.687988	-0.0949635	1.49807	1.75892	0.558138
cicin07g15910								X													X																					-0.371588	-0.479668	-0.489108	-0.415319	-0.292144	-0.132662	0.361215	2.88869
cicin08g09770								X																																		0.14074	0.137672	0.724718	0.010383	-0.11658	-0.682874	0.0965479	4.39262
cicin08g39540								X													X																					0.0494195	0.120225	-0.135446	-0.0733065	0.135258	-0.730973	0.094851	4.96447
cicin08g74160								X										X																								-1.38425	-1.21884	-0.283419	-0.670348	-0.590363	-0.489884	-0.057421	1.38517
cicin09g16580								X													X																					-1.54855	-1.52378	-1.28972	-1.04954	-0.416945	0.3597	0.593835	1.48089
cicin09g16600								X													X																					-1.82068	-1.44164	-1.3708	-1.36878	-0.801351	0.415909	1.56324	2.73335
cicin01g10990	CiBR6ox				X																																					0.0386574	1.99466	1.41831	-0.493245	-0.0873373	0.166988	0.397151	0.554616
cicin07g25020	CiBR6ox				X																																					1.28567	1.39264	1.33525	0.940636	0.334147	-0.776291	-0.578671	0.16903
cicin06g05660													X																													1.11579	0.280535	-1.54095	-1.69101	-1.33593	-0.902798	-0.665211	0.556536
cicin07g21870	CiCCoAOMT												X													X																3.71911	3.4857	-0.426773	-1.22796	-0.424046	-0.596516	-2.32747	-1.8899
cicin07g43910													X																													4.10995	4.13229	1.15219	-1.86773	-1.88294	-1.67442	-1.66368	-1.84915
cicin09g33220	CiCCoAOMT												X													X																3.74575	2.45196	-1.82271	-0.377748	0.659031	0.191329	-1.34843	-1.57266
cicin04g31550														X																												-0.694401	-1.3059	-0.338596	0.936607	0.844307	1.81387	1.74077	0.79334
cicin06g29270														X																												-0.454485	-1.13149	-1.34082	-0.914065	-0.116138	1.29179	1.15347	0.824049
cicin02g01100															X																											-2.02827	-1.86975	-1.7797	-1.20925	0.191102	0.945111	1.05117	1.77606
cicin03g44010															X																											-0.460626	-0.529844	-0.5508	-0.523255	-0.178516	-0.01275	1.60397	5.9553
cicin07g07000															X			X																								-0.122695	-0.242471	0.022577	0.522759	0.861941	0.546123	1.02983	2.30664
cicin08g02420	Glycolysis														X																		X									-0.320989	-0.461353	0.175393	0.027821	-0.15097	-0.0456045	0.83381	2.45524
cicin09g46630															X			X																								-1.15819	-1.22651	-1.20471	-1.10376	-1.01962	-1.09715	-0.966113	0.135229
cicin03g31180										X									X																							1.75878	1.32201	-0.460231	-0.143646	0.0558035	-0.389507	-0.650424	-0.0213283
cicin04g26220										X						X																										1.87935	1.2307	-0.913871	-0.609063	-0.754995	-0.681955	-0.638208	-0.447471
cicin04g27080	Glycolysis									X									X												X											1.56777	2.73922	2.43289	-0.952166	-0.731177	-1.09575	-0.993933	-0.580709
cicin04g38650										X	X																															-0.0487874	-0.105126	-0.0655758	-0.0772399	-0.0710189	0.0842885	0.191503	0.860591
cicin03g35250											X										X																					-0.251538	-0.252714	-0.322494	-0.314796	-0.292037	0.124163	2.04471	2.91142
cicin03g35280											X										X																					-2.61506	-2.90617	-2.86649	-2.66834	-2.31642	-2.63649	-2.89404	-1.14472
cicin01g55110																X			X																							2.17985	1.56575	-0.433979	-0.336642	-0.322716	-0.497305	-1.01265	-0.902065
cicin03g00430																X																										1.98732	2.45201	-0.0460391	-0.74165	-0.808784	-0.972082	-1.16651	-1.4841
cicin03g21920																X																										0.97439	0.496505	-1.36297	-1.49563	-1.34717	-1.5179	-1.56971	-1.83904
cicin05g07540																X			X				X																			1.1191	4.06327	3.76459	-0.920526	-0.752063	-0.54893	-0.0993011	0.653731
cicin06g23710																X																										-0.730372	2.7498	2.3783	-1.34941	-1.37055	-0.85754	-0.394052	0.801763
cicin06g30930																X																										1.54124	1.08151	0.492019	0.108729	-0.044117	-0.109011	-0.558098	-1.61375
cicin06g45530																X			X				X																			3.23214	2.34017	-1.61481	-1.48677	-1.76694	-1.00034	-1.15231	0.400195
cicin06g50940																X																										2.6704	1.30672	-0.677363	-0.894438	-0.895478	-0.939361	-0.913182	-0.997343
cicin06g56620																X			X																							1.29895	3.23038	2.06884	-0.308019	-0.224581	-0.0302133	-0.0726064	0.234799
cicin07g00650																X																										1.91344	0.813817	-0.423558	-0.571609	-0.613434	-0.561482	-0.615576	-0.545966
cicin08g17020																X																										1.48646	1.14269	0.732944	0.295671	0.281878	-0.0217149	-0.693746	-1.4577
cicin08g18310																X			X																							3.28424	1.80222	-1.62379	-1.59315	-1.45601	-1.41625	-1.7071	-0.80983
cicin08g22320																X																										6.29234	4.32854	-1.49137	-2.20171	-1.8232	-1.78405	-2.1005	-2.23228
cicin08g49950																X																										1.60583	1.26963	0.545198	0.0137778	-0.00927138	-0.221178	-1.28863	-1.70895
cicin08g63910																X																										2.66667	1.06751	-0.830409	-0.674298	-0.699332	-0.961818	-0.918999	-0.197599
cicin09g31180																X																										0.642233	2.83044	1.44209	-1.01521	-0.713624	-0.825626	-0.773314	-0.0169404
cicin09g50900																X																										-0.00464026	2.74256	2.43212	-1.35212	-0.615784	0.245162	-0.454638	0.149571
cicin08g32270																X			X																							1.09033	0.23594	2.61682	2.37553	1.01355	-0.682771	-0.762962	-0.382106
cicin08g69200																X			X																							1.56188	4.70221	4.91462	0.246098	0.199218	0.0857244	-0.185213	-0.211494
cicin09g31090																X			X																							0.617789	1.31671	1.67599	1.34556	0.893763	0.0848244	-0.547089	-0.86346
cicin03g29830																	X																									-0.573243	-0.557889	3.33352	3.40894	2.80892	0.789221	-0.730587	-1.08446
cicin03g40050																	X			X																						-1.35806	-1.05581	3.15403	4.25447	3.92018	2.07085	-0.945735	-0.402782
cicin05g47640																	X																									0.716398	0.271007	1.25612	2.47511	2.37773	0.430823	-0.99976	-1.40933
cicin08g22550																	X			X																						-1.06704	-1.25143	1.14344	2.49286	0.384516	-0.703674	-0.608112	0.902343
cicin08g66040																	X																									0.0998633	-0.169782	1.03545	2.65264	2.0474	-0.0688677	-0.228118	-0.16741
cicin08g77650																	X			X																						-1.29138	-1.27041	3.6683	5.19208	4.49254	1.50943	-1.50406	-1.55123
cicin02g31730																	X			X																						-1.55415	-1.68845	-1.5683	3.48996	4.6752	3.89178	0.734965	-1.27161
cicin02g31740																	X			X																						-3.00394	-3.09181	-2.89712	3.25514	4.62374	3.92016	0.633255	-2.6309
cicin03g26610																	X			X																						-0.933876	-1.14516	0.124961	2.71558	3.25663	1.59561	0.0192948	-0.0698432
cicin05g09230																	X			X																						-3.53105	-3.2495	2.09105	3.91613	4.33906	3.03522	-0.0357978	1.23741
cicin08g61170																	X																									-0.227559	0.0100328	0.178547	1.80178	1.96582	0.725884	-0.286836	-0.345676
cicin09g35270																	X																									-0.610214	-0.608933	0.373332	3.53174	3.60667	0.955866	-0.950516	-0.957574
cicin01g18550																		X			X																					-1.519	-1.63471	-1.44098	-0.82136	0.320094	4.55418	5.20606	2.69931
cicin02g03820																		X			X																					-0.553245	-0.416976	-0.51087	-0.939824	-0.766837	0.861371	2.2037	1.89873
cicin02g13170																		X																								-0.607141	-0.574601	-0.310794	0.177648	0.192423	1.69663	2.21642	2.03059
cicin02g16700																		X																								-2.63451	-2.5799	-2.49691	-2.06729	-1.5029	3.95536	5.44475	4.2122
cicin02g16760																		X																								-1.9822	-1.87032	-1.88599	-1.39757	-1.4425	5.09352	6.39428	4.57486
cicin02g24700																		X																								-1.24067	-1.22216	-1.40739	-0.977071	-0.71386	0.848467	1.63106	1.3383
cicin03g15460																		X			X																					-0.962153	-1.01191	-0.872734	-0.95614	-0.504024	3.51169	4.43398	2.54485
cicin03g36640																		X			X																					-0.774603	0.1026	0.0898132	1.56221	1.69533	2.57894	3.09863	1.68908
cicin03g51420																		X			X																					-0.912441	-1.28327	-1.30206	-0.913146	-0.66128	0.891898	1.8846	1.67652
cicin05g46080																		X																								-0.382559	-0.169652	-0.131993	-0.122052	0.0149584	0.828951	2.11621	1.28081
cicin08g10900																		X																								-1.34162	-1.1901	-1.08131	-0.826381	-0.239286	2.79158	3.46529	0.140929
cicin08g16830																		X																								-1.18953	-1.29875	-1.32816	-1.24528	-0.914898	2.32564	3.20915	1.4415
cicin08g32710																		X																								-1.23072	-0.798185	-0.239135	0.166262	0.270283	1.50427	2.15465	0.39234
cicin08g79630																		X																								-0.711831	-0.636498	-0.209003	-0.109888	0.0409114	0.485435	0.852497	-0.340593
cicin09g27110																		X																								-0.650386	-0.559875	-0.374046	-0.0856735	-0.0408131	1.51983	1.47518	-0.839822
cicin01g12760																		X																								-0.115077	-0.436572	-0.799791	-0.35449	-0.594157	-0.740972	-0.106986	2.2256
cicin01g23050	Oxidative phosphorylation																	X															X									-1.04953	-1.07452	-0.786066	-0.457652	0.154377	2.63508	3.67148	3.86262
cicin01g23060	Oxidative phosphorylation																	X															X									-1.06825	-0.932142	-0.948384	-0.242323	0.156992	2.62436	3.70915	3.95758
cicin01g28900																		X																								-0.824485	-0.674732	-0.523137	-0.507732	-0.178935	-0.0742146	0.306391	1.78676
cicin01g33170																		X			X																					-0.87312	-0.784516	0.970727	-0.439481	-0.504797	1.89947	4.25793	6.99041
cicin02g12260																		X																								0.384724	-0.122938	-0.736278	-0.661549	-0.371933	0.516379	2.09011	3.83087
cicin02g16720																		X																								-2.48554	-2.25999	-2.26196	-2.10225	-0.735403	2.39811	3.97854	4.41009
cicin02g16730																		X																								-1.20171	-1.22576	-1.29886	-1.45093	-0.516934	-1.1147	1.97408	4.97742
cicin02g16780																		X																								-1.94924	-2.03647	-1.90522	-1.53604	-1.20929	-0.788917	-0.46944	0.517553
cicin02g31770																		X			X																					-3.41212	-3.59765	-3.68659	-3.72033	-0.451895	1.49721	3.36594	4.12123
cicin02g36880																		X																								-1.09103	-1.14379	-1.10357	-1.0012	-0.535814	-0.952729	1.0277	4.17604
cicin02g36910																		X																								-1.62291	-1.3819	-0.955621	-0.758051	-0.343078	1.85117	2.24511	3.53634
cicin03g06720																		X																								-0.310281	-0.632739	-0.422712	0.296083	0.679166	0.0404147	-0.402799	2.38618
cicin03g24980																		X			X																					-0.140203	-0.376895	0.0149928	1.08245	0.671605	0.117754	0.860969	3.36233
cicin03g39670																		X			X																					-1.01221	-0.953099	-0.79466	-0.442532	-0.313818	0.310435	0.999835	1.51931
cicin03g53210																		X																								-0.205278	-0.0899058	-0.183067	-0.208775	-0.0737294	0.496344	1.62255	3.87296
cicin04g24910																		X			X																					-0.644928	-0.564318	-0.637144	-0.406029	-0.270435	-0.0887267	0.287795	2.15742
cicin04g29510																		X																								0.000187401	0.448398	0.756319	1.0606	0.704381	0.979813	1.74064	2.82581
cicin04g32490																		X			X																					-0.0685851	-0.380929	-0.342732	-0.0597428	0.165358	0.304999	0.421584	1.84154
cicin05g01040																		X			X																					-0.8447	-1.23352	-1.26055	-0.659437	-0.327486	0.50828	0.989818	1.9113
cicin05g10780																		X			X																					-1.15733	-0.956186	-0.487436	0.17153	0.023589	0.643975	0.663908	1.2123
cicin05g20590																		X			X																					-0.542127	-1.176	-1.15518	-1.47639	-1.27736	-0.184496	1.25311	1.85218
cicin05g21430																		X			X																					-2.17104	-2.00711	-1.99642	-1.38784	-0.783234	-0.296564	0.512308	2.03564
cicin05g33250																		X			X																					-0.253082	-0.231405	-0.209897	-0.149748	-0.183398	-0.198049	-0.165883	-0.0229201
cicin05g33450																		X			X																					-1.85944	-1.75083	-1.65869	-1.29985	-0.599804	-0.495046	0.247497	5.79358
cicin05g39910																		X																								-1.47954	-1.52854	-1.36325	-1.3906	-1.04662	3.84481	5.93311	6.86103
cicin06g02710																		X																								-1.59121	-1.49766	-1.28221	-0.757793	-0.567111	0.317465	0.68582	2.59006
cicin06g07200																		X			X																					0.248035	0.0736987	-0.0290856	-0.325077	-0.182264	-0.0609375	0.487744	2.50182
cicin06g27850																		X																								-0.383392	-0.791158	-0.50531	-0.397746	-0.122174	0.0989106	0.0410544	1.70236
cicin06g32830																		X																								-0.36212	-1.0188	-0.541559	-0.59169	-1.19114	-0.641432	-0.758547	1.25747
cicin06g37940																		X																								-0.964528	-2.22837	-1.69892	-1.16616	-0.918515	0.487924	1.07446	1.85881
cicin06g47540																		X																								-0.469511	-0.396523	-0.649441	0.375187	-0.227611	0.689399	1.73841	2.21824
cicin06g56390																		X			X				X																	-0.662408	-1.25189	-1.13286	-1.12995	-1.16973	-0.824589	-0.131049	2.90462
cicin06g56780																		X																								0.838367	-0.0691856	-0.882987	-0.807934	-1.03912	0.337318	1.8163	2.48017
cicin06g63890																		X			X																					-0.621326	-0.249146	0.180622	0.457028	0.185606	-0.370816	0.440637	2.3367
cicin06g68890																		X							X																	-0.195117	-0.016193	-0.0911308	-0.1242	0.237609	-0.298067	-0.125199	3.31763
cicin06g72360																		X																								-1.2576	-1.53909	-0.715075	-0.880019	0.0415438	0.736055	1.28432	1.51712
cicin07g06970																		X																								-0.296737	-0.479789	-0.156963	-0.0320392	0.0338683	0.638225	1.27217	2.72817
cicin07g17380																		X																								-1.19295	-1.1929	-1.25004	-1.22539	-0.871284	3.62191	5.39453	6.20534
cicin07g17420																		X																								-0.798823	-0.729524	-0.869919	-0.910967	-0.620165	0.925877	4.71609	6.72328
cicin07g18140																		X																								-0.679699	-0.707936	-0.736786	-0.70149	-0.65435	0.0557752	4.57443	6.51453
cicin07g20730																		X																								-0.969081	-1.00858	-0.726147	-0.054327	0.175102	0.952419	1.40649	1.86512
cicin07g23720																		X																								-2.02025	-1.6897	-1.6875	-1.49057	-1.31097	0.173266	1.38909	3.86319
cicin07g55620	CiVI																	X												X												-0.419326	-1.31053	-1.23383	-1.14436	-0.716799	-0.161615	1.48488	3.16769
cicin08g60050																		X			X																					-0.928916	-1.20256	-0.844104	-0.563003	-0.726178	0.190101	1.38915	1.91069
cicin08g74890																		X			X																					0.424342	0.265458	-0.154034	-0.10334	0.0416525	-0.163613	0.10429	2.33049
cicin08g80300																		X							X																	-0.376838	-0.790816	-1.0003	-0.37218	-0.361777	0.278165	0.508404	1.60538
cicin09g31420																		X																								-0.142789	-0.134813	-0.00288017	0.0695799	0.181082	-0.180937	0.504147	4.38031
cicin09g31560																		X																								-2.33893	-1.68173	-1.397	-0.664413	-0.221643	0.0951989	0.329987	1.29561
cicin03g65960	CiACOS5																									X								X								5.11867	4.58318	1.57828	0.743316	0.00877821	-2.19372	-3.40149	-3.71474
cicin05g00320	CiCYP703A2																									X								X								4.52613	5.43714	4.38776	-4.01086	-3.79808	-4.07216	-4.34183	-3.95832
cicin06g63740	CiCYP704B1																																	X								4.09184	5.08265	4.44456	-1.64092	-2.65662	-3.94719	-3.10866	-3.46899
cicin07g37540	CiPKSA																																	X								4.19616	6.12683	5.42517	-2.95302	-3.41398	-4.25592	-5.2842	-4.51181
cicin07g31860	CiTKPR2																																	X								3.12002	3.78376	1.84706	-1.06556	-0.593396	-1.31817	-1.49502	-2.16153
cicin02g25690	CiMS2																																	X								3.01816	5.04136	4.8217	-3.80566	-3.76452	-4.1457	-4.39713	-3.09658
cicin01g42430	CiABCG26																																	X								3.92889	4.37411	4.29197	-1.67999	-1.85318	-3.82623	-4.35919	-3.87834
cicin04g37090	CiTDF																																	X								4.96029	4.81824	0.782537	-1.94056	-1.82714	-2.14875	-2.35442	-2.4349
cicin04g42830	CiMS188																		X															X								4.81468	4.45744	-0.328893	-2.13629	-2.12429	-2.11787	-2.20522	-2.08412
cicin02g05990	CiTEK																																	X								5.71312	5.18801	-2.10969	-2.32618	-2.38542	-2.13188	-2.38542	-2.29282
cicin03g11020	CiMS1																																	X								4.81489	5.25213	3.83719	-3.33108	-3.48525	-3.31779	-3.48124	-3.27911
cicin01g31740	CiINV																													X												-0.897156	-0.728911	-0.878206	-0.624089	0.372193	4.07486	3.74455	-0.838414
cicin03g34780	CiINV																													X												-1.6538	-1.82699	-0.928883	0.144555	0.156592	0.54303	0.914725	2.72307
cicin08g71320	CiINV																													X												2.52372	2.07885	-0.124711	-0.399424	-0.303447	-0.143184	0.477658	1.11559
cicin01g31720	CiINV																													X												1.396	3.67784	4.63605	-0.185335	-0.535246	-0.493884	-0.71419	-0.659925
cicin04g24520	CiVI																													X												1.17658	1.76999	-0.685166	-2.23583	-2.05092	2.60715	4.32293	5.14649
cicin06g43690	Glycolysis																														X											2.1477	2.19261	0.977219	-0.139413	-0.268602	-0.552037	-0.209835	-0.0760571
cicin08g49920	Glycolysis																														X											1.6456	1.18713	-1.0545	-0.678806	-0.509018	-0.203991	-0.518767	0.344207
cicin04g27270	glycolysis																															X										-0.450105	-1.06186	-0.408703	1.24519	1.97887	0.959715	-0.535551	-0.444125
cicin08g43820	glycolysis																			X												X										-0.85096	-0.847929	1.29392	3.42015	2.79765	0.104626	-0.525637	0.90013
cicin08g65340	glycolysis																															X										-1.0062	-1.25372	3.10297	4.72197	3.77957	0.478264	-0.969025	0.543459
cicin01g11450	Glycolysis																				X												X									-1.52847	-1.65572	-1.40912	-1.25768	-0.218139	0.707519	1.97479	3.01651
cicin02g15440	Glycolysis																																X									-1.17326	-1.09005	-0.789776	0.494928	0.881521	0.829496	1.14308	1.79892
cicin02g21130	Glycolysis																																X									-0.394366	-0.534203	-0.486797	0.503692	0.721302	2.53858	3.19333	3.02843
cicin02g50710	Glycolysis																																X									-0.579038	-0.633396	-0.841028	-0.788168	-0.605056	-0.885831	0.3857	2.49092
cicin03g13690	Glycolysis																																X									-0.602322	-0.556221	-0.5612	-1.16113	-0.829388	2.33836	3.36094	3.32464
cicin03g14290	Glycolysis																																X									-0.829242	-1.10241	-0.891141	-0.558584	-0.150125	0.46518	0.773321	1.64488
cicin03g38450	Glycolysis																																X									-1.45188	-1.34247	-0.279931	-1.04677	-1.13678	2.90131	3.47861	-0.916502
cicin03g47840	Glycolysis																																X									-1.12593	-0.658021	0.312636	-0.0813962	-0.0350931	2.39006	3.03361	2.48526
cicin03g60500	Oxidative phosphorylation																																X									-1.02565	0.69367	1.84231	0.616546	0.397248	3.1179	4.14548	4.41779
cicin04g21210	Oxidative phosphorylation																																X									-0.553927	-1.02071	-1.22378	-1.13144	-0.906252	2.66938	4.07055	5.20668
cicin04g25490	Glycolysis																				X												X									-0.87483	-1.18257	-1.02927	-0.652884	-0.445738	0.00322141	0.663954	1.11912
cicin05g40640	Glycolysis																																X									-0.618397	-0.729992	-0.682099	0.69324	1.50771	2.76279	2.23538	-0.65872
cicin06g08400	Oxidative phosphorylation																																X									-1.82199	-1.27064	-0.836567	-0.198361	0.0307547	2.14253	2.93783	2.99834
cicin06g19530	Glycolysis																																X									-1.12344	-1.14658	-1.19109	-0.291139	0.731883	4.08591	5.07329	5.25609
cicin06g24870	Oxidative phosphorylation																																X									-0.700531	-0.458943	-0.673034	-0.675398	-0.664299	0.448417	1.66548	1.96616
cicin06g28620	Oxidative phosphorylation																																X									-1.17842	-1.68992	-1.6223	0.0577029	0.374278	3.11566	4.16227	4.27478
cicin07g15180	Glycolysis																																X									-0.58854	-1.04031	1.52177	0.731752	1.01543	3.66931	4.55196	4.65605
cicin07g16210	Oxidative phosphorylation																																X									-0.174338	-0.682924	-1.23431	-0.70297	-0.205522	2.96008	3.87618	3.91627
cicin07g23380	Glycolysis																				X												X									-0.10958	-0.896544	-1.09152	0.683137	1.42797	2.6031	3.29099	3.91602
cicin07g35550	Oxidative phosphorylation																																X									-1.59692	-1.92362	-2.07796	-0.886617	-0.552191	2.25004	3.54061	3.59712
cicin08g03020	Oxidative phosphorylation																																X									-0.972549	-1.01771	-0.78291	-0.588636	-0.397688	0.143615	0.868777	1.85393
cicin08g21310	Glycolysis																																X									-0.426517	-0.608011	-0.284464	-0.0689795	0.197956	0.490038	0.869323	2.44549
cicin08g31310	Glycolysis																																X									-1.59106	-1.51452	-1.64242	-1.75705	-0.450762	4.14925	5.93971	7.56074
cicin08g55030	Oxidative phosphorylation																																X									-0.407252	-0.423651	-0.471667	-0.475362	-0.220047	0.531024	1.57318	2.21946
cicin01g18840	CiCAD																		X							X																0.24621	0.153299	-0.0666837	-0.271488	-0.509041	-0.840337	-1.12662	-2.66557
cicin06g24580	Class III peroxidase																									X																2.10008	1.86876	1.96936	1.79096	1.05744	-1.87426	-3.98867	-3.25163
cicin08g14430	Class III peroxidase																									X																4.52342	5.29065	2.54692	-2.23275	-2.81141	-2.73978	-3.21151	-2.3557
cicin03g37610	CiSHT																										X															-2.86542	3.04838	6.82561	6.42028	4.76153	-0.83804	-3.50224	-3.31176
cicin04g32420	CiCYP98A3																											X														-0.537894	3.69877	7.27687	5.28969	3.46233	-0.97215	-1.03686	-1.12924
cicin05g42650	CiCAD																											X														-2.71201	4.1028	7.04758	2.77885	2.30635	-0.986696	-1.45416	-0.361593
cicin01g18750	Class III peroxidase																											X														-1.80734	-1.9173	-1.68763	1.76982	3.36725	1.15726	-1.63819	-0.79745
cicin01g18790	Class III peroxidase																											X														-0.915048	-0.915048	-0.915048	2.01695	3.30316	1.04797	-0.875321	-0.853899
cicin01g55130	CiCAD																											X														-1.22498	-1.43368	0.178062	1.00346	1.81799	1.26147	-0.420261	0.970624
cicin06g35090	CiCCR																			X								X														-0.387915	-0.188607	0.134079	1.2387	2.12738	1.55108	-0.730155	0.0894992
cicin07g26930	Class III peroxidase																											X														-2.27856	-2.78982	-1.49363	1.27175	2.05381	0.534919	-1.44491	1.17165
cicin08g36870	CiSHT																										X															-2.67836	-2.5844	3.83674	6.80174	6.40643	3.37425	-2.57148	-2.35749
cicin04g37360	Class III peroxidase																												X													-0.12542	-0.196239	-0.148142	-0.215154	-0.216753	-0.298913	-0.255544	2.85868
cicin07g25680	Class III peroxidase																												X													-3.24529	-3.21093	-3.18386	-3.06133	-2.07683	1.22896	2.50261	1.74071
cicin07g38350	Class III peroxidase																												X													0.174434	-0.365816	-0.771596	-0.793693	0.0378623	1.38072	2.13796	0.609812
cicin08g17880	Class III peroxidase																												X													-2.32348	-2.32147	-2.29252	-1.75392	-0.378925	1.43117	2.06098	1.58087
cicin09g30610	Class III peroxidase																												X													-1.76101	-1.72893	-1.3755	-0.919217	-0.567726	0.254402	0.846294	2.1538
cicin01g32660	CiFOLK																																		X							1.55378	2.38546	2.44604	-0.0998345	-0.524422	-0.9336	-0.931978	-0.838002
cicin03g15110	CiHMGR																																		X							0.121092	0.435816	1.7222	1.16475	0.395318	-0.329856	-0.198942	-0.0359474
cicin03g48690	CiCPT																		X																X							2.30353	4.50125	5.3887	1.21675	0.209918	-1.74844	-1.1043	-0.748147
cicin04g33890	CiGGPPS																																		X							0.266641	1.21771	2.44626	0.66641	0.0367429	-0.710429	-0.652159	-0.608254
cicin08g65680	CiCPT																																		X							0.413711	3.61194	4.46848	0.942611	0.613277	-1.20811	-1.48557	-1.95776
cicin09g11910	CiCMK																																		X							1.17745	2.54334	1.21275	-0.61635	-0.662774	-1.05737	-1.03958	-0.133502
cicin01g53660	CiHDS																																			X						-0.930178	-0.833159	-0.0778241	0.274159	1.14661	1.99742	0.0975515	-1.17577
cicin02g11580	CiHMGR																																			X						-0.55615	-0.55615	0.851811	2.91194	3.32748	1.46489	-0.263252	-0.359457
cicin07g29820	CiGGPPS																																			X						0.22555	0.306686	0.656162	1.55129	1.93044	0.594845	-0.243881	-0.557854
cicin07g29960	CiDXS																																			X						-1.13047	-0.798166	1.93379	1.96669	1.2691	0.208122	0.194142	0.729568
cicin07g24700	CiGGPPS																																			X						-0.239153	-0.0978661	3.4926	3.38807	2.73859	-0.0619819	-1.22455	-1.04893
cicin01g29750	CiSMO																																				X					-1.14469	0.619679	2.97421	3.49935	2.70509	-0.147485	-0.755001	-0.4429
cicin02g41170	CiSMT																																				X					0.394563	-2.66883	-2.24002	-1.46564	-1.51609	2.1863	2.38738	-1.7286
cicin07g24390	CiDWF7																																				X					0.0701545	0.178918	1.4159	1.21497	1.0053	0.182151	-0.112713	-0.904485
cicin01g51210	Cell wall modification																																					X				-1.21855	-1.49394	-1.57507	-1.61518	0.0128505	-1.0674	2.40277	5.6512
cicin01g51220	Cell wall modification																																					X				-2.68948	-2.5928	-2.81016	-2.43926	1.08296	-2.33874	3.86856	7.09387
cicin02g45260	Isoprenoid metabolism																																					X				-1.67229	-1.39699	-2.14782	-1.52058	-0.617349	-1.86513	-0.70458	2.7959
cicin03g10970	Endocytosis																																					X				-0.235519	0.728291	-0.0669299	-1.0306	0.906794	0.319124	4.4967	7.6962
cicin03g37090	Cell wall modification																																					X				-2.14967	-2.28703	-2.33295	-2.2165	0.939109	-1.74206	3.22824	6.28785
cicin03g44790	Cell wall modification																																					X				-2.55861	-2.42131	-2.54307	-2.35256	2.01055	-2.48496	4.40439	7.67323
cicin05g40260	Cell wall modification																																					X				-0.188696	-0.25114	-0.335041	-0.335041	-0.170019	-0.311033	0.652991	5.59617
cicin06g55340	Kinase																																					X				-0.492091	-0.542152	-0.654597	-0.564182	0.642162	-0.575272	3.18994	7.43185
cicin07g35580	Cell wall modification																																					X				-0.521479	-0.530191	-0.868294	-0.769967	-0.137914	-0.341503	4.2908	8.10085
cicin08g58880	JA-responsive																																					X				-2.04971	-1.91137	-2.03166	-2.20664	1.65773	-1.92374	3.26414	6.78186
cicin09g48350	Inconclusive																																					X				-2.97618	-3.1658	-2.89348	-1.59294	2.14711	-2.93359	4.4361	7.38953
cicin09g50490	Cell wall modification																																					X				-1.38984	-1.41199	-1.39144	-1.42793	-0.707738	-1.33804	2.34589	5.16225
cicin01g45860	Inconclusive																																					X				-1.3253	-1.37078	-0.259072	-1.48135	0.957942	-1.47862	0.339507	5.58447
cicin01g51460	Inconclusive																																					X				-1.64536	-1.62437	-1.93934	-1.88205	1.77775	-1.77746	-1.69204	8.00369
cicin01g51480	Inconclusive																																					X				-3.23741	-3.44818	-4.18334	-3.89882	3.19036	-1.28991	5.06971	7.74017
cicin01g51490	Inconclusive																																					X				-3.02776	-3.10399	-4.11482	-3.26821	2.37163	1.10836	5.59896	7.88247
cicin01g51530	JA-responsive																																					X				-2.8698	-2.9683	-3.63478	-3.15014	3.84571	-2.5262	4.66437	7.90929
cicin01g53030	Inconclusive																																					X				-1.7779	-1.77767	-1.77673	-1.88355	2.5779	-1.99942	2.55294	7.64452
cicin01g53060	JA-responsive																																					X				-1.60874	-1.78507	-2.39743	-2.24479	0.802445	-2.26167	3.60115	6.70309
cicin03g55050	Inconclusive																																					X				-1.2282	-1.3894	-1.28732	-1.02294	1.6189	-0.171732	-0.761054	6.00609
cicin05g00230	Inconclusive																																					X				-1.86006	-2.16361	-2.87817	-2.5085	3.48399	-2.41061	5.28328	8.70677
cicin06g27390	Inconclusive																																					X				-1.81934	-1.88579	-2.21928	-2.43826	1.88381	-1.87658	4.60605	7.32091
cicin06g60620	Inconclusive																																					X				-1.49506	-1.47591	-1.4385	-1.29195	0.397651	-1.08247	1.00506	4.75517
cicin09g04680	Inconclusive																																					X				-3.7899	-3.75147	-4.06451	-4.06451	0.97654	-3.93654	1.66693	5.26026
cicin09g04730	Inconclusive																																					X				-1.74435	-2.14218	-2.53928	-2.40335	3.56849	-1.20193	4.18019	7.80501
cicin09g32790	Inconclusive																																					X				-0.718169	-0.797445	-0.809672	-0.792408	0.497326	0.360118	4.50288	7.82525
cicin06g45090	Aspartic protease																																	X								-1.82156	0.213075	2.15012	3.57933	3.33034	2.3006	0.149416	-2.05827
cicin06g45130	Aspartic protease																																	X								-3.73769	-2.72398	4.80068	6.2108	6.04354	4.80678	0.876973	-3.9002
cicin06g45220	Aspartic protease																																	X								-3.12177	-1.13516	5.40527	6.8083	6.38048	3.34085	-2.6185	-2.683
cicin01g52060	Aspartic protease																																	X								-0.844556	-0.860789	1.3197	2.89295	3.06086	2.5309	0.372649	-0.579326
cicin06g45230	Aspartic protease																																	X								-1.85131	2.58406	6.40509	6.98099	6.06813	2.27248	-3.14602	-3.06863
cicin06g46890	CiBFN1																				X																		X			-0.829535	-2.37379	-2.00322	-1.24649	-0.183234	2.28688	2.78596	0.883986
cicin06g63860	CiRNS3																				X																		X			-0.685666	-2.12736	-2.05347	-1.60159	-0.933382	0.334488	0.781685	-0.405251
cicin01g18840																			X																							0.24621	0.153299	-0.0666837	-0.271488	-0.509041	-0.840337	-1.12662	-2.66557
cicin01g19430																			X																							1.43955	2.85883	1.24404	-1.14332	-1.21902	-1.09306	-0.844834	1.19253
cicin01g24000																			X																							0.651395	0.0625056	0.137881	-1.01375	-0.874748	-0.911994	-1.0389	-1.51268
cicin01g35510																			X																							1.29343	3.08331	2.5437	-1.24745	-1.16575	-1.02287	-0.718253	0.436963
cicin01g53900																			X																							1.87984	1.24505	-0.848632	-0.78908	-1.00068	-0.788615	-0.849337	-0.744276
cicin01g55110																			X																							2.17985	1.56575	-0.433979	-0.336642	-0.322716	-0.497305	-1.01265	-0.902065
cicin01g62330																			X																							0.551879	-0.131765	-0.432837	-0.737438	-0.876788	-1.27842	-1.53277	-2.84039
cicin02g09270																			X																							1.10659	1.1804	0.932663	0.724215	0.518638	0.111	-0.424162	-1.54227
cicin02g16280																			X																							1.6614	1.48136	1.30095	1.03989	0.904088	0.632272	0.301224	-0.549534
cicin02g20400																			X																							6.01931	5.36705	0.385673	-1.67531	-1.49529	-1.6983	-2.37214	-2.77184
cicin02g26130																			X																							0.572815	3.0872	2.27964	-1.2695	-1.21387	-1.07941	-1.0895	-0.878921
cicin02g38010																			X																							3.30462	2.61876	-0.113962	1.9425	2.44108	0.867096	-1.29604	-1.18348
cicin03g08610																			X																							1.75602	1.72502	0.267238	-0.364392	-0.511626	-0.608889	-0.58711	-0.699614
cicin03g12260																			X																							2.0906	1.31433	0.372251	-0.131507	-0.0625159	-0.870905	-0.740377	-1.61138
cicin03g18320																			X																							2.88831	1.55341	-0.683364	-0.874604	-0.84759	-0.808849	-0.904904	-0.738572
cicin03g29920																			X																							1.47677	1.23639	0.617857	0.501181	-0.0234116	0.0056351	-0.426736	-1.26633
cicin03g30070																			X																							0.640231	0.586337	0.43827	0.243233	0.25952	-0.304931	-0.650868	-1.84711
cicin03g31180																			X																							1.75878	1.32201	-0.460231	-0.143646	0.0558035	-0.389507	-0.650424	-0.0213283
cicin03g39620																			X																							1.84538	2.21183	-0.348728	-0.641349	-0.518011	0.0631701	-0.517213	-1.02944
cicin03g48690																			X																							2.30353	4.50125	5.3887	1.21675	0.209918	-1.74844	-1.1043	-0.748147
cicin03g53030																			X																							0.427116	0.50489	1.51619	0.914029	0.544606	-0.637548	-1.03248	-1.23286
cicin03g63900																			X																							1.9671	2.54584	-0.0675411	-1.35593	-1.16821	-1.18166	-1.3326	-1.18721
cicin04g03730																			X																							1.41627	1.45961	0.512979	0.143063	-0.242784	-0.552661	-0.566017	-1.57544
cicin04g10400																			X																							6.31217	5.90501	1.23119	-3.42074	-3.35846	-3.3166	-3.96469	-3.09668
cicin04g21410																			X																							1.54071	1.4598	0.808059	0.0305256	-0.839679	-1.45842	-1.289	-0.310082
cicin04g23080																			X																							1.2691	1.42535	1.08744	0.878613	0.584839	0.0283848	-0.467933	-1.99422
cicin04g27080																			X																							1.56777	2.73922	2.43289	-0.952166	-0.731177	-1.09575	-0.993933	-0.580709
cicin04g28590																			X																							0.694504	1.296	1.52586	1.07226	0.55544	-1.20299	-1.84414	-1.05977
cicin04g30570																			X																							2.31004	1.15303	-1.04232	-1.05713	-1.01538	-1.22295	-0.97282	-0.86535
cicin04g42830																			X																							4.81468	4.45744	-0.328893	-2.13629	-2.12429	-2.11787	-2.20522	-2.08412
cicin05g07540																			X				X																			1.1191	4.06327	3.76459	-0.920526	-0.752063	-0.54893	-0.0993011	0.653731
cicin05g07700																			X																							0.285214	0.84803	1.25121	-0.888274	-0.766699	-0.477628	-0.56427	-0.83931
cicin05g23260																			X																							-2.59814	3.09525	4.84935	-1.35394	-1.70714	-3.08801	-3.38942	-3.45629
cicin05g40080																			X																							2.04801	1.765	-0.0756695	-0.337981	0.0590994	-0.056287	-0.981215	-1.07672
cicin05g40120																			X																							2.38617	1.82925	0.303077	-0.457838	0.273842	-0.0910489	-1.01317	-0.947846
cicin06g37500																			X																							1.6024	0.00607633	-0.26161	-0.0485627	0.0745469	-0.197789	-0.356969	-0.328053
cicin06g44260																			X																							2.13901	1.62921	1.83385	1.12616	0.171555	-1.81813	-2.23452	-1.80894
cicin06g45530																			X				X																			3.23214	2.34017	-1.61481	-1.48677	-1.76694	-1.00034	-1.15231	0.400195
cicin06g52120																			X																							1.04049	1.93908	2.61312	1.89394	1.3582	-0.302608	-0.75963	-0.3748
cicin06g56620																			X																							1.29895	3.23038	2.06884	-0.308019	-0.224581	-0.0302133	-0.0726064	0.234799
cicin06g60950																			X																							1.10866	3.25102	2.84225	-0.179927	-0.302093	-0.219641	-0.387422	-0.759195
cicin06g61500																			X																							1.22508	1.30495	1.16927	0.924816	0.667893	0.243596	-0.338155	-1.54876
cicin06g61540																			X																							1.11139	1.05454	0.912329	0.544172	0.363837	0.041396	-0.322665	-1.43195
cicin06g69280																			X																							1.48775	1.13948	0.651551	0.474216	0.397244	0.316695	0.0761185	-0.801947
cicin07g15510																			X																							-0.151504	3.91579	6.43925	4.93438	3.04427	-2.41993	-2.73871	-3.08727
cicin07g31700																			X																							-0.23284	2.47686	3.00699	-0.629887	-0.538194	-1.10549	-1.12239	0.502023
cicin07g43440																			X				X																			1.04992	2.04604	1.68771	1.05813	1.0568	-0.238536	-0.87855	-1.52059
cicin07g48410																			X																							2.83149	2.77181	0.829574	-1.11612	-0.203332	-0.800101	-1.72139	-0.673423
cicin08g18310																			X																							3.28424	1.80222	-1.62379	-1.59315	-1.45601	-1.41625	-1.7071	-0.80983
cicin08g23350																			X				X																			4.64014	3.98834	-3.68523	-2.40124	-0.662733	-1.45332	-3.52456	-2.28798
cicin08g31430																			X																							1.9941	1.51244	1.28344	1.91671	1.45969	-0.465039	-1.49382	-1.94239
cicin08g32270																			X																							1.09033	0.23594	2.61682	2.37553	1.01355	-0.682771	-0.762962	-0.382106
cicin08g48110																			X																							2.11619	1.6626	-0.716034	-0.539044	-0.67626	-0.368108	-0.327437	-0.274912
cicin08g55550																			X																							0.446898	0.607886	2.14578	-0.0133797	-0.300842	0.256246	-0.42049	-0.0195294
cicin08g59100																			X																							1.98508	0.664434	-0.583259	-0.466312	-0.455526	-0.627884	-0.659608	-0.672781
cicin08g69200																			X																							1.56188	4.70221	4.91462	0.246098	0.199218	0.0857244	-0.185213	-0.211494
cicin08g70900																			X				X																			0.451123	0.729885	0.609619	-0.0186824	-0.0170542	-0.268785	-0.433331	-1.48717
cicin08g76050																			X																							-0.0277733	1.50447	1.29887	-1.00235	-0.502768	-0.0246559	-0.00566639	-1.31076
cicin08g79400																			X																							1.52838	0.498179	0.239511	-0.0431937	-0.490382	-0.606364	-0.680411	-0.306511
cicin09g31090																			X																							0.617789	1.31671	1.67599	1.34556	0.893763	0.0848244	-0.547089	-0.86346
cicin09g32900																			X																							0.535562	1.87165	1.31772	-0.552617	-0.669931	-0.630103	-0.574089	-0.760681
cicin09g45340																			X																							0.511156	2.27497	2.02631	-0.655494	-0.295382	-0.345945	-0.747186	0.0554142
cicin01g03870																				X																						-1.79799	1.74544	5.18638	5.60129	4.57514	0.787526	-3.50351	-3.61002
cicin01g08960																				X																						0.285036	-0.18937	1.88414	3.24256	2.8214	1.85662	1.71275	0.602465
cicin01g16300																				X																						-0.582711	-0.614005	-0.596826	0.402683	0.87489	2.39732	2.07246	-0.264547
cicin01g28510																				X																						-0.254056	-1.29489	0.667185	2.22062	1.693	-0.694503	-1.40318	-1.37564
cicin01g44920																				X																						-0.326674	-0.128925	0.79172	2.21666	2.18015	0.95659	-0.343726	-0.536619
cicin01g54280																				X																						-0.134845	0.554382	3.29697	3.51516	2.87934	0.99811	-0.947426	-0.961735
cicin01g60490																				X																						-0.567185	-0.507016	0.649803	3.74717	4.57758	3.56841	0.13033	-1.05529
cicin02g31730																				X																						-1.55415	-1.68845	-1.5683	3.48996	4.6752	3.89178	0.734965	-1.27161
cicin02g31740																				X																						-3.00394	-3.09181	-2.89712	3.25514	4.62374	3.92016	0.633255	-2.6309
cicin02g50300																				X																						-1.59985	-1.68873	-0.869156	1.47525	2.47747	1.48442	-1.03144	-0.0779905
cicin02g50750																				X																						-0.647866	-0.809214	0.661827	2.24685	1.39163	0.891199	-0.450573	-1.28406
cicin03g25290																				X																						-0.992984	-1.20098	0.123551	1.70458	1.34598	0.957489	0.949103	0.0952783
cicin03g26610																				X																						-0.933876	-1.14516	0.124961	2.71558	3.25663	1.59561	0.0192948	-0.0698432
cicin03g40050																				X																						-1.35806	-1.05581	3.15403	4.25447	3.92018	2.07085	-0.945735	-0.402782
cicin03g45290																				X																						-1.45048	-1.28777	0.865915	1.97524	2.47035	2.98152	0.906661	-0.0745007
cicin03g58430																				X																						0.308549	0.771437	2.55629	3.85622	3.00429	0.552445	-0.71895	-0.879047
cicin04g20320																				X																						-1.39889	-1.28904	3.1397	5.0787	4.65713	2.30311	-0.882133	-1.34605
cicin04g20330																				X																						-0.673431	2.27297	3.66111	3.95298	3.74379	1.90587	-1.90075	-3.02288
cicin04g20340																				X																						-0.0180975	0.435013	3.18369	4.28133	3.69071	1.12033	-3.15544	-3.353
cicin04g26920																				X																						-0.824792	-0.829622	-0.509113	1.88934	3.99251	3.99269	0.18939	-0.640908
cicin04g42710																				X																						-0.329405	-0.369108	1.32721	1.7885	1.74325	0.747086	0.167171	-0.579124
cicin05g06180																				X																						0.0910494	0.2561	0.184717	0.837088	0.929107	0.243058	-1.13537	-1.76266
cicin05g09230																				X																						-3.53105	-3.2495	2.09105	3.91613	4.33906	3.03522	-0.0357978	1.23741
cicin05g09350																				X																						0.244441	0.0499097	-0.219847	0.741611	1.987	1.86248	-0.291277	-0.861009
cicin05g11270																				X																						-1.23291	-0.795578	-1.19501	1.10984	2.08166	1.2744	-0.711562	0.369987
cicin05g22610																				X																						-0.502455	-0.502455	-0.502455	-0.448567	-0.105499	1.92156	1.71073	-0.482915
cicin05g37690																				X																						-0.912457	-1.22737	-0.662675	-0.112389	0.266292	1.62545	1.54363	0.226651
cicin05g46340																				X																						-0.202191	-0.675537	0.0334922	2.09231	2.61547	0.761685	-1.59605	-0.991369
cicin06g17350																				X																						-0.786116	-0.884899	1.39581	2.93215	1.11419	-0.0866438	0.225905	0.528812
cicin06g18860																				X																						-0.777506	-0.836258	0.303755	2.47682	2.19115	-0.0411166	-0.426355	-0.312668
cicin06g34470																				X																						-0.0146799	0.141097	1.29707	1.50804	1.18474	-0.0154331	-0.378931	-0.762333
cicin06g35090																				X																						-0.387915	-0.188607	0.134079	1.2387	2.12738	1.55108	-0.730155	0.0894992
cicin06g44700																				X																						-1.32691	-1.34942	-0.166107	1.04573	1.12141	0.818354	-0.159306	0.487207
cicin06g47640																				X																						-0.889854	-0.334796	0.82527	2.26718	1.98441	2.28875	0.529626	-1.09815
cicin06g54050																				X																						-0.490735	-0.595825	1.13636	2.8467	2.81471	1.52145	-1.05327	-0.178125
cicin06g55770																				X																						-0.0601057	0.894097	1.5546	1.57439	1.36177	0.307363	-1.67072	-2.25159
cicin06g56310																				X																						1.01828	0.591626	1.42344	2.07239	1.89496	0.383722	-0.696151	-0.681208
cicin06g66270																				X																						-1.24899	-1.09832	-1.13498	-0.692753	0.344706	1.33031	1.01372	0.759904
cicin07g04290																				X																						-1.70659	-1.74082	1.56335	4.18713	3.0165	-0.863465	-1.28153	-0.0582316
cicin07g10030																				X																						1.01925	0.848414	1.03537	1.46531	0.865114	-0.537306	-1.49098	-1.42269
cicin07g15530																				X																						-0.161651	0.713627	1.54246	1.82201	1.80749	0.523731	-0.380893	-4.31896
cicin07g31870																				X																						-0.0185808	1.30896	2.29779	2.8977	2.78886	1.87622	-2.29402	-5.39261
cicin08g00150																				X																						-0.761084	-0.984854	-0.809822	-0.728467	0.19622	2.68684	2.4579	-0.494296
cicin08g16480																				X																						-1.69707	-1.31337	-0.74258	0.544843	0.937398	-0.148158	-0.612955	0.431751
cicin08g22550																				X																						-1.06704	-1.25143	1.14344	2.49286	0.384516	-0.703674	-0.608112	0.902343
cicin08g41710																				X																						-1.04468	-0.867898	-0.440668	1.50378	1.44503	1.10815	0.306405	1.36947
cicin08g43820																				X																						-0.85096	-0.847929	1.29392	3.42015	2.79765	0.104626	-0.525637	0.90013
cicin08g59190																				X																						-0.754432	-0.658744	-0.240042	1.98375	3.29733	2.89879	0.39266	-0.390117
cicin08g74270																				X																						-0.115842	-0.121551	0.184328	0.412453	0.812726	2.83593	1.74584	1.95744
cicin08g77650																				X																						-1.29138	-1.27041	3.6683	5.19208	4.49254	1.50943	-1.50406	-1.55123
cicin08g79120																				X																						-1.85322	-0.176975	1.8644	2.88204	2.5877	0.424974	-0.839603	-1.93165
cicin09g26470																				X																						-0.159936	0.0406354	0.680454	0.854858	1.11031	1.51403	0.425757	-0.821226
cicin09g37630																				X																						-1.02688	-0.785088	0.873448	1.58163	1.34447	1.59191	0.877759	-0.11476
cicin09g48690																				X																						-0.794212	-0.591974	0.201674	1.27254	1.77377	2.18845	1.47595	-0.237672
cicin01g03620																					X																					-0.521267	-0.82801	-0.707155	-0.679705	-0.566129	-0.583588	1.26035	4.68449
cicin01g09490																					X																					0.17853	-0.314321	-0.116314	-0.174354	0.110724	2.22264	2.87961	2.54464
cicin01g10890																					X																					0.987071	0.422659	-0.104257	-0.108835	-0.104181	-0.268314	-0.30466	4.47887
cicin01g11450																					X																					-1.52847	-1.65572	-1.40912	-1.25768	-0.218139	0.707519	1.97479	3.01651
cicin01g11760																					X																					0.0172175	-0.1833	-0.347288	-0.300908	-0.26752	0.214213	2.33406	4.23121
cicin01g18550																					X																					-1.519	-1.63471	-1.44098	-0.82136	0.320094	4.55418	5.20606	2.69931
cicin01g24420																					X																					-0.609993	-0.761177	-0.659342	-0.715891	-0.205241	0.259865	-0.0766829	2.77704
cicin01g25970																					X																					-0.642303	-0.797659	-0.802119	-0.873223	-0.86856	0.222264	0.521674	1.87961
cicin01g25990																					X																					0.36661	0.152142	-0.477334	-0.346931	0.171914	0.0992442	0.534254	2.1226
cicin01g33170																					X																					-0.87312	-0.784516	0.970727	-0.439481	-0.504797	1.89947	4.25793	6.99041
cicin01g34290																					X																					-1.34852	-1.4711	-2.17552	-1.73281	1.77774	5.18367	6.44511	8.20129
cicin01g52040																					X																					-0.76939	-0.636654	-0.42887	-0.0345385	-0.0886065	0.930458	1.61051	1.07929
cicin02g03820																					X																					-0.553245	-0.416976	-0.51087	-0.939824	-0.766837	0.861371	2.2037	1.89873
cicin02g03920																					X																					-1.92696	-2.16483	-2.13185	-0.563757	0.930516	1.46155	2.22607	2.018
cicin02g07310																					X																					-1.03713	-1.04345	-0.637947	0.236206	0.812388	1.10158	0.844423	1.54123
cicin02g09970																					X																					0.55016	0.080746	-0.200435	-0.196128	-0.368896	-0.03338	0.563419	2.13776
cicin02g13670																					X																					-1.11184	-1.11376	-0.920809	-0.40425	-0.484992	-0.159253	0.556428	1.20265
cicin02g28560																					X																					-1.0326	-0.829743	-0.716296	-0.556412	-0.37814	-0.227502	0.273953	1.48602
cicin02g29990																					X																					-0.43236	-0.685871	-0.296272	-0.142918	0.0600419	0.52847	0.661835	1.75414
cicin02g30440																					X																					-0.323126	-0.492428	-0.647299	-0.501402	-0.255887	0.146742	1.04749	1.83529
cicin02g30450																					X																					-2.87289	-2.76733	-2.80798	-2.89968	-0.0685489	-0.515142	3.97754	5.7029
cicin02g31770																					X																					-3.41212	-3.59765	-3.68659	-3.72033	-0.451895	1.49721	3.36594	4.12123
cicin02g36940																					X																					-0.864427	-0.692261	-0.463023	-0.127972	-0.0722751	0.289109	0.457115	0.925972
cicin02g42090																					X																					-1.93673	-2.02304	-1.6576	-1.40512	-0.511687	0.899629	3.87763	4.8261
cicin02g42480																					X																					-0.761488	-0.540059	-0.328031	-0.416812	-0.0338666	1.35641	1.94429	0.205018
cicin02g44170																					X																					-1.08134	-1.1019	-1.15041	-0.336345	0.98804	2.03029	3.25794	5.34065
cicin03g14270																					X																					-1.05154	-1.22979	-0.859145	-0.240338	-0.214152	0.134215	0.556255	1.22963
cicin03g14550																					X																					-0.134906	-0.72159	-2.04022	-1.79724	-1.30294	0.764362	4.52712	5.97967
cicin03g15460																					X																					-0.962153	-1.01191	-0.872734	-0.95614	-0.504024	3.51169	4.43398	2.54485
cicin03g17610																					X																					0.302722	-0.423186	-0.853509	-0.920216	-0.670749	0.607486	1.9214	4.32622
cicin03g19100																					X																					-1.30279	-0.207225	-0.432816	-0.746449	-0.207174	2.66051	3.1799	2.74122
cicin03g20250																					X																					-1.54835	-1.99479	-2.03052	0.253596	1.30656	3.37456	3.38797	0.337691
cicin03g24980																					X																					-0.140203	-0.376895	0.0149928	1.08245	0.671605	0.117754	0.860969	3.36233
cicin03g28170																					X																					-2.81399	-2.8675	-2.95863	-2.98882	-2.54186	5.45992	6.81549	4.91357
cicin03g28200																					X																					-1.85586	-2.06578	-1.82417	-1.35892	-0.85314	0.920114	2.71757	3.73565
cicin03g32700																					X																					-0.286494	-0.172805	-0.521131	-0.944806	-0.509598	-0.634795	1.14396	4.36927
cicin03g32980																					X																					-0.110239	-0.832818	-0.967295	-0.965319	-0.0620241	0.895812	0.824426	3.81193
cicin03g35250																					X																					-0.251538	-0.252714	-0.322494	-0.314796	-0.292037	0.124163	2.04471	2.91142
cicin03g35280																					X																					-2.61506	-2.90617	-2.86649	-2.66834	-2.31642	-2.63649	-2.89404	-1.14472
cicin03g35690																					X																					-1.40192	-1.16115	-0.589679	-0.411876	0.2602	0.523179	1.21988	4.0647
cicin03g36640																					X																					-0.774603	0.1026	0.0898132	1.56221	1.69533	2.57894	3.09863	1.68908
cicin03g39670																					X																					-1.01221	-0.953099	-0.79466	-0.442532	-0.313818	0.310435	0.999835	1.51931
cicin03g39930																					X																					-0.31024	-0.820831	-1.26448	-0.928139	-0.491622	-0.187594	0.161928	1.07172
cicin03g41740																					X				X																	-0.801854	-0.807975	-0.560935	-0.104601	0.135302	0.492596	0.865156	1.45995
cicin03g44390																					X																					-0.578825	-0.761877	-0.389643	-0.148662	0.337815	1.15549	1.97422	3.07421
cicin03g48820																					X																					-0.139193	0.097667	-0.0715818	0.110136	-0.0918773	0.374274	2.88369	4.6625
cicin03g51420																					X																					-0.912441	-1.28327	-1.30206	-0.913146	-0.66128	0.891898	1.8846	1.67652
cicin04g21420																					X																					-1.23991	-1.19129	-0.81551	-0.691612	-0.189879	0.310719	0.654491	1.57446
cicin04g24910																					X																					-0.644928	-0.564318	-0.637144	-0.406029	-0.270435	-0.0887267	0.287795	2.15742
cicin04g25490																					X																					-0.87483	-1.18257	-1.02927	-0.652884	-0.445738	0.00322141	0.663954	1.11912
cicin04g32490																					X																					-0.0685851	-0.380929	-0.342732	-0.0597428	0.165358	0.304999	0.421584	1.84154
cicin04g33730																					X																					-0.339906	-0.33515	-0.23534	0.0262626	-0.0764418	-0.174819	0.295041	2.30599
cicin04g35150																					X																					-0.223946	-0.149457	-0.321132	-0.306242	-0.0494609	0.953138	1.11011	2.58151
cicin04g41640																					X																					-1.19244	-1.61347	-1.14898	-0.787925	-0.436816	0.20089	0.781431	0.950572
cicin05g01040																					X																					-0.8447	-1.23352	-1.26055	-0.659437	-0.327486	0.50828	0.989818	1.9113
cicin05g02350																					X																					-1.68476	-1.89014	-2.27167	-2.36297	-0.145136	-2.1202	3.70662	5.95111
cicin05g05240																					X																					-0.404702	-0.308307	-0.379669	-0.303609	-0.239699	1.81976	3.07556	3.47636
cicin05g10780																					X																					-1.15733	-0.956186	-0.487436	0.17153	0.023589	0.643975	0.663908	1.2123
cicin05g17390																					X																					-1.05509	-1.07569	-0.82538	-0.155348	0.344573	2.22966	2.37658	0.353473
cicin05g18150																					X																					-1.60481	-2.43072	-2.40666	-2.21902	-1.00368	0.62907	1.11219	1.85486
cicin05g20590																					X																					-0.542127	-1.176	-1.15518	-1.47639	-1.27736	-0.184496	1.25311	1.85218
cicin05g21430																					X																					-2.17104	-2.00711	-1.99642	-1.38784	-0.783234	-0.296564	0.512308	2.03564
cicin05g23680																					X																					-0.345922	-0.286396	-0.327658	-0.0479009	0.147614	1.21049	2.33301	2.53235
cicin05g30060																					X																					-0.82684	-0.884405	-0.661982	-0.513882	-0.482943	-0.228657	-0.231741	1.79531
cicin05g32080																					X																					-0.456399	-0.55071	-0.512001	-0.395745	-0.213304	-0.12778	-0.0763169	1.37252
cicin05g33250																					X																					-0.253082	-0.231405	-0.209897	-0.149748	-0.183398	-0.198049	-0.165883	-0.0229201
cicin05g33450																					X																					-1.85944	-1.75083	-1.65869	-1.29985	-0.599804	-0.495046	0.247497	5.79358
cicin05g33950																					X																					-1.39953	-1.65799	-1.73264	-1.73755	-1.41561	-1.03751	-0.612549	2.69532
cicin05g35230																					X																					-0.384681	0.209997	-0.118805	-0.128281	-0.0251021	0.625746	1.42745	1.58801
cicin05g35680																					X																					0.0272142	-0.34666	0.467673	0.200943	0.0155249	0.248292	1.46906	2.03693
cicin05g40820																					X																					0.423648	-0.316195	-1.25353	-0.94337	-0.793136	1.43416	2.73246	3.21877
cicin06g01750																					X																					-1.77196	-0.875239	-0.260977	0.136418	0.0397857	0.521812	0.906716	1.34605
cicin06g01880																					X																					-1.90973	-1.83303	-1.92809	-1.08581	0.0263524	1.22731	2.81759	2.94072
cicin06g04530																					X																					-0.453121	-0.828796	-0.688847	-0.566236	-0.521759	0.303722	0.936445	2.07145
cicin06g07200																					X																					0.248035	0.0736987	-0.0290856	-0.325077	-0.182264	-0.0609375	0.487744	2.50182
cicin06g08240																					X																					-1.23094	-0.899712	-0.503004	0.0656849	-0.0188645	0.220979	0.970952	1.82536
cicin06g12470																					X				X																	0.640949	0.589188	0.0274227	-0.372577	-0.331213	-0.0571003	1.39	3.07862
cicin06g21370																					X																					-0.0938884	-0.285496	-0.762764	-0.578595	-0.369051	0.0851399	1.02609	3.72422
cicin06g22110																					X																					-0.481238	-0.764921	-0.61272	-0.51711	-0.540153	-0.00352842	0.883463	1.86704
cicin06g27010																					X																					-0.641154	-0.621543	-0.394013	-0.107553	-0.205147	0.138108	0.549223	1.72089
cicin06g27550																					X																					-1.57955	-1.46892	-1.28827	-1.30866	-1.28784	1.22679	2.99032	3.54346
cicin06g35100																					X																					0.413022	0.0597193	0.144184	0.319563	0.275472	1.5107	2.13107	-0.595312
cicin06g40610																					X																					-0.631585	-0.738293	-0.781583	-0.811777	-0.26042	0.0953724	0.920088	4.43949
cicin06g46890																					X																					-0.829535	-2.37379	-2.00322	-1.24649	-0.183234	2.28688	2.78596	0.883986
cicin06g49000																					X																					-1.14569	-0.924147	-0.94966	-0.361714	-0.00123757	0.93917	3.44134	6.5922
cicin06g49660																					X																					0.35471	-0.768241	-1.8062	-0.76458	-1.3089	-1.64398	-0.696918	2.59126
cicin06g54370																					X																					-0.815119	-1.09356	-1.0358	0.223893	1.02986	1.3513	3.67273	6.21238
cicin06g56390																					X				X																	-0.662408	-1.25189	-1.13286	-1.12995	-1.16973	-0.824589	-0.131049	2.90462
cicin06g58490																					X																					-0.0180999	0.0331254	0.203958	0.317406	0.322366	0.879667	1.07552	3.75052
cicin06g58580																					X																					-1.36747	-1.09328	-1.2184	-0.687988	-0.0949635	1.49807	1.75892	0.558138
cicin06g61060																					X																					-0.648169	-0.676622	-1.06888	-0.630789	-1.07021	-0.25177	0.0862989	1.8378
cicin06g63860																					X																					-0.685666	-2.12736	-2.05347	-1.60159	-0.933382	0.334488	0.781685	-0.405251
cicin06g63890																					X																					-0.621326	-0.249146	0.180622	0.457028	0.185606	-0.370816	0.440637	2.3367
cicin06g67340																					X																					0.829891	-0.174024	-1.8839	-0.577519	0.212975	2.23601	2.86829	1.08281
cicin06g68760																					X																					-1.18719	-1.18237	-0.941933	-0.182166	-0.135176	0.454308	0.592864	1.37983
cicin07g02850																					X																					0.445192	-0.0435145	-0.455362	-0.706056	-0.590721	0.729263	2.27026	4.1495
cicin07g12220																					X																					-0.778516	-0.267095	-0.358078	-0.363794	-0.0869692	-0.0554391	0.0404923	1.74247
cicin07g13140																					X																					-0.495761	-0.477788	-0.694101	-0.306065	-0.33964	0.685693	1.63047	1.21356
cicin07g15910																					X																					-0.371588	-0.479668	-0.489108	-0.415319	-0.292144	-0.132662	0.361215	2.88869
cicin07g23380																					X																					-0.10958	-0.896544	-1.09152	0.683137	1.42797	2.6031	3.29099	3.91602
cicin07g25410																					X																					-0.724694	-0.471435	-0.346362	-0.0219091	-0.0892937	-0.0560764	0.785889	2.12034
cicin07g26740																					X																					0.402249	0.622587	0.464191	-0.292024	-0.385218	0.980143	1.85568	2.06583
cicin07g28040																					X																					-1.58932	-1.47708	-1.47194	-1.10804	-0.848538	2.80197	3.8877	4.14224
cicin07g35880																					X																					-1.06325	-1.1718	-1.19076	-1.05239	-0.618256	-0.262453	0.417718	1.27591
cicin07g36640																					X																					0.971521	0.325954	-0.584336	-0.443065	-0.399873	0.513182	1.79138	3.47333
cicin07g45160																					X																					0.0525488	-0.414511	-0.230535	-0.844108	-0.679112	0.267822	1.82012	2.69542
cicin07g52870																					X																					-1.71642	-0.747598	-0.805329	-1.17949	-0.331098	-0.603606	-0.521404	2.27406
cicin07g54250																					X																					-0.510701	-0.404466	-0.371634	-0.356005	-0.426743	0.391857	1.80664	3.43557
cicin07g56480																					X																					-0.997192	-0.988489	-0.981891	-1.05302	-0.976888	-0.977828	-0.822947	3.14962
cicin08g07040																					X																					0.234463	0.134682	0.347269	-1.29545	-1.27313	-0.920118	0.02458	1.47344
cicin08g10210																					X																					-0.239365	-0.302227	-0.372571	-0.385443	-0.240589	-0.0624226	1.01279	2.43098
cicin08g12060																					X																					-0.940968	-0.775069	0.797474	0.139431	-0.169059	0.868272	1.85698	1.65889
cicin08g12070																					X																					-1.32675	-0.770673	0.928542	-0.542892	-0.398392	0.833085	1.78625	1.47515
cicin08g13610																					X																					-1.25808	-0.926093	-1.2151	-1.17399	0.216144	-0.93758	-0.65424	3.71601
cicin08g21640																					X																					-1.78417	-1.55691	-1.16459	-0.486654	-0.0449469	0.474734	1.01949	2.12367
cicin08g23620																					X																					-0.934711	-1.10628	-1.1183	-0.730019	-0.46927	-0.33513	-0.330729	1.07239
cicin08g39540																					X																					0.0494195	0.120225	-0.135446	-0.0733065	0.135258	-0.730973	0.094851	4.96447
cicin08g46210																					X																					-0.100717	-0.216544	-0.296046	-0.0350127	0.293498	1.5812	2.09355	1.08769
cicin08g47700																					X																					-0.786714	-0.878715	-0.815254	-0.762647	-0.730516	2.57855	4.44787	3.55496
cicin08g48030																					X																					-1.15577	-0.954104	-0.595324	0.199121	0.336247	0.955689	1.45663	1.39114
cicin08g48040																					X																					-1.09437	-0.867097	-0.462527	0.37443	0.497746	1.10096	1.72455	1.62865
cicin08g54540																					X																					-0.593519	-0.585851	-0.539751	-0.5552	-0.301465	1.69177	3.11552	3.99361
cicin08g55040																					X																					0.00571566	-1.84696	-1.27796	-0.831661	-0.482315	1.94296	2.19461	0.0973915
cicin08g57700																					X																					-0.475445	-0.265253	-0.0135652	-0.763562	-0.962972	1.88714	2.92513	2.85809
cicin08g60050																					X																					-0.928916	-1.20256	-0.844104	-0.563003	-0.726178	0.190101	1.38915	1.91069
cicin08g65120																					X																					-0.729213	-1.04001	-0.881701	-0.448954	-0.397676	0.304987	0.755711	1.1714
cicin08g65980																					X																					-0.569541	-0.355108	-0.478105	-0.249914	-0.116361	1.18097	2.58595	2.7935
cicin08g67710																					X																					-1.12033	-1.77929	-1.40124	-2.02066	-1.20477	-0.520457	-0.285311	0.262369
cicin08g74720																					X																					-0.893708	-1.09036	-0.881161	-0.797728	-0.849751	0.48809	2.05607	2.21044
cicin08g74890																					X																					0.424342	0.265458	-0.154034	-0.10334	0.0416525	-0.163613	0.10429	2.33049
cicin08g76410																					X																					-1.49236	-1.55409	-1.66507	-1.4557	-0.450934	4.52674	6.3079	8.32615
cicin09g14380																					X																					-0.685691	-0.763749	-0.806581	-0.774455	-0.591745	1.6663	3.41048	4.85011
cicin09g15060																					X																					-1.69638	-1.37975	-1.13557	-0.315794	-0.197244	0.756265	1.1859	0.919822
cicin09g16580																					X																					-1.54855	-1.52378	-1.28972	-1.04954	-0.416945	0.3597	0.593835	1.48089
cicin09g16600																					X																					-1.82068	-1.44164	-1.3708	-1.36878	-0.801351	0.415909	1.56324	2.73335
cicin09g20950																					X																					-1.4171	-1.35748	-1.14675	-0.617633	-0.253664	0.00979442	0.542713	1.24934
cicin09g30390																					X																					-1.36584	-1.62976	-1.48806	-1.35474	-0.898906	-0.443013	0.029196	1.76755
cicin09g34460																					X																					-0.633036	-0.950939	-0.151218	0.266472	-0.0804088	0.386421	0.52988	1.47569
cicin09g36150																					X																					-1.1102	-1.03722	-1.06096	-0.749609	-0.108529	0.864923	1.23837	0.647566
cicin09g39680																					X																					-0.192728	-0.239664	-0.743298	-1.23247	-1.19997	-0.631322	0.649308	1.97212
cicin09g41670																					X																					-1.74145	-1.22978	-0.77017	-1.08272	-0.875507	0.117471	1.26255	2.93402
cicin09g46810																					X																					-0.223369	-0.223369	-0.223369	-0.223369	-0.193299	-0.0204343	1.36	3.1662
cicin09g47220																					X																					-0.9139	-0.969502	-1.02013	-0.804397	-0.467171	1.89089e-05	0.33273	1.40858
cicin09g49840																					X																					-0.440021	-0.545452	-0.718515	-0.594091	-0.106902	0.746	1.7953	6.9689
cicin01g33430																							X																			1.56404	3.71775	3.9522	-2.68399	-3.03951	-3.09744	-3.17383	-3.20229
cicin02g04540																							X																			3.54239	5.34329	4.02176	-3.08491	-3.04624	-2.679	-2.38626	-1.90887
cicin03g19290																							X																			0.863717	1.79391	0.754708	1.21502	1.24069	0.446917	-0.544568	-0.964228
cicin07g08450																							X																			1.66171	1.23407	-0.0691344	-0.842994	-0.937362	-0.530603	-0.229031	0.365909
cicin08g45880																							X																			1.57129	0.989682	0.426069	-0.199771	-0.310706	-0.658682	-0.74557	-0.998909
cicin02g46600																								X																		-0.774335	0.126212	0.91331	1.09537	1.20062	-0.393014	-1.50562	-0.471105
cicin04g20000																								X																		-1.01941	-0.403378	0.818759	0.286616	0.896141	2.33094	1.74975	-0.285522
cicin04g36970																								X																		-1.37072	-1.32628	1.72108	3.92836	3.7451	1.39438	-2.45206	-2.17212
cicin01g27230																									X																	-1.29436	-1.40418	-1.31993	-0.8755	-0.330677	-0.0369467	1.7867	3.08247
cicin01g53250																									X																	-0.111337	-0.513054	-0.767163	-0.511272	-0.299313	-0.219416	0.281533	2.63555
cicin01g62880																									X																	-2.11197	-2.24906	-1.95915	-0.72578	0.300372	1.14822	1.45365	1.90662
cicin06g13620																									X																	-0.0727255	-0.160986	-0.15205	-0.942551	-0.703444	2.12001	4.60494	6.77494
cicin06g34300																									X																	-0.321651	-0.399047	-0.635576	0.0766574	0.110622	0.513073	0.721226	1.79317
cicin06g68890																									X																	-0.195117	-0.016193	-0.0911308	-0.1242	0.237609	-0.298067	-0.125199	3.31763
cicin08g12250																									X																	-1.11447	-0.477284	-0.183818	-0.542862	-0.896428	-0.594624	0.183811	2.33088
cicin08g47040																									X																	0.687438	-0.0139121	-1.10503	-0.405374	0.0458523	1.30589	1.41783	0.0391576
cicin08g80300																									X																	-0.376838	-0.790816	-1.0003	-0.37218	-0.361777	0.278165	0.508404	1.60538
cicin09g16670																									X																	-1.18935	-0.926776	-0.630441	-0.104489	0.173443	0.375033	0.430944	1.33812
cicin09g46190																									X																	-1.59171	-1.59638	-1.6777	-1.43365	-1.52896	-1.53165	-0.530213	2.22252
cicin06g61600	CiIPT																					X																				2.72478	2.66464	2.51474	1.41018	0.468078	-1.53354	-2.01701	-1.78421
cicin07g31990	CiIPT																					X																				1.56929	1.14698	2.07038	-0.704374	-0.766196	-0.363122	1.06602	0.30671
[truncated: 16 more columns]
